# Supplementary material for: iTRAQ-based proteomic profiling of salt-tolerant and salt-sensitive potato (Solanum tuberosum) cultivars under salinity stress
Source: Front Plant Sci. 2025 Dec 1;16:1633048. doi: 10.3389/fpls.2025.1633048 (PMC12702756; doi:10.3389/fpls.2025.1633048)
Supplement: Supplementary Table 1 — Statistics of all proteins from iTRAQ method. [file DataSheet1.xlsx]

## Sheet: Sheet1
Table S1. All detected protein and their annotation information in the potato.
#Protein_ID	COG_class	COG_class_annotation	GO_annotation	KEGG_annotation	KOG_class	KOG_class_annotation	Pfam_annotation	Swissprot_annotation	TrEMBL_annotation	nr_annotation
tr|M1CHR8|M1CHR8_SOLTU	[U]	Intracellular trafficking, secretion, and vesicular transport	Biological Process: intracellular protein transport (GO:0006886);; Biological Process: ER to Golgi vesicle-mediated transport (GO:0006888);; Molecular Function: zinc ion binding (GO:0008270);; Cellular Component: COPII vesicle coat (GO:0030127);;	--	[U]	Intracellular trafficking, secretion, and vesicular transport	Sec23/Sec24 zinc finger	Protein transport protein SEC24 OS=Komagataella pastoris GN=SEC24 PE=3 SV=1	--	PREDICTED: protein transport protein sec24 [Solanum tuberosum]
tr|M0ZIF8|M0ZIF8_SOLTU	[O]	Posttranslational modification, protein turnover, chaperones	Biological Process: MAPK cascade (GO:0000165);; Biological Process: protein peptidyl-prolyl isomerization (GO:0000413);; Molecular Function: peptidyl-prolyl cis-trans isomerase activity (GO:0003755);; Biological Process: pentose-phosphate shunt (GO:0006098);; Biological Process: rRNA processing (GO:0006364);; Biological Process: protein folding (GO:0006457);; Biological Process: protein targeting…	--	--	--	Cyclophilin type peptidyl-prolyl cis-trans isomerase/CLD	Peptidyl-prolyl cis-trans isomerase CYP38, chloroplastic OS=Arabidopsis thaliana GN=CYP38 PE=1 SV=1	Uncharacterized protein OS=Solanum tuberosum GN=PGSC0003DMG401000527 PE=4 SV=1	PREDICTED: peptidyl-prolyl cis-trans isomerase CYP38, chloroplastic [Solanum tuberosum]
tr|M1B878|M1B878_SOLTU	--	--	Cellular Component: 1,3-beta-D-glucan synthase complex (GO:0000148);; Molecular Function: 1,3-beta-D-glucan synthase activity (GO:0003843);; Biological Process: (1->3)-beta-D-glucan biosynthetic process (GO:0006075);; Cellular Component: integral component of membrane (GO:0016021);;	K11000|0|rcu:RCOM_1507480|transferase, transferring glycosyl groups, putative (EC:2.4.1.34); K11000 callose synthase [EC:2.4.1.-] (A)	[M]	Cell wall/membrane/envelope biogenesis	1,3-beta-glucan synthase component	Callose synthase 10 OS=Arabidopsis thaliana GN=CALS10 PE=2 SV=5	Uncharacterized protein OS=Solanum tuberosum GN=PGSC0003DMG400015233 PE=4 SV=1	PREDICTED: callose synthase 10 [Solanum tuberosum]
tr|M0ZMB0|M0ZMB0_SOLTU	[R]	General function prediction only	Molecular Function: nucleotide binding (GO:0000166);; Molecular Function: nucleic acid binding (GO:0003676);; Cellular Component: viral nucleocapsid (GO:0019013);; Biological Process: cysteine biosynthetic process (GO:0019344);; Cellular Component: ribonucleoprotein complex (GO:0030529);;	--	[R]	General function prediction only	Pathogenesis-related protein Bet v I family	Pathogenesis-related protein STH-2 OS=Solanum tuberosum GN=STH-2 PE=2 SV=1	Uncharacterized protein OS=Solanum tuberosum GN=PGSC0003DMG400001495 PE=4 SV=1	PREDICTED: 28 kDa ribonucleoprotein, chloroplastic [Solanum tuberosum]
tr|Q9AR63|Q9AR63_SOLTU	[OK]	--	Molecular Function: GTPase activity (GO:0003924);; Biological Process: nitrogen compound metabolic process (GO:0006807);; Cellular Component: membrane (GO:0016020);; Molecular Function: nickel cation binding (GO:0016151);; Biological Process: positive regulation of metalloenzyme activity (GO:0048554);;	K03189|5.59474e-169|vvi:100243473|urease accessory protein G; K03189 urease accessory protein (A)	--	--	CobW/HypB/UreG, nucleotide-binding domain	Urease accessory protein G OS=Arabidopsis thaliana GN=UREG PE=2 SV=1	Urease accessory protein G OS=Solanum tuberosum GN=ureG PE=2 SV=1	urease accessory protein G [Solanum tuberosum]
tr|M1AWS8|M1AWS8_SOLTU	[G]	Carbohydrate transport and metabolism	Biological Process: carbohydrate metabolic process (GO:0005975);; Molecular Function: isomerase activity (GO:0016853);; Molecular Function: carbohydrate binding (GO:0030246);;	K01792|0|rcu:RCOM_1690740|aldose 1-epimerase, putative; K01792 glucose-6-phosphate 1-epimerase [EC:5.1.3.15] (A)	[G]	Carbohydrate transport and metabolism	Aldose 1-epimerase	Putative glucose-6-phosphate 1-epimerase OS=Cenchrus ciliaris PE=2 SV=1	Uncharacterized protein OS=Solanum tuberosum GN=PGSC0003DMG400012308 PE=4 SV=1	PREDICTED: putative glucose-6-phosphate 1-epimerase [Solanum tuberosum]
tr|M1BAK2|M1BAK2_SOLTU	--	--	Molecular Function: peroxidase activity (GO:0004601);; Cellular Component: extracellular region (GO:0005576);; Biological Process: response to oxidative stress (GO:0006979);; Molecular Function: heme binding (GO:0020037);; Biological Process: hydrogen peroxide catabolic process (GO:0042744);; Molecular Function: metal ion binding (GO:0046872);; Biological Process: oxidation-reduction process (GO:…	K00430|5.12516e-172|vvi:100259249|peroxidase P7; K00430 peroxidase [EC:1.11.1.7] (A)	--	--	Peroxidase	Peroxidase 52 OS=Arabidopsis thaliana GN=PER52 PE=2 SV=1	Peroxidase OS=Solanum tuberosum GN=PGSC0003DMG400015801 PE=3 SV=1	PREDICTED: peroxidase P7-like [Solanum tuberosum]
tr|M1BTT7|M1BTT7_SOLTU	[EH]	--	Molecular Function: ketol-acid reductoisomerase activity (GO:0004455);; Molecular Function: copper ion binding (GO:0005507);; Cellular Component: cell wall (GO:0005618);; Cellular Component: mitochondrion (GO:0005739);; Biological Process: gluconeogenesis (GO:0006094);; Biological Process: glycolysis (GO:0006096);; Biological Process: purine nucleotide biosynthetic process (GO:0006164);; Biologic…	K00053|0|vvi:100262542|ketol-acid reductoisomerase, chloroplastic-like; K00053 ketol-acid reductoisomerase [EC:1.1.1.86] (A)	--	--	Acetohydroxy acid isomeroreductase, NADPH-binding domain	Ketol-acid reductoisomerase, chloroplastic OS=Spinacia oleracea GN=AHRI PE=1 SV=1	Ketol-acid reductoisomerase OS=Solanum tuberosum GN=PGSC0003DMG400020446 PE=3 SV=1	PREDICTED: ketol-acid reductoisomerase, chloroplastic [Solanum tuberosum]
tr|M1AQK4|M1AQK4_SOLTU	--	--	Molecular Function: enzyme inhibitor activity (GO:0004857);; Biological Process: negative regulation of catalytic activity (GO:0043086);;	--	--	--	Plant invertase/pectin methylesterase inhibitor	21 kDa protein OS=Daucus carota PE=2 SV=1	Pectinmethylesterase inhibitor OS=Solanum tuberosum GN=PGSC0003DMG400010809 PE=2 SV=1	PREDICTED: 21 kDa protein-like [Solanum tuberosum]
tr|M0ZYX0|M0ZYX0_SOLTU	[J]	Translation, ribosomal structure and biogenesis	Cellular Component: nuclear exosome (RNase complex) (GO:0000176);; Cellular Component: cytoplasmic exosome (RNase complex) (GO:0000177);; Biological Process: mRNA splicing, via spliceosome (GO:0000398);; Biological Process: RNA methylation (GO:0001510);; Cellular Component: nucleolus (GO:0005730);; Biological Process: protein targeting to mitochondrion (GO:0006626);; Biological Process: rRNA cata…	--	[J]	Translation, ribosomal structure and biogenesis	3' exoribonuclease family, domain 1	Exosome complex exonuclease RRP46 homolog OS=Arabidopsis thaliana GN=RRP46 PE=2 SV=1	Uncharacterized protein OS=Solanum tuberosum GN=PGSC0003DMG400004310 PE=4 SV=1	PREDICTED: exosome complex exonuclease RRP46 homolog [Solanum tuberosum]
tr|M1BEA0|M1BEA0_SOLTU	[K]	Transcription	Molecular Function: ATP binding (GO:0005524);; Cellular Component: nucleus (GO:0005634);; Biological Process: metabolic process (GO:0008152);; Biological Process: DNA duplex unwinding (GO:0032508);; Molecular Function: ATP-dependent 5'-3' DNA helicase activity (GO:0043141);;	K04499|0|vvi:100262179|ruvB-like protein 1; K04499 RuvB-like protein 1 (pontin 52) (A)	[L]	Replication, recombination and repair	AAA domain (dynein-related subfamily)	RuvB-like protein 1 OS=Arabidopsis thaliana GN=RIN1 PE=1 SV=1	DNA helicase OS=Solanum tuberosum GN=PGSC0003DMG402016772 PE=4 SV=1	PREDICTED: ruvB-like protein 1 [Solanum tuberosum]
tr|M1CY95|M1CY95_SOLTU	[E]	Amino acid transport and metabolism	Biological Process: histidine biosynthetic process (GO:0000105);; Molecular Function: imidazoleglycerol-phosphate dehydratase activity (GO:0004424);;	K01693|5.00704e-128|rcu:RCOM_0912160|imidazoleglycerol-phosphate dehydratase his7, putative (EC:4.2.1.19); K01693 imidazoleglycerol-phosphate dehydratase [EC:4.2.1.19] (A)	[E]	Amino acid transport and metabolism	Imidazoleglycerol-phosphate dehydratase	Imidazoleglycerol-phosphate dehydratase OS=Pisum sativum GN=HIS3 PE=2 SV=1	Imidazoleglycerol-phosphate dehydratase OS=Solanum tuberosum GN=PGSC0003DMG400030085 PE=3 SV=1	PREDICTED: imidazoleglycerol-phosphate dehydratase [Solanum tuberosum]
tr|M1B4X6|M1B4X6_SOLTU	--	--	Cellular Component: nucleus (GO:0005634);; Cellular Component: endoplasmic reticulum (GO:0005783);; Cellular Component: chloroplast thylakoid membrane (GO:0009535);; Biological Process: indoleacetic acid biosynthetic process (GO:0009684);; Biological Process: response to ethylene (GO:0009723);; Cellular Component: integral component of membrane (GO:0016021);; Molecular Function: heme binding (GO:…	--	[R]	General function prediction only	Cytochrome b5-like Heme/Steroid binding domain	Membrane steroid-binding protein 2 OS=Arabidopsis thaliana GN=MSBP2 PE=1 SV=1	Uncharacterized protein OS=Solanum tuberosum GN=PGSC0003DMG400014328 PE=4 SV=1	PREDICTED: membrane steroid-binding protein 2 [Solanum tuberosum]
tr|M1CA81|M1CA81_SOLTU	[R]	General function prediction only	Cellular Component: anaphase-promoting complex (GO:0005680);; Biological Process: embryo sac egg cell differentiation (GO:0009560);; Biological Process: regulation of mitotic metaphase/anaphase transition (GO:0030071);; Biological Process: regulation of defense response (GO:0031347);; Biological Process: regulation of DNA endoreduplication (GO:0032875);; Biological Process: transcription factor i…	K03355|0|vvi:100249407|anaphase-promoting complex subunit 8; K03355 anaphase-promoting complex subunit 8 (A)	[DO]	--	ChAPs (Chs5p-Arf1p-binding proteins)	Anaphase-promoting complex subunit 8 OS=Arabidopsis thaliana GN=APC8 PE=1 SV=1	Uncharacterized protein OS=Solanum tuberosum GN=PGSC0003DMG400024579 PE=4 SV=1	PREDICTED: anaphase-promoting complex subunit 8 [Solanum tuberosum]
tr|M1BWS6|M1BWS6_SOLTU	[O]	Posttranslational modification, protein turnover, chaperones	Molecular Function: glutathione transferase activity (GO:0004364);; Molecular Function: peroxidase activity (GO:0004601);; Cellular Component: cytoplasm (GO:0005737);; Biological Process: glutathione metabolic process (GO:0006749);; Biological Process: toxin catabolic process (GO:0009407);; Biological Process: auxin-activated signaling pathway (GO:0009734);;	K00799|9.46413e-108|vvi:100264557|probable glutathione S-transferase; K00799 glutathione S-transferase [EC:2.5.1.18] (A)	[O]	Posttranslational modification, protein turnover, chaperones	Glutathione S-transferase, C-terminal domain	Probable glutathione S-transferase OS=Nicotiana tabacum PE=2 SV=1	Uncharacterized protein OS=Solanum tuberosum GN=PGSC0003DMG400021247 PE=4 SV=1	PREDICTED: probable glutathione S-transferase [Solanum tuberosum]
tr|M1CV25|M1CV25_SOLTU	--	--	--	--	--	--	--	--	Uncharacterized protein OS=Solanum tuberosum GN=PGSC0003DMG400029318 PE=4 SV=1	PREDICTED: uncharacterized protein LOC102580145 [Solanum tuberosum]
tr|M1AE64|M1AE64_SOLTU	[O]	Posttranslational modification, protein turnover, chaperones	Molecular Function: threonine-type endopeptidase activity (GO:0004298);; Cellular Component: nucleus (GO:0005634);; Cellular Component: proteasome core complex (GO:0005839);; Biological Process: gluconeogenesis (GO:0006094);; Biological Process: glycolysis (GO:0006096);; Biological Process: fatty acid beta-oxidation (GO:0006635);; Biological Process: toxin catabolic process (GO:0009407);; Cellula…	K02736|1.34102e-164|vvi:100263853|proteasome subunit beta type-4; K02736 20S proteasome subunit beta 7 [EC:3.4.25.1] (A)	[O]	Posttranslational modification, protein turnover, chaperones	Proteasome subunit	Proteasome subunit beta type-4 OS=Arabidopsis thaliana GN=PBG1 PE=1 SV=2	Proteasome subunit beta type OS=Solanum tuberosum GN=PGSC0003DMG400008067 PE=3 SV=1	PREDICTED: proteasome subunit beta type-4 [Solanum tuberosum]
tr|M1B5G1|M1B5G1_SOLTU	[QR]	--	Molecular Function: phosphoethanolamine N-methyltransferase activity (GO:0000234);; Biological Process: phosphatidylcholine biosynthetic process (GO:0006656);; Biological Process: methylation (GO:0032259);;	K05929|0|rcu:RCOM_0161380|phosphoethanolamine n-methyltransferase, putative (EC:2.1.1.103); K05929 phosphoethanolamine N-methyltransferase [EC:2.1.1.103] (A)	[IR]	--	Putative methyltransferase	Phosphoethanolamine N-methyltransferase 1 OS=Arabidopsis thaliana GN=NMT1 PE=1 SV=1	Uncharacterized protein OS=Solanum tuberosum GN=PGSC0003DMG400014459 PE=4 SV=1	PREDICTED: phosphomethylethanolamine N-methyltransferase-like [Solanum tuberosum]
tr|M1BJW0|M1BJW0_SOLTU	--	--	Cellular Component: plasma membrane (GO:0005886);;	--	--	--	Coatomer WD associated region	--	Uncharacterized protein OS=Solanum tuberosum GN=PGSC0003DMG400018227 PE=4 SV=1	PREDICTED: uncharacterized protein LOC102597779 isoform X1 [Solanum tuberosum]
tr|M1C259|M1C259_SOLTU	[K]	Transcription	Cellular Component: commitment complex (GO:0000243);; Biological Process: spliceosomal complex assembly (GO:0000245);; Biological Process: spliceosomal snRNP assembly (GO:0000387);; Molecular Function: RNA binding (GO:0003723);; Cellular Component: U5 snRNP (GO:0005682);; Cellular Component: U1 snRNP (GO:0005685);; Cellular Component: U2 snRNP (GO:0005686);; Cellular Component: U4 snRNP (GO:00056…	--	[A]	RNA processing and modification	LSM domain	Small nuclear ribonucleoprotein SmD3b OS=Arabidopsis thaliana GN=SMD3B PE=2 SV=1	Uncharacterized protein OS=Solanum tuberosum GN=PGSC0003DMG400022564 PE=4 SV=1	PREDICTED: small nuclear ribonucleoprotein SmD3b-like [Solanum tuberosum]
tr|M1B7M5|M1B7M5_SOLTU	--	--	Molecular Function: GTPase activity (GO:0003924);; Molecular Function: GTP binding (GO:0005525);; Biological Process: metabolic process (GO:0008152);;	--	[R]	General function prediction only	--	--	Uncharacterized protein OS=Solanum tuberosum GN=PGSC0003DMG400015073 PE=4 SV=1	PREDICTED: LOW QUALITY PROTEIN: guanylate-binding protein 7-like [Solanum tuberosum]
tr|Q32ZJ4|Q32ZJ4_SOLTU	--	--	Molecular Function: monooxygenase activity (GO:0004497);; Molecular Function: iron ion binding (GO:0005506);; Biological Process: sterol metabolic process (GO:0016125);; Molecular Function: oxidoreductase activity, acting on paired donors, with incorporation or reduction of molecular oxygen (GO:0016705);; Molecular Function: heme binding (GO:0020037);; Molecular Function: hydroperoxide dehydratas…	--	--	--	--	9-divinyl ether synthase OS=Capsicum annuum GN=DES PE=2 SV=1	AOS3 (Fragment) OS=Solanum tuberosum PE=4 SV=1	AOS3 [Solanum tuberosum]
tr|M1BPY5|M1BPY5_SOLTU	--	--	Cellular Component: cell (GO:0005623);; Biological Process: calcium ion transport (GO:0006816);; Biological Process: cellular zinc ion homeostasis (GO:0006882);; Biological Process: response to nematode (GO:0009624);; Cellular Component: integral component of membrane (GO:0016021);; Biological Process: vesicle-mediated transport (GO:0016192);;	--	[S]	Function unknown	Trafficking protein Mon1	Vacuolar fusion protein MON1 homolog A OS=Homo sapiens GN=MON1A PE=1 SV=2	Uncharacterized protein OS=Solanum tuberosum GN=PGSC0003DMG400019504 PE=4 SV=1	PREDICTED: protein SAND [Solanum tuberosum]
tr|M1CZK4|M1CZK4_SOLTU	[R]	General function prediction only	Biological Process: metabolic process (GO:0008152);; Biological Process: proline transport (GO:0015824);; Molecular Function: hydrolase activity (GO:0016787);;	K07025|2.88602e-125|rcu:RCOM_0300260|catalytic, putative; K07025 putative hydrolase of the HAD superfamily (A)	[R]	General function prediction only	Haloacid dehalogenase-like hydrolase	Uncharacterized protein C24B11.05 OS=Schizosaccharomyces pombe (strain 972 / ATCC 24843) GN=SPAC24B11.05 PE=3 SV=1	Uncharacterized protein OS=Solanum tuberosum GN=PGSC0003DMG400030418 PE=4 SV=1	PREDICTED: uncharacterized protein C24B11.05-like isoform X2 [Solanum tuberosum]
tr|M1BAC4|M1BAC4_SOLTU	--	--	--	--	--	--	--	--	Uncharacterized protein OS=Solanum tuberosum GN=PGSC0003DMG400015756 PE=4 SV=1	PREDICTED: protein PXR1 [Solanum tuberosum]
tr|M1B2L7|M1B2L7_SOLTU	[O]	Posttranslational modification, protein turnover, chaperones	Molecular Function: Rab GDP-dissociation inhibitor activity (GO:0005093);; Biological Process: protein transport (GO:0015031);; Molecular Function: oxidoreductase activity (GO:0016491);; Biological Process: regulation of catalytic activity (GO:0050790);; Biological Process: oxidation-reduction process (GO:0055114);;	K17255|0|rcu:RCOM_1750690|protein with unknown function; K17255 Rab GDP dissociation inhibitor (A)	[O]	Posttranslational modification, protein turnover, chaperones	Flavin containing amine oxidoreductase	Guanosine nucleotide diphosphate dissociation inhibitor 2 OS=Arabidopsis thaliana GN=GDI2 PE=2 SV=1	Uncharacterized protein OS=Solanum tuberosum GN=PGSC0003DMG400013714 PE=4 SV=1	PREDICTED: guanosine nucleotide diphosphate dissociation inhibitor 2-like [Solanum tuberosum]
tr|M0ZKX1|M0ZKX1_SOLTU	[O]	Posttranslational modification, protein turnover, chaperones	Molecular Function: ATP binding (GO:0005524);; Cellular Component: mitochondrion (GO:0005739);; Cellular Component: chloroplast stroma (GO:0009570);; Cellular Component: thylakoid (GO:0009579);; Biological Process: chloroplast organization (GO:0009658);; Biological Process: embryo development ending in seed dormancy (GO:0009793);; Cellular Component: chloroplast envelope (GO:0009941);; Cellular C…	--	[O]	Posttranslational modification, protein turnover, chaperones	TCP-1/cpn60 chaperonin family	RuBisCO large subunit-binding protein subunit alpha, chloroplastic OS=Pisum sativum PE=1 SV=2	Uncharacterized protein OS=Solanum tuberosum GN=PGSC0003DMG400001148 PE=3 SV=1	PREDICTED: ruBisCO large subunit-binding protein subunit alpha [Solanum tuberosum]
tr|M1CYN3|M1CYN3_SOLTU	--	--	Cellular Component: nuclear envelope (GO:0005635);; Cellular Component: cytoplasm (GO:0005737);; Biological Process: protein import into nucleus (GO:0006606);; Biological Process: lipid transport (GO:0006869);; Biological Process: intra-Golgi vesicle-mediated transport (GO:0006891);; Molecular Function: Ran GTPase binding (GO:0008536);; Biological Process: lithium ion transport (GO:0010351);; Bio…	--	[U]	Intracellular trafficking, secretion, and vesicular transport	Nuclear transport factor 2 (NTF2) domain	Nuclear transport factor 2 OS=Arabidopsis thaliana GN=NTF2 PE=1 SV=1	Uncharacterized protein OS=Solanum tuberosum GN=PGSC0003DMG400030196 PE=4 SV=1	PREDICTED: nuclear transport factor 2-like [Solanum tuberosum]
tr|P93789|P93789_SOLTU	[GC]	--	Biological Process: flavonoid biosynthetic process (GO:0009813);; Cellular Component: intracellular membrane-bounded organelle (GO:0043231);; Biological Process: flavonoid glucuronidation (GO:0052696);; Molecular Function: quercetin 3-O-glucosyltransferase activity (GO:0080043);; Molecular Function: quercetin 7-O-glucosyltransferase activity (GO:0080044);;	--	[GC]	--	UDP-glucoronosyl and UDP-glucosyl transferase	Scopoletin glucosyltransferase OS=Nicotiana tabacum GN=TOGT1 PE=1 SV=1	Glycosyltransferase OS=Solanum tuberosum GN=Sgt1 PE=2 SV=2	UDP-galactose:solanidine galactosyltransferase [Solanum tuberosum]
tr|M1CK18|M1CK18_SOLTU	--	--	Cellular Component: trans-Golgi network (GO:0005802);; Biological Process: Golgi organization (GO:0007030);; Biological Process: protein secretion (GO:0009306);; Biological Process: unidimensional cell growth (GO:0009826);; Biological Process: vesicle-mediated transport (GO:0016192);; Cellular Component: integral component of Golgi membrane (GO:0030173);;	--	[R]	General function prediction only	Eukaryotic protein of unknown function (DUF846)	Golgi apparatus membrane protein-like protein ECHIDNA OS=Arabidopsis thaliana GN=ECH PE=1 SV=1	--	PREDICTED: Golgi apparatus membrane protein-like protein ECHIDNA [Solanum tuberosum]
tr|M1CKC5|M1CKC5_SOLTU	[G]	Carbohydrate transport and metabolism	Molecular Function: glyceraldehyde-3-phosphate dehydrogenase (NAD+) (phosphorylating) activity (GO:0004365);; Cellular Component: cytoplasm (GO:0005737);; Biological Process: glucose metabolic process (GO:0006006);; Biological Process: glycolysis (GO:0006096);; Molecular Function: NADP binding (GO:0050661);; Molecular Function: NAD binding (GO:0051287);; Biological Process: oxidation-reduction pr…	K00134|0|rcu:RCOM_1507100|glyceraldehyde 3-phosphate dehydrogenase, putative (EC:1.2.1.12); K00134 glyceraldehyde 3-phosphate dehydrogenase [EC:1.2.1.12] (A)	[G]	Carbohydrate transport and metabolism	Glyceraldehyde 3-phosphate dehydrogenase, NAD binding domain	Glyceraldehyde-3-phosphate dehydrogenase, cytosolic OS=Petunia hybrida GN=GAPC PE=2 SV=1	--	PREDICTED: glyceraldehyde-3-phosphate dehydrogenase, cytosolic [Solanum tuberosum]
tr|M0ZQ35|M0ZQ35_SOLTU	[O]	Posttranslational modification, protein turnover, chaperones	Molecular Function: glutathione transferase activity (GO:0004364);; Cellular Component: cytoplasm (GO:0005737);; Biological Process: glutathione metabolic process (GO:0006749);; Biological Process: toxin catabolic process (GO:0009407);;	K00799|3.67437e-60|vvi:100264838|probable glutathione S-transferase; K00799 glutathione S-transferase [EC:2.5.1.18] (A)	[O]	Posttranslational modification, protein turnover, chaperones	Glutathione S-transferase, C-terminal domain	Probable glutathione S-transferase OS=Nicotiana tabacum PE=2 SV=1	Uncharacterized protein OS=Solanum tuberosum GN=PGSC0003DMG400002176 PE=3 SV=1	PREDICTED: probable glutathione S-transferase [Solanum tuberosum]
tr|M1BWD2|M1BWD2_SOLTU	--	--	Molecular Function: structural molecule activity (GO:0005198);; Biological Process: ER to Golgi vesicle-mediated transport (GO:0006888);; Biological Process: retrograde vesicle-mediated transport, Golgi to ER (GO:0006890);; Biological Process: intra-Golgi vesicle-mediated transport (GO:0006891);; Cellular Component: COPI vesicle coat (GO:0030126);;	K17268|0|vvi:100264563|coatomer subunit epsilon-like; K17268 coatomer protein complex, subunit epsilon (A)	[U]	Intracellular trafficking, secretion, and vesicular transport	Tetratricopeptide repeat	Coatomer subunit epsilon-1 OS=Arabidopsis thaliana GN=At1g30630 PE=2 SV=1	Uncharacterized protein OS=Solanum tuberosum GN=PGSC0003DMG400021137 PE=4 SV=1	PREDICTED: coatomer subunit epsilon-1 [Solanum tuberosum]
tr|M1ALZ5|M1ALZ5_SOLTU	--	--	--	K12173|0|vvi:100264259|BRCA1-A complex subunit BRE; K12173 BRCA1-A complex subunit BRE (A)	--	--	Brain and reproductive organ-expressed protein (BRE)	BRCA1-A complex subunit BRE OS=Xenopus tropicalis GN=bre PE=2 SV=1	Uncharacterized protein OS=Solanum tuberosum GN=PGSC0003DMG400009939 PE=4 SV=1	PREDICTED: BRCA1-A complex subunit BRE [Solanum tuberosum]
tr|M1C0P8|M1C0P8_SOLTU	--	--	--	--	--	--	--	--	Uncharacterized protein OS=Solanum tuberosum GN=PGSC0003DMG401022236 PE=4 SV=1	PREDICTED: uncharacterized protein LOC102581957 isoform X1 [Solanum tuberosum]
tr|Q84YG5|Q84YG5_SOLTU	[G]	Carbohydrate transport and metabolism	Biological Process: polysaccharide catabolic process (GO:0000272);; Biological Process: glycogen metabolic process (GO:0005977);; Cellular Component: chloroplast starch grain (GO:0009569);; Cellular Component: chloroplast stroma (GO:0009570);; Biological Process: plant-type cell wall organization (GO:0009664);; Molecular Function: isoamylase activity (GO:0019156);; Biological Process: starch bios…	K01214|0|vvi:100255802|isoamylase 3, chloroplastic; K01214 isoamylase [EC:3.2.1.68] (A)	[G]	Carbohydrate transport and metabolism	Carbohydrate-binding module 48 (Isoamylase N-terminal domain)	Isoamylase 3, chloroplastic OS=Arabidopsis thaliana GN=ISA3 PE=2 SV=2	Isoamylase isoform 3 OS=Solanum tuberosum PE=2 SV=1	isoamylase isoform 3 [Solanum tuberosum]
tr|M0ZM92|M0ZM92_SOLTU	--	--	Cellular Component: membrane (GO:0016020);;	--	[R]	General function prediction only	Inner membrane component of T3SS, cytoplasmic domain	Uncharacterized protein ZK632.2 OS=Caenorhabditis elegans GN=ZK632.2 PE=3 SV=1	Uncharacterized protein OS=Solanum tuberosum GN=PGSC0003DMG400001473 PE=4 SV=1	PREDICTED: kanadaptin [Solanum tuberosum]
tr|M1AV66|M1AV66_SOLTU	--	--	Molecular Function: cysteine-type endopeptidase activity (GO:0004197);; Biological Process: proteolysis (GO:0006508);;	--	[DO]	--	Caspase domain	Metacaspase-4 OS=Arabidopsis thaliana GN=AMC4 PE=1 SV=1	Uncharacterized protein OS=Solanum tuberosum GN=PGSC0003DMG400011909 PE=4 SV=1	PREDICTED: metacaspase-4-like [Solanum tuberosum]
tr|Q38M64|Q38M64_SOLTU	[O]	Posttranslational modification, protein turnover, chaperones	Cellular Component: integral component of membrane (GO:0016021);;	--	[O]	Posttranslational modification, protein turnover, chaperones	SPFH domain / Band 7 family	Prohibitin-2, mitochondrial OS=Arabidopsis thaliana GN=PHB2 PE=1 SV=1	Putative uncharacterized protein OS=Solanum tuberosum PE=2 SV=1	prohibitin-1, mitochondrial-like [Solanum tuberosum]
tr|M1ADQ4|M1ADQ4_SOLTU	--	--	Molecular Function: calcium ion binding (GO:0005509);; Molecular Function: calcium-dependent phospholipid binding (GO:0005544);; Biological Process: plant-type cell wall modification (GO:0009827);; Biological Process: pollen tube growth (GO:0009860);; Biological Process: actin filament-based movement (GO:0030048);;	--	[U]	Intracellular trafficking, secretion, and vesicular transport	Annexin	Annexin D5 OS=Arabidopsis thaliana GN=ANN5 PE=2 SV=2	Annexin OS=Solanum tuberosum GN=PGSC0003DMG400007966 PE=3 SV=1	PREDICTED: annexin D5-like [Solanum tuberosum]
tr|M1BM44|M1BM44_SOLTU	--	--	Molecular Function: calmodulin binding (GO:0005516);; Biological Process: response to stress (GO:0006950);;	--	--	--	Calmodulin binding protein-like	Calmodulin-binding protein 60 B OS=Arabidopsis thaliana GN=CBP60B PE=2 SV=1	Uncharacterized protein OS=Solanum tuberosum GN=PGSC0003DMG400018738 PE=4 SV=1	PREDICTED: calmodulin-binding protein 60 B-like [Solanum tuberosum]
tr|M1AEK1|M1AEK1_SOLTU	[F]	Nucleotide transport and metabolism	Molecular Function: IMP dehydrogenase activity (GO:0003938);; Biological Process: GMP biosynthetic process (GO:0006177);; Molecular Function: metal ion binding (GO:0046872);; Biological Process: oxidation-reduction process (GO:0055114);;	K00088|0|vvi:100245095|inosine-5'-monophosphate dehydrogenase; K00088 IMP dehydrogenase [EC:1.1.1.205] (A)	[F]	Nucleotide transport and metabolism	Histidine biosynthesis protein	Inosine-5'-monophosphate dehydrogenase 2 OS=Arabidopsis thaliana GN=At1g16350 PE=1 SV=1	Inosine-5'-monophosphate dehydrogenase OS=Solanum tuberosum GN=PGSC0003DMG400008158 PE=3 SV=1	PREDICTED: inosine-5'-monophosphate dehydrogenase 2-like [Solanum tuberosum]
tr|Q38JJ2|Q38JJ2_SOLTU	[OC]	--	Molecular Function: protein disulfide isomerase activity (GO:0003756);; Cellular Component: vacuolar membrane (GO:0005774);; Cellular Component: endoplasmic reticulum (GO:0005783);; Biological Process: gluconeogenesis (GO:0006094);; Biological Process: glycolysis (GO:0006096);; Biological Process: protein folding (GO:0006457);; Cellular Component: plant-type cell wall (GO:0009505);; Biological Pr…	K09584|0|vvi:100258052|probable protein disulfide-isomerase A6; K09584 protein disulfide-isomerase A6 [EC:5.3.4.1] (A)	[O]	Posttranslational modification, protein turnover, chaperones	Hydrogenase-1 expression protein HyaE	Probable protein disulfide-isomerase A6 OS=Medicago sativa PE=2 SV=1	Disulfide-isomerase-like protein OS=Solanum tuberosum PE=2 SV=1	protein disulfide-isomerase like 2-1-like precursor [Solanum tuberosum]
tr|M1CQA6|M1CQA6_SOLTU	[G]	Carbohydrate transport and metabolism	Biological Process: water transport (GO:0006833);; Cellular Component: plant-type vacuole membrane (GO:0009705);; Molecular Function: water channel activity (GO:0015250);; Molecular Function: glycerol channel activity (GO:0015254);; Biological Process: glycerol transport (GO:0015793);; Cellular Component: integral component of membrane (GO:0016021);; Biological Process: ion transmembrane transpor…	K09873|7.22029e-144|ath:AT2G36830|GAMMA-TIP; aquaporin TIP1-1; K09873 aquaporin TIP (A)	[G]	Carbohydrate transport and metabolism	Major intrinsic protein	Aquaporin TIP1-1 OS=Arabidopsis thaliana GN=TIP1-1 PE=1 SV=1	--	PREDICTED: aquaporin TIP1-1 [Solanum tuberosum]
tr|M1DLU7|M1DLU7_SOLTU	[I]	Lipid transport and metabolism	Biological Process: metabolic process (GO:0008152);; Molecular Function: hydrolase activity (GO:0016787);;	--	[V]	Defense mechanisms	Carboxylesterase family	2-hydroxyisoflavanone dehydratase OS=Glycyrrhiza echinata GN=HIDM PE=1 SV=1	Uncharacterized protein OS=Solanum tuberosum GN=PGSC0003DMG400040651 PE=4 SV=1	PREDICTED: 2-hydroxyisoflavanone dehydratase-like [Solanum tuberosum]
tr|M1AK11|M1AK11_SOLTU	[R]	General function prediction only	Molecular Function: oxidoreductase activity (GO:0016491);; Molecular Function: metal ion binding (GO:0046872);; Biological Process: oxidation-reduction process (GO:0055114);;	--	[QR]	--	non-haem dioxygenase in morphine synthesis N-terminal	2-oxoglutarate-dependent dioxygenase DAO OS=Oryza sativa subsp. japonica GN=DAO PE=2 SV=2	Uncharacterized protein OS=Solanum tuberosum GN=PGSC0003DMG400009427 PE=3 SV=1	PREDICTED: 2-oxoglutarate-dependent dioxygenase DAO-like [Solanum tuberosum]
tr|Q9SEE7|Q9SEE7_SOLTU	--	--	Cellular Component: extracellular region (GO:0005576);; Cellular Component: cell wall (GO:0005618);; Biological Process: fruit ripening (GO:0009835);; Cellular Component: integral component of membrane (GO:0016021);; Molecular Function: pectinesterase activity (GO:0030599);; Biological Process: cell wall modification (GO:0042545);; Biological Process: negative regulation of catalytic activity (GO…	K01051|0|rcu:RCOM_0905530|Pectinesterase precursor, putative (EC:3.1.1.11); K01051 pectinesterase [EC:3.1.1.11] (A)	--	--	Plant invertase/pectin methylesterase inhibitor	Pectinesterase 2.1 OS=Solanum lycopersicum GN=PME2.1 PE=2 SV=2	Pectinesterase (Fragment) OS=Solanum tuberosum GN=Pest1 PE=2 SV=1	pectin methyl esterase [Solanum tuberosum]
tr|Q2PYY6|Q2PYY6_SOLTU	[G]	Carbohydrate transport and metabolism	Cellular Component: vacuole (GO:0005773);; Cellular Component: plasma membrane (GO:0005886);; Biological Process: water transport (GO:0006833);; Cellular Component: plasmodesma (GO:0009506);; Molecular Function: water channel activity (GO:0015250);; Molecular Function: glycerol channel activity (GO:0015254);; Biological Process: glycerol transport (GO:0015793);; Cellular Component: integral compo…	K09872|0|ath:AT4G00430|PIP1;4; plasma membrane intrinsic protein 1;4; K09872 aquaporin PIP (A)	[G]	Carbohydrate transport and metabolism	Major intrinsic protein	Probable aquaporin PIP-type pTOM75 OS=Solanum lycopersicum PE=2 SV=1	Major intrinsic protein 1-like protein OS=Solanum tuberosum PE=2 SV=1	major intrinsic protein 1-like protein [Solanum tuberosum]
tr|K7WVF4|K7WVF4_SOLTU	[GC]	--	Biological Process: flavonoid biosynthetic process (GO:0009813);; Cellular Component: intracellular membrane-bounded organelle (GO:0043231);; Biological Process: flavonoid glucuronidation (GO:0052696);; Molecular Function: quercetin 3-O-glucosyltransferase activity (GO:0080043);; Molecular Function: quercetin 7-O-glucosyltransferase activity (GO:0080044);;	K13691|0|vvi:100243330|UDP-glycosyltransferase 74E2; K13691 pathogen-inducible salicylic acid glucosyltransferase [EC:2.4.1.-] (A)	[GC]	--	UDP-glucoronosyl and UDP-glucosyl transferase	UDP-glycosyltransferase 74G1 OS=Stevia rebaudiana GN=UGT74G1 PE=1 SV=1	Glycosyltransferase OS=Solanum tuberosum GN=PGSC0003DMG400026323 PE=2 SV=1	UDP-glycosyltransferase 74E2-like [Solanum tuberosum]
tr|M1AK45|M1AK45_SOLTU	[RTKL]	--	Molecular Function: calmodulin-dependent protein kinase activity (GO:0004683);; Molecular Function: calcium ion binding (GO:0005509);; Molecular Function: calmodulin binding (GO:0005516);; Molecular Function: ATP binding (GO:0005524);; Cellular Component: cytoplasm (GO:0005737);; Biological Process: abscisic acid-activated signaling pathway (GO:0009738);; Molecular Function: calcium-dependent pro…	K13412|0|rcu:RCOM_1479000|calcium-dependent protein kinase, putative (EC:2.7.11.17); K13412 calcium-dependent protein kinase [EC:2.7.11.1] (A)	[T]	Signal transduction mechanisms	Secreted protein acidic and rich in cysteine Ca binding region	Calcium-dependent protein kinase 17 OS=Arabidopsis thaliana GN=CPK17 PE=2 SV=1	Uncharacterized protein OS=Solanum tuberosum GN=PGSC0003DMG400009451 PE=4 SV=1	PREDICTED: calcium-dependent protein kinase 17 [Solanum tuberosum]
tr|M0ZMS6|M0ZMS6_SOLTU	[G]	Carbohydrate transport and metabolism	Molecular Function: triose-phosphate isomerase activity (GO:0004807);; Cellular Component: mitochondrion (GO:0005739);; Cellular Component: cytosol (GO:0005829);; Biological Process: gluconeogenesis (GO:0006094);; Biological Process: glycolysis (GO:0006096);; Biological Process: glycine catabolic process (GO:0006546);; Biological Process: tryptophan catabolic process (GO:0006569);; Biological Pro…	K01803|0|vvi:100260576|triosephosphate isomerase, chloroplastic; K01803 triosephosphate isomerase (TIM) [EC:5.3.1.1] (A)	[G]	Carbohydrate transport and metabolism	Triosephosphate isomerase	Triosephosphate isomerase, chloroplastic OS=Spinacia oleracea GN=TPIP1 PE=1 SV=1	Triosephosphate isomerase OS=Solanum tuberosum GN=PGSC0003DMG400001595 PE=3 SV=1	PREDICTED: triosephosphate isomerase, chloroplastic [Solanum tuberosum]
sp|P12437|PERX_SOLTU	--	--	Molecular Function: peroxidase activity (GO:0004601);; Cellular Component: extracellular region (GO:0005576);; Biological Process: response to oxidative stress (GO:0006979);; Molecular Function: heme binding (GO:0020037);; Biological Process: hydrogen peroxide catabolic process (GO:0042744);; Molecular Function: metal ion binding (GO:0046872);; Biological Process: oxidation-reduction process (GO:…	K00430|1.28354e-85|rcu:RCOM_0688840|Peroxidase 52 precursor, putative (EC:1.11.1.7); K00430 peroxidase [EC:1.11.1.7] (A)	--	--	Peroxidase	Suberization-associated anionic peroxidase OS=Solanum tuberosum PE=2 SV=2	Peroxidase OS=Solanum tuberosum GN=PGSC0003DMG400022342 PE=3 SV=1	RecName: Full=Suberization-associated anionic peroxidase; AltName: Full=POPA; Flags: Precursor
tr|M1ARW1|M1ARW1_SOLTU	[C]	Energy production and conversion	Molecular Function: aldehyde dehydrogenase (NAD) activity (GO:0004029);; Molecular Function: succinate-semialdehyde dehydrogenase (NAD+) activity (GO:0004777);; Cellular Component: cytoplasm (GO:0005737);; Molecular Function: glyceraldehyde-3-phosphate dehydrogenase (NADP+) (non-phosphorylating) activity (GO:0008886);; Molecular Function: succinate-semialdehyde dehydrogenase [NAD(P)+] activity (G…	K00131|0|vvi:100260378|NADP-dependent glyceraldehyde-3-phosphate dehydrogenase; K00131 glyceraldehyde-3-phosphate dehydrogenase (NADP+) [EC:1.2.1.9] (A)	[C]	Energy production and conversion	Aldehyde dehydrogenase family	NADP-dependent glyceraldehyde-3-phosphate dehydrogenase OS=Nicotiana plumbaginifolia GN=GAPN PE=2 SV=1	Uncharacterized protein OS=Solanum tuberosum GN=PGSC0003DMG400011132 PE=3 SV=1	PREDICTED: NADP-dependent glyceraldehyde-3-phosphate dehydrogenase [Solanum tuberosum]
tr|M0ZHY6|M0ZHY6_SOLTU	[E]	Amino acid transport and metabolism	Molecular Function: serine-type carboxypeptidase activity (GO:0004185);; Biological Process: systemic acquired resistance (GO:0009627);; Biological Process: response to endoplasmic reticulum stress (GO:0034976);; Biological Process: proteolysis involved in cellular protein catabolic process (GO:0051603);;	K09646|0|vvi:100267109|serine carboxypeptidase-like 51; K09646 serine carboxypeptidase 1 [EC:3.4.16.-] (A)	[O]	Posttranslational modification, protein turnover, chaperones	Serine carboxypeptidase	Serine carboxypeptidase-like 51 OS=Arabidopsis thaliana GN=SCPL51 PE=2 SV=2	Uncharacterized protein OS=Solanum tuberosum GN=PGSC0003DMG400000422 PE=4 SV=1	PREDICTED: serine carboxypeptidase-like 51 [Solanum tuberosum]
tr|M1A3Z1|M1A3Z1_SOLTU	[H]	Coenzyme transport and metabolism	Molecular Function: catalytic activity (GO:0003824);; Cellular Component: cytosol (GO:0005829);; Biological Process: protein folding (GO:0006457);; Biological Process: response to heat (GO:0009408);; Biological Process: response to high light intensity (GO:0009644);; Biological Process: response to endoplasmic reticulum stress (GO:0034976);; Biological Process: response to hydrogen peroxide (GO:0…	--	[H]	Coenzyme transport and metabolism	Dihydrouridine synthase (Dus)	Pyridoxal 5'-phosphate synthase-like subunit PDX1.2 OS=Arabidopsis thaliana GN=PDX12 PE=1 SV=1	Uncharacterized protein OS=Solanum tuberosum GN=PGSC0003DMG400005690 PE=4 SV=1	PREDICTED: pyridoxal 5'-phosphate synthase-like subunit PDX1.2 [Solanum tuberosum]
tr|M1B7W8|M1B7W8_SOLTU	[R]	General function prediction only	Molecular Function: nucleotide binding (GO:0000166);; Molecular Function: RNA binding (GO:0003723);; Biological Process: mRNA processing (GO:0006397);; Cellular Component: chloroplast (GO:0009507);; Cellular Component: ribonucleoprotein complex (GO:0030529);;	K11294|4.58203e-115|vvi:100257045|28 kDa ribonucleoprotein, chloroplastic; K11294 nucleolin (A)	[R]	General function prediction only	RNA recognition motif	28 kDa ribonucleoprotein, chloroplastic OS=Nicotiana sylvestris PE=1 SV=1	Uncharacterized protein OS=Solanum tuberosum GN=PGSC0003DMG400015155 PE=4 SV=1	PREDICTED: 28 kDa ribonucleoprotein, chloroplastic-like [Solanum tuberosum]
tr|M1A659|M1A659_SOLTU	--	--	Molecular Function: iron ion binding (GO:0005506);; Cellular Component: integral component of membrane (GO:0016021);; Molecular Function: oxidoreductase activity, acting on paired donors, with incorporation or reduction of molecular oxygen (GO:0016705);; Molecular Function: L-ascorbic acid binding (GO:0031418);; Biological Process: oxidation-reduction process (GO:0055114);;	K00472|8.11702e-94|rcu:RCOM_0998510|prolyl 4-hydroxylase alpha subunit, putative (EC:1.14.11.2); K00472 prolyl 4-hydroxylase [EC:1.14.11.2] (A)	[E]	Amino acid transport and metabolism	2OG-Fe(II) oxygenase superfamily	Prolyl 4-hydroxylase 1 OS=Arabidopsis thaliana GN=P4H1 PE=1 SV=1	Uncharacterized protein OS=Solanum tuberosum GN=PGSC0003DMG400006061 PE=4 SV=1	PREDICTED: prolyl 4-hydroxylase 1 [Solanum tuberosum]
tr|W8E402|W8E402_SOLTU	[KR]	--	Molecular Function: N-acetyltransferase activity (GO:0008080);; Biological Process: metabolic process (GO:0008152);; Biological Process: sulfate transport (GO:0008272);; Molecular Function: sulfate transmembrane transporter activity (GO:0015116);; Cellular Component: plasma membrane part (GO:0044459);; Molecular Function: tyramine N-feruloyltransferase activity (GO:0050366);;	--	[E]	Amino acid transport and metabolism	Acetyltransferase (GNAT) family	Tyramine N-feruloyltransferase 10/30 OS=Nicotiana tabacum GN=THT10 PE=1 SV=2	Tyramine hydroxycinnamoyl transferase OS=Solanum tuberosum PE=2 SV=1	tyramine hydroxycinnamoyl transferase [Solanum tuberosum]
tr|M1CKJ2|M1CKJ2_SOLTU	[J]	Translation, ribosomal structure and biogenesis	Biological Process: tRNA dihydrouridine synthesis (GO:0002943);; Molecular Function: tRNA dihydrouridine synthase activity (GO:0017150);; Molecular Function: flavin adenine dinucleotide binding (GO:0050660);; Biological Process: oxidation-reduction process (GO:0055114);;	K05543|0|rcu:RCOM_0188130|tRNA-dihydrouridine synthase, putative; K05543 tRNA-dihydrouridine synthase 2 [EC:1.3.1.91] (A)	[J]	Translation, ribosomal structure and biogenesis	Dihydrouridine synthase (Dus)	tRNA-dihydrouridine(20) synthase [NAD(P)+]-like OS=Homo sapiens GN=DUS2 PE=1 SV=1	--	PREDICTED: tRNA-dihydrouridine(20) synthase [NAD(P)+]-like [Solanum tuberosum]
tr|M1CC70|M1CC70_SOLTU	--	--	--	K14487|0|rcu:RCOM_0032550|Indole-3-acetic acid-amido synthetase GH3.6, putative; K14487 auxin responsive GH3 gene family (A)	--	--	GH3 auxin-responsive promoter	Indole-3-acetic acid-amido synthetase GH3.6 OS=Arabidopsis thaliana GN=GH3.6 PE=1 SV=1	Uncharacterized protein OS=Solanum tuberosum GN=PGSC0003DMG400024997 PE=4 SV=1	PREDICTED: indole-3-acetic acid-amido synthetase GH3.6-like [Solanum tuberosum]
tr|M1AHU8|M1AHU8_SOLTU	[KR]	--	Molecular Function: glucosamine 6-phosphate N-acetyltransferase activity (GO:0004343);; Biological Process: N-acetylglucosamine metabolic process (GO:0006044);; Biological Process: UDP-N-acetylglucosamine biosynthetic process (GO:0006048);;	--	[M]	Cell wall/membrane/envelope biogenesis	Acetyltransferase (GNAT) domain	Glucosamine 6-phosphate N-acetyltransferase OS=Arabidopsis thaliana GN=GNA1 PE=1 SV=1	Uncharacterized protein OS=Solanum tuberosum GN=PGSC0003DMG400008956 PE=4 SV=1	PREDICTED: glucosamine 6-phosphate N-acetyltransferase [Solanum tuberosum]
tr|M1AI38|M1AI38_SOLTU	[O]	Posttranslational modification, protein turnover, chaperones	Molecular Function: structural molecule activity (GO:0005198);; Molecular Function: iron ion binding (GO:0005506);; Biological Process: iron-sulfur cluster assembly (GO:0016226);; Molecular Function: iron-sulfur cluster binding (GO:0051536);;	--	[O]	Posttranslational modification, protein turnover, chaperones	NifU-like domain	NifU-like protein 1, chloroplastic OS=Arabidopsis thaliana GN=NIFU1 PE=1 SV=1	Uncharacterized protein OS=Solanum tuberosum GN=PGSC0003DMG400009020 PE=4 SV=1	PREDICTED: nifU-like protein 1, chloroplastic [Solanum tuberosum]
tr|M1AYS8|M1AYS8_SOLTU	--	--	Biological Process: telomere maintenance (GO:0000723);; Cellular Component: nuclear chromosome, telomeric region (GO:0000784);; Molecular Function: damaged DNA binding (GO:0003684);; Molecular Function: double-stranded DNA binding (GO:0003690);; Molecular Function: ATP-dependent DNA helicase activity (GO:0004003);; Molecular Function: ATP binding (GO:0005524);; Biological Process: double-strand b…	K10885|0|vvi:100250596|ATP-dependent DNA helicase 2 subunit KU80-like; K10885 ATP-dependent DNA helicase 2 subunit 2 (A)	[L]	Replication, recombination and repair	Ku70/Ku80 C-terminal arm	ATP-dependent DNA helicase 2 subunit KU80 OS=Arabidopsis thaliana GN=KU80 PE=1 SV=1	ATP-dependent DNA helicase 2 subunit KU80 OS=Solanum tuberosum GN=PGSC0003DMG400012761 PE=3 SV=1	PREDICTED: ATP-dependent DNA helicase 2 subunit KU80 [Solanum tuberosum]
tr|M1AMB5|M1AMB5_SOLTU	[MG]	--	Molecular Function: catalytic activity (GO:0003824);; Biological Process: metabolic process (GO:0008152);; Molecular Function: coenzyme binding (GO:0050662);;	--	[V]	Defense mechanisms	KR domain	Cinnamoyl-CoA reductase 2 OS=Arabidopsis thaliana GN=CCR2 PE=1 SV=1	Uncharacterized protein OS=Solanum tuberosum GN=PGSC0003DMG400010000 PE=4 SV=1	PREDICTED: cinnamoyl-CoA reductase 2 [Solanum tuberosum]
tr|M1AIX9|M1AIX9_SOLTU	--	--	Cellular Component: Golgi membrane (GO:0000139);; Molecular Function: mannosyl-oligosaccharide 1,2-alpha-mannosidase activity (GO:0004571);; Molecular Function: calcium ion binding (GO:0005509);; Cellular Component: endoplasmic reticulum (GO:0005783);; Biological Process: N-glycan processing (GO:0006491);; Cellular Component: integral component of membrane (GO:0016021);;	K01230|2.39724e-154|rcu:RCOM_0239110|mannosyl-oligosaccharide alpha-1,2-mannosidase, putative (EC:3.2.1.113); K01230 mannosyl-oligosaccharide alpha-1,2-mannosidase [EC:3.2.1.113] (A)	[G]	Carbohydrate transport and metabolism	Glycosyl hydrolase family 47	Mannosyl-oligosaccharide 1,2-alpha-mannosidase MNS1 OS=Arabidopsis thaliana GN=MNS1 PE=1 SV=1	alpha-1,2-Mannosidase OS=Solanum tuberosum GN=PGSC0003DMG402009189 PE=3 SV=1	PREDICTED: mannosyl-oligosaccharide 1,2-alpha-mannosidase MNS1-like [Solanum tuberosum]
tr|M1C5B7|M1C5B7_SOLTU	[T]	Signal transduction mechanisms	Molecular Function: phosphoprotein phosphatase activity (GO:0004721);; Biological Process: protein dephosphorylation (GO:0006470);; Cellular Component: integral component of membrane (GO:0016021);; Molecular Function: metal ion binding (GO:0046872);;	K06269|0|rcu:RCOM_0608890|serine/threonine protein phosphatase, putative (EC:3.1.3.16); K06269 serine/threonine-protein phosphatase PP1 catalytic subunit [EC:3.1.3.16] (A)	[TR]	--	Serine-threonine protein phosphatase N-terminal domain	Serine/threonine-protein phosphatase PP1 OS=Oryza sativa subsp. japonica GN=Os03g0268000 PE=2 SV=2	Serine/threonine-protein phosphatase OS=Solanum tuberosum GN=PGSC0003DMG400023403 PE=3 SV=1	hypothetical protein LR48_Vigan10g157500 [Vigna angularis]
tr|M1B7S1|M1B7S1_SOLTU	[E]	Amino acid transport and metabolism	Biological Process: RNA splicing, via endonucleolytic cleavage and ligation (GO:0000394);; Biological Process: methionine biosynthetic process (GO:0009086);; Molecular Function: hydrolase activity, acting on carbon-nitrogen (but not peptide) bonds, in linear amidines (GO:0016813);;	K18151|0|vvi:100261431|ureidoglycolate hydrolase; K18151 ureidoglycolate amidohydrolase [EC:3.5.1.116] (A)	--	--	Peptidase family M28	Ureidoglycolate hydrolase OS=Arabidopsis thaliana GN=UAH PE=1 SV=1	Uncharacterized protein OS=Solanum tuberosum GN=PGSC0003DMG400015115 PE=4 SV=1	PREDICTED: ureidoglycolate hydrolase [Solanum pennellii]
tr|M1BM43|M1BM43_SOLTU	[C]	Energy production and conversion	Molecular Function: dihydrolipoyllysine-residue acetyltransferase activity (GO:0004742);; Cellular Component: mitochondrial matrix (GO:0005759);; Biological Process: pyruvate metabolic process (GO:0006090);; Cellular Component: pyruvate dehydrogenase complex (GO:0045254);;	K00627|0|vvi:100251405|dihydrolipoyllysine-residue acetyltransferase component 2 of pyruvate dehydrogenase complex, mitochondrial; K00627 pyruvate dehydrogenase E2 component (dihydrolipoamide acetyltransferase) [EC:2.3.1.12] (A)	[C]	Energy production and conversion	e3 binding domain	Dihydrolipoyllysine-residue acetyltransferase component 2 of pyruvate dehydrogenase complex, mitochondrial OS=Arabidopsis thaliana GN=At3g13930 PE=2 SV=2	Acetyltransferase component of pyruvate dehydrogenase complex OS=Solanum tuberosum GN=PGSC0003DMG400018735 PE=3 SV=1	PREDICTED: dihydrolipoyllysine-residue acetyltransferase component 2 of pyruvate dehydrogenase complex, mitochondrial-like isoform X1 [Solanum tuberosum]
tr|M0ZNK9|M0ZNK9_SOLTU	[F]	Nucleotide transport and metabolism	Molecular Function: phosphoribosylaminoimidazole carboxylase activity (GO:0004638);; Molecular Function: phosphoribosylaminoimidazolesuccinocarboxamide synthase activity (GO:0004639);; Molecular Function: ATP binding (GO:0005524);; Biological Process: 'de novo' IMP biosynthetic process (GO:0006189);; Biological Process: toxin catabolic process (GO:0009407);; Cellular Component: chloroplast stroma…	K01923|0|vvi:100250537|phosphoribosylaminoimidazole-succinocarboxamide synthase, chloroplastic; K01923 phosphoribosylaminoimidazole-succinocarboxamide synthase [EC:6.3.2.6] (A)	[F]	Nucleotide transport and metabolism	SAICAR synthetase	Phosphoribosylaminoimidazole-succinocarboxamide synthase, chloroplastic OS=Arabidopsis thaliana GN=PUR7 PE=2 SV=2	Uncharacterized protein OS=Solanum tuberosum GN=PGSC0003DMG400001802 PE=3 SV=1	PREDICTED: phosphoribosylaminoimidazole-succinocarboxamide synthase, chloroplastic [Solanum tuberosum]
tr|M0ZS82|M0ZS82_SOLTU	[RTKL]	--	Molecular Function: protein serine/threonine kinase activity (GO:0004674);; Molecular Function: protein serine/threonine/tyrosine kinase activity (GO:0004712);; Molecular Function: ATP binding (GO:0005524);; Biological Process: protein phosphorylation (GO:0006468);; Biological Process: response to oxidative stress (GO:0006979);;	K08832|0|vvi:100254468|serine/threonine-protein kinase SRPK; K08832 serine/threonine-protein kinase SRPK3 [EC:2.7.11.1] (A)	[T]	Signal transduction mechanisms	Protein tyrosine kinase	Protein kinase dsk1 OS=Schizosaccharomyces pombe (strain 972 / ATCC 24843) GN=dsk1 PE=3 SV=2	Uncharacterized protein OS=Solanum tuberosum GN=PGSC0003DMG400002693 PE=3 SV=1	PREDICTED: serine/threonine-protein kinase SRPK-like isoform X2 [Solanum tuberosum]
tr|Q2XPV7|Q2XPV7_SOLTU	[J]	Translation, ribosomal structure and biogenesis	Biological Process: ribosomal large subunit assembly (GO:0000027);; Molecular Function: structural constituent of ribosome (GO:0003735);; Biological Process: translation (GO:0006412);; Cellular Component: cytosolic large ribosomal subunit (GO:0022625);; Biological Process: assembly of large subunit precursor of preribosome (GO:1902626);;	--	[J]	Translation, ribosomal structure and biogenesis	Ribosomal protein L24e	60S ribosomal protein L24 OS=Cicer arietinum GN=RPL24 PE=2 SV=1	Ribosomal protein L24-like protein OS=Solanum tuberosum PE=2 SV=1	ribosomal protein L24-like protein [Solanum tuberosum]
tr|M1D027|M1D027_SOLTU	--	--	Biological Process: biosynthetic process (GO:0009058);; Molecular Function: nucleotidyltransferase activity (GO:0016779);;	--	--	--	Competence-damaged protein	--	Uncharacterized protein OS=Solanum tuberosum GN=PGSC0003DMG401030529 PE=4 SV=1	PREDICTED: uncharacterized protein LOC102589850 [Solanum tuberosum]
tr|M1CZL3|M1CZL3_SOLTU	[T]	Signal transduction mechanisms	Cellular Component: protein phosphatase type 1 complex (GO:0000164);; Molecular Function: protein serine/threonine phosphatase activity (GO:0004722);; Biological Process: protein dephosphorylation (GO:0006470);; Biological Process: N-terminal protein myristoylation (GO:0006499);; Molecular Function: metal ion binding (GO:0046872);;	K06269|0|ath:AT5G59160|TOPP2; serine/threonine-protein phosphatase PP1 isozyme 2; K06269 serine/threonine-protein phosphatase PP1 catalytic subunit [EC:3.1.3.16] (A)	[TR]	--	Serine-threonine protein phosphatase N-terminal domain	Serine/threonine-protein phosphatase PP1 isozyme 2 OS=Nicotiana tabacum GN=NPP2 PE=2 SV=1	Serine/threonine-protein phosphatase OS=Solanum tuberosum GN=PGSC0003DMG400030424 PE=3 SV=1	PREDICTED: serine/threonine-protein phosphatase PP1 isozyme 2 [Solanum tuberosum]
tr|A0A127S208|A0A127S208_RALSL	[I]	Lipid transport and metabolism	Molecular Function: nucleotide binding (GO:0000166);; Molecular Function: catalytic activity (GO:0003824);;	K01895|0|cre:CHLREDRAFT_194063|ACS1; acetyl CoA synthetase (EC:6.2.1.1); K01895 acetyl-CoA synthetase [EC:6.2.1.1] (A)	[I]	Lipid transport and metabolism	Acetyl-coenzyme A synthetase N-terminus	Acetyl-coenzyme A synthetase OS=Ralstonia solanacearum (strain GMI1000) GN=acsA PE=3 SV=1	Acetyl CoA synthetase OS=Chlamydomonas reinhardtii GN=ACS1 PE=3 SV=1	Putative Acetyl-coenzyme A synthetase [Rhizopus microsporus]
tr|M0ZXM4|M0ZXM4_SOLTU	[K]	Transcription	Biological Process: mRNA splicing, via spliceosome (GO:0000398);; Cellular Component: cytoplasmic mRNA processing body (GO:0000932);; Molecular Function: RNA binding (GO:0003723);; Cellular Component: U6 snRNP (GO:0005688);; Cellular Component: viral nucleocapsid (GO:0019013);; Biological Process: cytoplasmic mRNA processing body assembly (GO:0033962);; Cellular Component: U4/U6 x U5 tri-snRNP co…	--	[A]	RNA processing and modification	LSM domain	Sm-like protein LSM3A OS=Arabidopsis thaliana GN=LSM3A PE=1 SV=1	Uncharacterized protein OS=Solanum lycopersicum GN=Solyc11g005370.1 PE=4 SV=1	PREDICTED: U6 snRNA-associated Sm-like protein LSm3 [Solanum lycopersicum]
tr|M1BM24|M1BM24_SOLTU	[IQR]	--	Molecular Function: oxidoreductase activity (GO:0016491);; Biological Process: oxidation-reduction process (GO:0055114);;	K15095|8.75272e-153|rcu:RCOM_1109000|carbonyl reductase, putative (EC:1.1.1.189); K15095 (+)-neomenthol dehydrogenase [EC:1.1.1.208] (A)	[Q]	Secondary metabolites biosynthesis, transport and catabolism	NAD dependent epimerase/dehydratase family	Short-chain dehydrogenase/reductase 2b OS=Arabidopsis thaliana GN=SDR2b PE=2 SV=1	Uncharacterized protein OS=Solanum tuberosum GN=PGSC0003DMG400018712 PE=3 SV=1	PREDICTED: short-chain dehydrogenase/reductase 2b-like [Solanum tuberosum]
tr|M0ZU44|M0ZU44_SOLTU	[J]	Translation, ribosomal structure and biogenesis	Molecular Function: translation elongation factor activity (GO:0003746);; Cellular Component: mitochondrial matrix (GO:0005759);; Cellular Component: chloroplast stroma (GO:0009570);; Biological Process: chloroplast relocation (GO:0009902);; Cellular Component: chloroplast envelope (GO:0009941);; Biological Process: thylakoid membrane organization (GO:0010027);; Biological Process: carotenoid bio…	K02357|0|vvi:100262932|uncharacterized LOC100262932; K02357 elongation factor Ts (A)	[J]	Translation, ribosomal structure and biogenesis	S1 RNA binding domain	Elongation factor Ts OS=Prochlorococcus marinus (strain MIT 9515) GN=tsf PE=3 SV=1	Elongation factor Ts OS=Solanum tuberosum GN=PGSC0003DMG400003138 PE=3 SV=1	PREDICTED: uncharacterized protein LOC102602783 [Solanum tuberosum]
tr|M1AKG3|M1AKG3_SOLTU	[GC]	--	Biological Process: flavonoid biosynthetic process (GO:0009813);; Cellular Component: intracellular membrane-bounded organelle (GO:0043231);; Biological Process: flavonoid glucuronidation (GO:0052696);; Molecular Function: quercetin 3-O-glucosyltransferase activity (GO:0080043);; Molecular Function: quercetin 7-O-glucosyltransferase activity (GO:0080044);;	--	[GC]	--	UDP-glucoronosyl and UDP-glucosyl transferase	UDP-glycosyltransferase 74E2 OS=Arabidopsis thaliana GN=UGT74E2 PE=1 SV=1	Uncharacterized protein OS=Solanum tuberosum GN=PGSC0003DMG400009534 PE=3 SV=1	PREDICTED: UDP-glycosyltransferase 74G1-like [Solanum tuberosum]
tr|Q2XTE6|Q2XTE6_SOLTU	[E]	Amino acid transport and metabolism	Molecular Function: L-aspartate:2-oxoglutarate aminotransferase activity (GO:0004069);; Cellular Component: mitochondrion (GO:0005739);; Biological Process: cellular amino acid metabolic process (GO:0006520);; Cellular Component: chloroplast stroma (GO:0009570);; Biological Process: ethylene biosynthetic process (GO:0009693);; Cellular Component: chloroplast envelope (GO:0009941);; Cellular Compo…	--	[E]	Amino acid transport and metabolism	Aminotransferase class I and II	Aspartate aminotransferase, chloroplastic OS=Arabidopsis thaliana GN=ASP5 PE=1 SV=2	Aspartate aminotransferase OS=Solanum tuberosum PE=2 SV=1	aspartate aminotransferase, chloroplastic-like [Solanum tuberosum]
tr|M1CJQ7|M1CJQ7_SOLTU	[E]	Amino acid transport and metabolism	Biological Process: cellular amino acid metabolic process (GO:0006520);; Molecular Function: transaminase activity (GO:0008483);; Biological Process: biosynthetic process (GO:0009058);; Molecular Function: pyridoxal phosphate binding (GO:0030170);;	K00815|0|vvi:100253895|tyrosine aminotransferase; K00815 tyrosine aminotransferase [EC:2.6.1.5] (A)	[E]	Amino acid transport and metabolism	Beta-eliminating lyase	Tyrosine aminotransferase OS=Arabidopsis thaliana GN=TAT PE=2 SV=1	--	PREDICTED: tyrosine aminotransferase-like [Solanum tuberosum]
tr|M1C7K6|M1C7K6_SOLTU	[G]	Carbohydrate transport and metabolism	Molecular Function: pectate lyase activity (GO:0030570);; Biological Process: pectin catabolic process (GO:0045490);; Molecular Function: metal ion binding (GO:0046872);;	--	--	--	Pectate lyase	Probable pectate lyase 4 OS=Arabidopsis thaliana GN=At1g30350 PE=2 SV=1	Pectate lyase OS=Solanum tuberosum GN=PGSC0003DMG400023931 PE=3 SV=1	PREDICTED: probable pectate lyase 4 isoform X2 [Solanum tuberosum]
tr|M1DQE7|M1DQE7_SOLTU	--	--	--	--	--	--	--	--	Uncharacterized protein OS=Solanum tuberosum GN=PGSC0003DMG400042295 PE=4 SV=1	--
tr|M1B6E2|M1B6E2_SOLTU	--	--	--	--	--	--	Protein of unknown function (DUF861)	--	Uncharacterized protein OS=Solanum tuberosum GN=PGSC0003DMG400014710 PE=4 SV=1	PREDICTED: uncharacterized protein LOC102585237 [Solanum tuberosum]
tr|M1C3K3|M1C3K3_SOLTU	--	--	Cellular Component: exocyst (GO:0000145);; Biological Process: exocytosis (GO:0006887);;	K07195|0|rcu:RCOM_0392160|protein binding protein, putative; K07195 exocyst complex component 7 (A)	[U]	Intracellular trafficking, secretion, and vesicular transport	Exo70 exocyst complex subunit	Exocyst complex component EXO70A1 OS=Arabidopsis thaliana GN=EXO70A1 PE=1 SV=1	Uncharacterized protein OS=Solanum tuberosum GN=PGSC0003DMG400022899 PE=4 SV=1	PREDICTED: exocyst complex component EXO70A1-like [Solanum tuberosum]
tr|M1AG44|M1AG44_SOLTU	[R]	General function prediction only	Molecular Function: hydroxyacylglutathione hydrolase activity (GO:0004416);; Biological Process: metabolic process (GO:0008152);; Biological Process: embryo development ending in seed dormancy (GO:0009793);; Biological Process: endosperm development (GO:0009960);;	K17725|9.97628e-154|vvi:100262655|persulfide dioxygenase ETHE1 homolog, mitochondrial-like; K17725 sulfur dioxygenase [EC:1.13.11.18] (A)	[R]	General function prediction only	Metallo-beta-lactamase superfamily	Persulfide dioxygenase ETHE1 homolog, mitochondrial OS=Arabidopsis thaliana GN=GLY3 PE=1 SV=3	Uncharacterized protein OS=Solanum tuberosum GN=PGSC0003DMG400008562 PE=4 SV=1	PREDICTED: persulfide dioxygenase ETHE1 homolog, mitochondrial-like [Solanum tuberosum]
tr|Q2XPV9|Q2XPV9_SOLTU	[J]	Translation, ribosomal structure and biogenesis	Biological Process: maturation of SSU-rRNA from tricistronic rRNA transcript (SSU-rRNA, 5.8S rRNA, LSU-rRNA) (GO:0000462);; Molecular Function: structural constituent of ribosome (GO:0003735);; Biological Process: translation (GO:0006412);; Cellular Component: chloroplast (GO:0009507);; Molecular Function: rRNA binding (GO:0019843);; Cellular Component: cytosolic small ribosomal subunit (GO:00226…	K02995|8.47186e-132|sbi:SORBI_06g004770|SORBIDRAFT_06g004770, Sb06g004770; hypothetical protein; K02995 small subunit ribosomal protein S8e (A)	[J]	Translation, ribosomal structure and biogenesis	Ribosomal protein S8e	40S ribosomal protein S8 OS=Zea mays GN=RPS8 PE=2 SV=2	40S ribosomal protein S8 OS=Solanum tuberosum PE=2 SV=1	putative 40S ribosomal protein S8-like protein [Solanum tuberosum]
tr|M1CH22|M1CH22_SOLTU	--	--	Molecular Function: methyltransferase activity (GO:0008168);; Biological Process: methylation (GO:0032259);;	--	[B]	Chromatin structure and dynamics	--	Histone-lysine N-methyltransferase ATXR2 OS=Arabidopsis thaliana GN=ATXR2 PE=2 SV=1	--	PREDICTED: histone-lysine N-methyltransferase ATXR2 isoform X1 [Solanum pennellii]
tr|M1ABQ9|M1ABQ9_SOLTU	--	--	Biological Process: spliceosomal snRNP assembly (GO:0000387);; Biological Process: maturation of 5S rRNA (GO:0000481);; Biological Process: response to abiotic stimulus (GO:0009628);; Biological Process: embryo development ending in seed dormancy (GO:0009793);; Biological Process: flower development (GO:0009908);; Biological Process: meristem structural organization (GO:0009933);; Biological Proc…	K11984|0|vvi:100266959|SART-1 family protein DOT2; K11984 U4/U6.U5 tri-snRNP-associated protein 1 (A)	[A]	RNA processing and modification	SART-1 family	SART-1 family protein DOT2 OS=Arabidopsis thaliana GN=DOT2 PE=1 SV=1	Uncharacterized protein OS=Solanum tuberosum GN=PGSC0003DMG400007426 PE=4 SV=1	PREDICTED: SART-1 family protein DOT2 [Solanum tuberosum]
tr|M1CTZ8|M1CTZ8_SOLTU	[E]	Amino acid transport and metabolism	Molecular Function: transaminase activity (GO:0008483);; Biological Process: biosynthetic process (GO:0009058);; Cellular Component: chloroplast (GO:0009507);; Molecular Function: pyridoxal phosphate binding (GO:0030170);;	--	[E]	Amino acid transport and metabolism	DegT/DnrJ/EryC1/StrS aminotransferase family	Probable N-succinyldiaminopimelate aminotransferase DapC OS=Mycobacterium tuberculosis (strain ATCC 25618 / H37Rv) GN=dapC PE=1 SV=1	Uncharacterized protein OS=Solanum tuberosum GN=PGSC0003DMG400029022 PE=4 SV=1	PREDICTED: probable N-succinyldiaminopimelate aminotransferase DapC [Solanum tuberosum]
tr|M1ARH8|M1ARH8_SOLTU	--	--	Cellular Component: peroxisome (GO:0005777);; Biological Process: tryptophan catabolic process (GO:0006569);; Biological Process: indoleacetic acid biosynthetic process (GO:0009684);; Molecular Function: phenylpyruvate tautomerase activity (GO:0050178);;	K07253|1.13845e-58|vvi:100251764|macrophage migration inhibitory factor homolog; K07253 phenylpyruvate tautomerase [EC:5.3.2.1] (A)	[V]	Defense mechanisms	Macrophage migration inhibitory factor (MIF)	Macrophage migration inhibitory factor homolog OS=Trichuris trichiura PE=1 SV=2	Uncharacterized protein OS=Solanum tuberosum GN=PGSC0003DMG400011036 PE=4 SV=1	PREDICTED: macrophage migration inhibitory factor homolog [Solanum tuberosum]
tr|M1AAQ0|M1AAQ0_SOLTU	--	--	--	--	--	--	Transferase family	Acylsugar acyltransferase 3 OS=Solanum lycopersicum GN=ASAT3 PE=2 SV=1	Uncharacterized protein OS=Solanum tuberosum GN=PGSC0003DMG400007171 PE=4 SV=1	PREDICTED: vinorine synthase-like [Solanum tuberosum]
tr|M1AF99|M1AF99_SOLTU	--	--	--	--	--	--	Jacalin-like lectin domain	Jacalin-related lectin 3 OS=Arabidopsis thaliana GN=JAL3 PE=2 SV=1	Uncharacterized protein OS=Solanum tuberosum GN=PGSC0003DMG400008353 PE=4 SV=1	PREDICTED: jacalin-related lectin 3 isoform X2 [Solanum tuberosum]
tr|M1B9A2|M1B9A2_SOLTU	[R]	General function prediction only	Molecular Function: dephospho-CoA kinase activity (GO:0004140);; Cellular Component: cytosol (GO:0005829);; Biological Process: lipid metabolic process (GO:0006629);; Biological Process: response to salt stress (GO:0009651);; Biological Process: phosphorylation (GO:0016310);; Molecular Function: nucleotidyltransferase activity (GO:0016779);; Biological Process: cysteine biosynthetic process (GO:0…	K02201|3.97532e-88|vvi:100244526|phosphopantetheine adenylyltransferase; K02201 pantetheine-phosphate adenylyltransferase [EC:2.7.7.3] (A)	[R]	General function prediction only	Cytidylyltransferase-like	Phosphopantetheine adenylyltransferase OS=Arabidopsis thaliana GN=COAD PE=1 SV=1	Uncharacterized protein OS=Solanum tuberosum GN=PGSC0003DMG400015508 PE=4 SV=1	PREDICTED: phosphopantetheine adenylyltransferase [Solanum tuberosum]
tr|M1AUH9|M1AUH9_SOLTU	[T]	Signal transduction mechanisms	Biological Process: response to stress (GO:0006950);;	--	--	--	Universal stress protein family	Universal stress protein A-like protein OS=Arabidopsis thaliana GN=At3g01520 PE=1 SV=2	Uncharacterized protein OS=Solanum tuberosum GN=PGSC0003DMG400011721 PE=4 SV=1	PREDICTED: universal stress protein A-like protein [Solanum tuberosum]
tr|Q8H0L9|Q8H0L9_SOLTU	--	--	Biological Process: response to stress (GO:0006950);;	--	--	--	ABA/WDS induced protein	Abscisic stress-ripening protein 2 OS=Solanum lycopersicum GN=ASR2 PE=4 SV=1	DS2 protein OS=Solanum tuberosum GN=ds2 PE=4 SV=1	DS2 protein [Solanum tuberosum]
tr|M1BAX6|M1BAX6_SOLTU	[J]	Translation, ribosomal structure and biogenesis	Molecular Function: glycine-tRNA ligase activity (GO:0004820);; Molecular Function: ATP binding (GO:0005524);; Cellular Component: cytoplasm (GO:0005737);; Biological Process: glycyl-tRNA aminoacylation (GO:0006426);;	--	[J]	Translation, ribosomal structure and biogenesis	WHEP-TRS domain	Glycine--tRNA ligase, mitochondrial 1 OS=Arabidopsis thaliana GN=At1g29880 PE=1 SV=1	Uncharacterized protein OS=Solanum tuberosum GN=PGSC0003DMG400015909 PE=3 SV=1	PREDICTED: glycine--tRNA ligase, mitochondrial 1-like [Solanum tuberosum]
tr|M0ZSJ2|M0ZSJ2_SOLTU	--	--	Cellular Component: endosome (GO:0005768);; Cellular Component: trans-Golgi network (GO:0005802);; Cellular Component: integral component of membrane (GO:0016021);; Molecular Function: heme binding (GO:0020037);;	--	--	--	Ethylbenzene dehydrogenase	--	Uncharacterized protein OS=Solanum tuberosum GN=PGSC0003DMG400002764 PE=4 SV=1	PREDICTED: uncharacterized protein LOC102581386 [Solanum tuberosum]
tr|M1BSH7|M1BSH7_SOLTU	[U]	Intracellular trafficking, secretion, and vesicular transport	Molecular Function: SNARE binding (GO:0000149);; Molecular Function: SNAP receptor activity (GO:0005484);; Biological Process: vesicle fusion (GO:0006906);; Cellular Component: integral component of membrane (GO:0016021);;	K08511|3.01173e-139|vvi:100252829|vesicle-associated membrane protein 722; K08511 vesicle-associated membrane protein 72 (A)	[U]	Intracellular trafficking, secretion, and vesicular transport	Regulated-SNARE-like domain	Putative vesicle-associated membrane protein 726 OS=Arabidopsis thaliana GN=VAMP726 PE=2 SV=2	Uncharacterized protein OS=Solanum tuberosum GN=PGSC0003DMG400020158 PE=4 SV=1	PREDICTED: vesicle-associated membrane protein 721 [Solanum tuberosum]
tr|M0ZNN0|M0ZNN0_SOLTU	[I]	Lipid transport and metabolism	Biological Process: metabolic process (GO:0008152);; Molecular Function: hydro-lyase activity (GO:0016836);;	K05605|1.59405e-52|rcu:RCOM_0659450|3-hydroxybutyryl-CoA dehydratase, putative (EC:4.2.1.17); K05605 3-hydroxyisobutyryl-CoA hydrolase [EC:3.1.2.4] (A)	--	--	Enoyl-CoA hydratase/isomerase	Probable 3-hydroxyisobutyryl-CoA hydrolase 3 OS=Arabidopsis thaliana GN=At2g30660 PE=2 SV=1	Uncharacterized protein OS=Solanum tuberosum GN=PGSC0003DMG400001814 PE=4 SV=1	PREDICTED: 3-hydroxyisobutyryl-CoA hydrolase 1-like [Solanum tuberosum]
tr|M1CSB1|M1CSB1_SOLTU	[J]	Translation, ribosomal structure and biogenesis	Molecular Function: serine-tRNA ligase activity (GO:0004828);; Molecular Function: ATP binding (GO:0005524);; Cellular Component: cytosol (GO:0005829);; Biological Process: gluconeogenesis (GO:0006094);; Biological Process: glycolysis (GO:0006096);; Biological Process: seryl-tRNA aminoacylation (GO:0006434);; Biological Process: N-terminal protein myristoylation (GO:0006499);; Biological Process:…	K01875|0|vvi:100261399|serine--tRNA ligase; K01875 seryl-tRNA synthetase [EC:6.1.1.11] (A)	[J]	Translation, ribosomal structure and biogenesis	Seryl-tRNA synthetase N-terminal domain	Serine--tRNA ligase OS=Helianthus annuus PE=2 SV=1	Uncharacterized protein OS=Solanum tuberosum GN=PGSC0003DMG402028588 PE=3 SV=1	PREDICTED: serine--tRNA ligase [Solanum tuberosum]
tr|M1ACT9|M1ACT9_SOLTU	[R]	General function prediction only	Molecular Function: Hsp90 protein binding (GO:0051879);;	--	[O]	Posttranslational modification, protein turnover, chaperones	Tetratricopeptide repeat	Tetratricopeptide repeat protein 4 homolog OS=Dictyostelium discoideum GN=ttc4 PE=3 SV=1	Uncharacterized protein OS=Solanum tuberosum GN=PGSC0003DMG400007719 PE=4 SV=1	PREDICTED: tetratricopeptide repeat protein 4 homolog [Solanum tuberosum]
tr|A7UGG8|A7UGG8_SOLTU	[P]	Inorganic ion transport and metabolism	Molecular Function: ferroxidase activity (GO:0004322);; Biological Process: iron ion transport (GO:0006826);; Biological Process: cellular iron ion homeostasis (GO:0006879);; Molecular Function: ferric iron binding (GO:0008199);; Cellular Component: chloroplast (GO:0009507);; Biological Process: oxidation-reduction process (GO:0055114);;	--	[P]	Inorganic ion transport and metabolism	Ferritin-like domain	Ferritin-2, chloroplastic OS=Nicotiana tabacum GN=FER2 PE=2 SV=1	Ferritin OS=Solanum tuberosum PE=2 SV=1	ferritin [Solanum tuberosum]
tr|M1CMR3|M1CMR3_SOLTU	--	--	Molecular Function: nucleotide binding (GO:0000166);;	K12875|3.92635e-134|vvi:100248897|apoptotic chromatin condensation inducer in the nucleus-like; K12875 apoptotic chromatin condensation inducer in the nucleus (A)	[B]	Chromatin structure and dynamics	SAP domain	Apoptotic chromatin condensation inducer in the nucleus OS=Homo sapiens GN=ACIN1 PE=1 SV=2	--	PREDICTED: apoptotic chromatin condensation inducer in the nucleus-like isoform X2 [Solanum tuberosum]
tr|A0A127S5H2|A0A127S5H2_RALSL	[J]	Translation, ribosomal structure and biogenesis	Molecular Function: structural constituent of ribosome (GO:0003735);; Cellular Component: ribosome (GO:0005840);; Biological Process: rRNA processing (GO:0006364);; Biological Process: translation (GO:0006412);; Biological Process: tRNA methylation (GO:0030488);; Molecular Function: ribosome binding (GO:0043022);; Molecular Function: tRNA (guanine(37)-N(1))-methyltransferase activity (GO:0052906)…	K02884|1.13365e-24|olu:OSTLU_8188|hypothetical protein; K02884 large subunit ribosomal protein L19 (A)	[J]	Translation, ribosomal structure and biogenesis	Ribosomal protein L19	50S ribosomal protein L19 OS=Ralstonia solanacearum (strain GMI1000) GN=rplS PE=3 SV=1	50S ribosomal protein L19, chloroplastic OS=Pedinomonas tuberculata GN=rpl19 PE=3 SV=1	tRNA (guanine-N(1)-)-methyltransferase [Beauveria bassiana D1-5]
tr|M1CTX3|M1CTX3_SOLTU	[E]	Amino acid transport and metabolism	Cellular Component: cytosol (GO:0005829);; Cellular Component: plasma membrane (GO:0005886);; Biological Process: DNA replication (GO:0006260);; Biological Process: DNA methylation (GO:0006306);; Biological Process: proteolysis (GO:0006508);; Molecular Function: zinc ion binding (GO:0008270);; Biological Process: cell proliferation (GO:0008283);; Biological Process: leukotriene biosynthetic proce…	--	[IOVE]	--	Leukotriene A4 hydrolase, C-terminal	Leukotriene A-4 hydrolase homolog OS=Arabidopsis thaliana GN=LKHA4 PE=2 SV=1	Uncharacterized protein OS=Solanum tuberosum GN=PGSC0003DMG400028998 PE=4 SV=1	PREDICTED: leukotriene A-4 hydrolase homolog [Solanum tuberosum]
tr|M1CM66|M1CM66_SOLTU	[R]	General function prediction only	Molecular Function: metal ion binding (GO:0046872);; Molecular Function: dioxygenase activity (GO:0051213);; Biological Process: oxidation-reduction process (GO:0055114);;	--	[QR]	--	2OG-Fe(II) oxygenase superfamily	Hyoscyamine 6-dioxygenase OS=Hyoscyamus niger GN=H6H PE=1 SV=1	--	PREDICTED: hyoscyamine 6-dioxygenase-like [Solanum tuberosum]
tr|M1CK50|M1CK50_SOLTU	--	--	Biological Process: flavonoid biosynthetic process (GO:0009813);; Cellular Component: intracellular membrane-bounded organelle (GO:0043231);; Biological Process: flavonoid glucuronidation (GO:0052696);; Molecular Function: quercetin 3-O-glucosyltransferase activity (GO:0080043);; Molecular Function: quercetin 7-O-glucosyltransferase activity (GO:0080044);;	K13496|0|vvi:100246902|UDP-glycosyltransferase 73C3; K13496 UDP-glucosyl transferase 73C [EC:2.4.1.-] (A)	[GC]	--	UDP-glucoronosyl and UDP-glucosyl transferase	UDP-glycosyltransferase 73C3 OS=Arabidopsis thaliana GN=UGT73C3 PE=2 SV=1	--	PREDICTED: UDP-glycosyltransferase 73C3-like [Solanum tuberosum]
tr|M1AK28|M1AK28_SOLTU	[MI]	--	Molecular Function: choline-phosphate cytidylyltransferase activity (GO:0004105);; Biological Process: CDP-choline pathway (GO:0006657);;	K00968|5.51221e-153|rcu:RCOM_0060990|cholinephosphate cytidylyltransferase, putative (EC:2.7.7.15); K00968 choline-phosphate cytidylyltransferase [EC:2.7.7.15] (A)	[I]	Lipid transport and metabolism	Cytidylyltransferase-like	Choline-phosphate cytidylyltransferase 1 OS=Arabidopsis thaliana GN=CCT1 PE=1 SV=1	Uncharacterized protein OS=Solanum tuberosum GN=PGSC0003DMG400009432 PE=4 SV=1	PREDICTED: choline-phosphate cytidylyltransferase 1-like [Solanum tuberosum]
tr|M1BGK2|M1BGK2_SOLTU	[FE]	--	Cellular Component: cytosol (GO:0005829);; Cellular Component: plasma membrane (GO:0005886);; Biological Process: heme biosynthetic process (GO:0006783);; Biological Process: nucleoside metabolic process (GO:0009116);; Biological Process: pyrimidine ribonucleotide biosynthetic process (GO:0009220);; Cellular Component: plasmodesma (GO:0009506);; Molecular Function: transferase activity (GO:001674…	--	[FE]	--	N-terminal domain of ribose phosphate pyrophosphokinase	Ribose-phosphate pyrophosphokinase 4 OS=Spinacia oleracea GN=PRS4 PE=2 SV=1	Uncharacterized protein OS=Solanum tuberosum GN=PGSC0003DMG400017346 PE=4 SV=1	PREDICTED: ribose-phosphate pyrophosphokinase 4 [Solanum tuberosum]
tr|M1B5U3|M1B5U3_SOLTU	--	--	Molecular Function: nucleic acid binding (GO:0003676);; Molecular Function: endonuclease activity (GO:0004519);; Biological Process: DNA catabolic process (GO:0006308);; Biological Process: nucleic acid phosphodiester bond hydrolysis (GO:0090305);;	--	--	--	S1/P1 Nuclease	Endonuclease 2 OS=Arabidopsis thaliana GN=ENDO2 PE=1 SV=1	Uncharacterized protein OS=Solanum tuberosum GN=PGSC0003DMG400014560 PE=4 SV=1	PREDICTED: endonuclease 2 [Solanum tuberosum]
tr|M1AP96|M1AP96_SOLTU	[O]	Posttranslational modification, protein turnover, chaperones	Molecular Function: serine-type endopeptidase activity (GO:0004252);; Cellular Component: cell wall (GO:0005618);; Biological Process: proteolysis (GO:0006508);;	--	--	--	Peptidase inhibitor I9	Subtilisin-like protease SBT1.9 OS=Arabidopsis thaliana GN=SBT1.9 PE=2 SV=1	Uncharacterized protein OS=Solanum tuberosum GN=PGSC0003DMG400010470 PE=4 SV=1	PREDICTED: subtilisin-like protease [Solanum lycopersicum]
tr|M1CVW1|M1CVW1_SOLTU	--	--	Biological Process: defense response (GO:0006952);; Molecular Function: ADP binding (GO:0043531);;	K13457|2.4466e-93|vvi:100267106|putative disease resistance protein At1g50180 (A)	[T]	Signal transduction mechanisms	NB-ARC domain	Putative late blight resistance protein homolog R1B-14 OS=Solanum demissum GN=R1B-14 PE=3 SV=1	Uncharacterized protein OS=Solanum tuberosum GN=PGSC0003DMG400029505 PE=4 SV=1	PREDICTED: putative late blight resistance protein homolog R1B-17 [Solanum tuberosum]
tr|B5M4B1|B5M4B1_SOLTU	[Z]	Cytoskeleton	Biological Process: polysaccharide biosynthetic process (GO:0000271);; Molecular Function: GTPase activity (GO:0003924);; Molecular Function: structural constituent of cytoskeleton (GO:0005200);; Molecular Function: GTP binding (GO:0005525);; Cellular Component: vacuole (GO:0005773);; Cellular Component: microtubule (GO:0005874);; Biological Process: gluconeogenesis (GO:0006094);; Biological Proc…	K07375|0|ath:AT1G75780|TUB1; tubulin beta-1 chain; K07375 tubulin beta (A)	[Z]	Cytoskeleton	Tubulin C-terminal domain	Tubulin beta-1 chain OS=Solanum tuberosum GN=TUBB1 PE=2 SV=1	Beta-tubulin OS=Solanum tuberosum GN=PGSC0003DMG400009938 PE=2 SV=1	beta-tubulin-like protein [Solanum tuberosum]
tr|M1AKD0|M1AKD0_SOLTU	[O]	Posttranslational modification, protein turnover, chaperones	Cellular Component: plasma membrane (GO:0005886);; Biological Process: response to ethylene (GO:0009723);; Cellular Component: integral component of membrane (GO:0016021);; Molecular Function: transferase activity (GO:0016740);; Biological Process: peptidyl-pyroglutamic acid biosynthetic process, using glutaminyl-peptide cyclotransferase (GO:0017186);; Biological Process: negative regulation of d…	--	--	--	Glutamine cyclotransferase	Glutaminyl-peptide cyclotransferase OS=Arabidopsis thaliana GN=QCT PE=1 SV=1	Uncharacterized protein OS=Solanum tuberosum GN=PGSC0003DMG400009500 PE=4 SV=1	PREDICTED: glutaminyl-peptide cyclotransferase-like isoform X1 [Solanum tuberosum]
tr|M1A648|M1A648_SOLTU	[R]	General function prediction only	--	--	--	--	Zinc finger, C3HC4 type (RING finger)	Myosin heavy chain kinase A OS=Dictyostelium discoideum GN=mhkA PE=1 SV=2	Uncharacterized protein OS=Solanum tuberosum GN=PGSC0003DMG401006052 PE=4 SV=1	PREDICTED: protein translocase subunit SECA2, chloroplastic isoform X2 [Solanum tuberosum]
tr|Q3HVL7|Q3HVL7_SOLTU	--	--	Molecular Function: asparagine synthase (glutamine-hydrolyzing) activity (GO:0004066);; Cellular Component: cytosol (GO:0005829);; Biological Process: asparagine biosynthetic process (GO:0006529);; Biological Process: glutamine metabolic process (GO:0006541);; Molecular Function: protein homodimerization activity (GO:0042803);;	--	--	--	Glutamine amidotransferase domain	Stem-specific protein TSJT1 OS=Nicotiana tabacum GN=TSJT1 PE=2 SV=1	TSJT1-like protein OS=Solanum tuberosum GN=PGSC0003DMG400022388 PE=2 SV=1	PREDICTED: stem-specific protein TSJT1-like isoform X1 [Solanum tuberosum]
tr|M1B4C9|M1B4C9_SOLTU	[O]	Posttranslational modification, protein turnover, chaperones	Molecular Function: ATP binding (GO:0005524);; Molecular Function: 2-alkenal reductase [NAD(P)] activity (GO:0032440);; Biological Process: oxidation-reduction process (GO:0055114);;	K03283|0|rcu:RCOM_1442280|heat shock protein, putative (EC:1.3.1.74); K03283 heat shock 70kDa protein 1/8 (A)	[O]	Posttranslational modification, protein turnover, chaperones	MreB/Mbl protein	Heat shock cognate 70 kDa protein OS=Petunia hybrida GN=HSP70 PE=2 SV=1	Uncharacterized protein OS=Solanum tuberosum GN=PGSC0003DMG400014212 PE=3 SV=1	PREDICTED: heat shock 70 kDa protein 5 [Solanum tuberosum]
tr|M1AD15|M1AD15_SOLTU	[C]	Energy production and conversion	Biological Process: tricarboxylic acid cycle (GO:0006099);; Molecular Function: transferase activity, transferring acyl groups, acyl groups converted into alkyl on transfer (GO:0046912);;	K01647|0|vvi:100255795|citrate synthase-like; K01647 citrate synthase [EC:2.3.3.1] (A)	[C]	Energy production and conversion	Citrate synthase, C-terminal domain	Citrate synthase, glyoxysomal OS=Cucurbita maxima PE=1 SV=1	Citrate synthase OS=Solanum tuberosum GN=PGSC0003DMG400007797 PE=3 SV=1	PREDICTED: citrate synthase, glyoxysomal-like [Solanum tuberosum]
tr|M1CTC5|M1CTC5_SOLTU	--	--	--	K13162|8.71791e-151|vvi:100251267|KH domain-containing protein At4g18375; K13162 poly(rC)-binding protein 2/3/4 (A)	[AR]	--	KH domain	KH domain-containing protein At4g18375 OS=Arabidopsis thaliana GN=At4g18375 PE=2 SV=1	Uncharacterized protein OS=Solanum tuberosum GN=PGSC0003DMG400028840 PE=4 SV=1	PREDICTED: KH domain-containing protein At4g18375 [Solanum tuberosum]
tr|M1B5K6|M1B5K6_SOLTU	[C]	Energy production and conversion	Molecular Function: aldehyde dehydrogenase (NAD) activity (GO:0004029);; Biological Process: vegetative to reproductive phase transition of meristem (GO:0010228);; Biological Process: protein desumoylation (GO:0016926);; Biological Process: hydrogen peroxide biosynthetic process (GO:0050665);; Biological Process: oxidation-reduction process (GO:0055114);;	K00128|0|vvi:100267386|aldehyde dehydrogenase family 2 member B4, mitochondrial; K00128 aldehyde dehydrogenase (NAD+) [EC:1.2.1.3] (A)	[C]	Energy production and conversion	Ribosomal protein L37e	Aldehyde dehydrogenase family 2 member B7, mitochondrial OS=Arabidopsis thaliana GN=ALDH2B7 PE=2 SV=2	Uncharacterized protein OS=Solanum tuberosum GN=PGSC0003DMG400014496 PE=3 SV=1	PREDICTED: aldehyde dehydrogenase family 2 member B7, mitochondrial-like [Solanum tuberosum]
sp|Q9SQ76|HXK2_SOLTU	[G]	Carbohydrate transport and metabolism	Biological Process: cellular glucose homeostasis (GO:0001678);; Molecular Function: glucokinase activity (GO:0004340);; Molecular Function: ATP binding (GO:0005524);; Molecular Function: glucose binding (GO:0005536);; Cellular Component: cytosol (GO:0005829);; Biological Process: glycolysis (GO:0006096);; Molecular Function: fructokinase activity (GO:0008865);; Cellular Component: chloroplast out…	K00844|0|rcu:RCOM_1488780|hexokinase, putative (EC:2.7.1.1); K00844 hexokinase [EC:2.7.1.1] (A)	[G]	Carbohydrate transport and metabolism	Hexokinase	Hexokinase-2 OS=Solanum tuberosum GN=HXK2 PE=2 SV=1	Hexokinase OS=Solanum tuberosum GN=PGSC0003DMG400016521 PE=3 SV=1	hexokinase-2 [Solanum tuberosum]
tr|M1B7W7|M1B7W7_SOLTU	--	--	Biological Process: metabolic process (GO:0008152);; Molecular Function: transferase activity, transferring glycosyl groups (GO:0016757);; Molecular Function: hydrolase activity (GO:0016787);;	--	--	--	Raffinose synthase or seed imbibition protein Sip1	Probable galactinol--sucrose galactosyltransferase 2 OS=Arabidopsis thaliana GN=RFS2 PE=2 SV=2	Uncharacterized protein OS=Solanum tuberosum GN=PGSC0003DMG400015154 PE=4 SV=1	PREDICTED: probable galactinol--sucrose galactosyltransferase 2 [Solanum tuberosum]
tr|K7WVC7|K7WVC7_SOLTU	[R]	General function prediction only	Biological Process: metabolic process (GO:0008152);; Molecular Function: transferase activity (GO:0016740);;	--	[S]	Function unknown	Tetratricopeptide repeat	ER membrane protein complex subunit 2 OS=Mus musculus GN=Emc2 PE=1 SV=1	O-linked GlcNAc transferase OS=Solanum tuberosum GN=PGSC0003DMG400022512 PE=2 SV=1	uncharacterized protein LOC102596649 [Solanum tuberosum]
tr|M0ZT77|M0ZT77_SOLTU	[J]	Translation, ribosomal structure and biogenesis	Cellular Component: intracellular (GO:0005622);;	K02961|1.05006e-14|ath:AT1G49400|emb1129; protein EMBRYO DEFECTIVE 1129; K02961 small subunit ribosomal protein S17 (A)	[J]	Translation, ribosomal structure and biogenesis	Ribosomal protein S17	30S ribosomal protein S17 OS=Desulforudis audaxviator (strain MP104C) GN=rpsQ PE=3 SV=1	Uncharacterized protein OS=Solanum tuberosum GN=PGSC0003DMG400002924 PE=4 SV=1	PREDICTED: 30S ribosomal protein S17-like isoform X2 [Solanum tuberosum]
tr|M1BXB7|M1BXB7_SOLTU	[J]	Translation, ribosomal structure and biogenesis	Cellular Component: cytoplasm (GO:0005737);; Biological Process: protein processing (GO:0016485);; Molecular Function: metal ion binding (GO:0046872);; Molecular Function: metalloaminopeptidase activity (GO:0070006);; Biological Process: protein initiator methionine removal (GO:0070084);;	K01265|0|ath:AT3G59990|MAP2B; methionine aminopeptidase 2B; K01265 methionyl aminopeptidase [EC:3.4.11.18] (A)	[R]	General function prediction only	Metallopeptidase family M24	Methionine aminopeptidase 2B OS=Arabidopsis thaliana GN=MAP2B PE=2 SV=2	Methionine aminopeptidase 2 OS=Solanum tuberosum GN=PGSC0003DMG400021374 PE=3 SV=1	PREDICTED: methionine aminopeptidase 2B-like [Solanum tuberosum]
tr|M1C415|M1C415_SOLTU	[G]	Carbohydrate transport and metabolism	Molecular Function: UTP:glucose-1-phosphate uridylyltransferase activity (GO:0003983);; Cellular Component: cytosol (GO:0005829);; Biological Process: UDP-glucose metabolic process (GO:0006011);; Biological Process: nucleotide-sugar biosynthetic process (GO:0009226);; Biological Process: pollen development (GO:0009555);; Molecular Function: UTP:arabinose-1-phosphate uridylyltransferase activity (…	K12447|0|rcu:RCOM_0561530|UDP-n-acteylglucosamine pyrophosphorylase, putative; K12447 UDP-sugar pyrophosphorylase [EC:2.7.7.64] (A)	[M]	Cell wall/membrane/envelope biogenesis	UTP--glucose-1-phosphate uridylyltransferase	UDP-sugar pyrophosphorylase OS=Cucumis melo GN=USP PE=1 SV=1	Uncharacterized protein OS=Solanum tuberosum GN=PGSC0003DMG400023024 PE=4 SV=1	PREDICTED: UDP-sugar pyrophosphorylase [Solanum tuberosum]
tr|M1CPB7|M1CPB7_SOLTU	[M]	Cell wall/membrane/envelope biogenesis	Biological Process: sucrose biosynthetic process (GO:0005986);; Molecular Function: sucrose synthase activity (GO:0016157);; Molecular Function: sucrose-phosphate synthase activity (GO:0046524);;	K00696|0|vvi:100241955|probable sucrose-phosphate synthase 1; K00696 sucrose-phosphate synthase [EC:2.4.1.14] (A)	[M]	Cell wall/membrane/envelope biogenesis	Sucrose-6F-phosphate phosphohydrolase	Probable sucrose-phosphate synthase OS=Solanum tuberosum GN=SPS PE=2 SV=1	--	probable sucrose-phosphate synthase [Solanum tuberosum]
tr|M1A6K3|M1A6K3_SOLTU	--	--	Cellular Component: nucleus (GO:0005634);; Biological Process: ubiquitin-dependent protein catabolic process (GO:0006511);; Cellular Component: proteasome regulatory particle, lid subcomplex (GO:0008541);; Molecular Function: enzyme regulator activity (GO:0030234);; Biological Process: regulation of protein catabolic process (GO:0042176);; Biological Process: regulation of catalytic activity (GO:…	K03033|0|vvi:100264130|probable 26S proteasome non-ATPase regulatory subunit 3; K03033 26S proteasome regulatory subunit N3 (A)	[O]	Posttranslational modification, protein turnover, chaperones	PCI domain	Probable 26S proteasome non-ATPase regulatory subunit 3 OS=Nicotiana tabacum GN=21D7 PE=2 SV=1	Uncharacterized protein OS=Solanum tuberosum GN=PGSC0003DMG401006167 PE=4 SV=1	PREDICTED: probable 26S proteasome non-ATPase regulatory subunit 3 [Solanum pennellii]
tr|M1D905|M1D905_SOLTU	[O]	Posttranslational modification, protein turnover, chaperones	Molecular Function: serine-type endopeptidase activity (GO:0004252);; Cellular Component: cell wall (GO:0005618);; Biological Process: proteolysis (GO:0006508);;	--	--	--	PA domain	Subtilisin-like protease SBT1.8 OS=Arabidopsis thaliana GN=SBT1.8 PE=2 SV=1	Uncharacterized protein OS=Solanum tuberosum GN=PGSC0003DMG400034790 PE=4 SV=1	PREDICTED: subtilisin-like protease SBT1.2 [Solanum tuberosum]
tr|M1CFT0|M1CFT0_SOLTU	[GC]	--	Biological Process: flavonoid biosynthetic process (GO:0009813);; Molecular Function: identical protein binding (GO:0042802);; Cellular Component: intracellular membrane-bounded organelle (GO:0043231);; Molecular Function: scopoletin glucosyltransferase activity (GO:0050275);; Biological Process: flavonoid glucuronidation (GO:0052696);; Molecular Function: quercetin 3-O-glucosyltransferase activi…	--	[GC]	--	UDP-glucoronosyl and UDP-glucosyl transferase	Scopoletin glucosyltransferase OS=Nicotiana tabacum GN=TOGT1 PE=1 SV=1	--	PREDICTED: scopoletin glucosyltransferase [Solanum tuberosum]
tr|M1BVA8|M1BVA8_SOLTU	[F]	Nucleotide transport and metabolism	Molecular Function: IMP cyclohydrolase activity (GO:0003937);; Molecular Function: phosphoribosylaminoimidazolecarboxamide formyltransferase activity (GO:0004643);; Biological Process: purine nucleotide biosynthetic process (GO:0006164);; Biological Process: pyrimidine ribonucleotide biosynthetic process (GO:0009220);; Cellular Component: chloroplast stroma (GO:0009570);; Cellular Component: stro…	K00602|0|rcu:RCOM_0503930|bifunctional purine biosynthesis protein, putative (EC:2.1.2.3); K00602 phosphoribosylaminoimidazolecarboxamide formyltransferase / IMP cyclohydrolase [EC:2.1.2.3 3.5.4.10] (A)	[F]	Nucleotide transport and metabolism	MGS-like domain	Bifunctional purine biosynthesis protein PurH OS=Listeria monocytogenes serotype 4b (strain F2365) GN=purH PE=3 SV=1	Uncharacterized protein OS=Solanum tuberosum GN=PGSC0003DMG400020817 PE=3 SV=1	PREDICTED: bifunctional purine biosynthesis protein PurH [Solanum tuberosum]
tr|M1A6L9|M1A6L9_SOLTU	[P]	Inorganic ion transport and metabolism	Biological Process: response to oxidative stress (GO:0006979);; Cellular Component: integral component of membrane (GO:0016021);; Molecular Function: L-ascorbate peroxidase activity (GO:0016688);; Molecular Function: heme binding (GO:0020037);; Biological Process: oxidation-reduction process (GO:0055114);;	K00434|4.25254e-175|vvi:100246866|L-ascorbate peroxidase 3, peroxisomal; K00434 L-ascorbate peroxidase [EC:1.11.1.11] (A)	--	--	Peroxidase	L-ascorbate peroxidase 3, peroxisomal OS=Arabidopsis thaliana GN=APX3 PE=1 SV=1	Uncharacterized protein OS=Solanum tuberosum GN=PGSC0003DMG400006175 PE=3 SV=1	PREDICTED: L-ascorbate peroxidase 3, peroxisomal [Solanum tuberosum]
tr|M1C7S0|M1C7S0_SOLTU	[I]	Lipid transport and metabolism	Molecular Function: diphosphomevalonate decarboxylase activity (GO:0004163);; Molecular Function: ATP binding (GO:0005524);; Cellular Component: cytosol (GO:0005829);; Biological Process: isopentenyl diphosphate biosynthetic process, mevalonate pathway (GO:0019287);;	K01597|0|vvi:100251686|diphosphomevalonate decarboxylase; K01597 diphosphomevalonate decarboxylase [EC:4.1.1.33] (A)	[I]	Lipid transport and metabolism	GHMP kinases N terminal domain	Diphosphomevalonate decarboxylase MVD2 OS=Arabidopsis thaliana GN=MVD2 PE=2 SV=1	Uncharacterized protein OS=Solanum tuberosum GN=PGSC0003DMG400023978 PE=4 SV=1	PREDICTED: diphosphomevalonate decarboxylase-like [Solanum tuberosum]
tr|M1C6A5|M1C6A5_SOLTU	[J]	Translation, ribosomal structure and biogenesis	Biological Process: ribosomal large subunit assembly (GO:0000027);; Biological Process: cytoplasmic translation (GO:0002181);; Molecular Function: structural constituent of ribosome (GO:0003735);; Cellular Component: cytosolic large ribosomal subunit (GO:0022625);;	K02934|1.42541e-121|vvi:100257150|60S ribosomal protein L6-1; K02934 large subunit ribosomal protein L6e (A)	[J]	Translation, ribosomal structure and biogenesis	Ribosomal protein L6, N-terminal domain	60S ribosomal protein L6 OS=Mesembryanthemum crystallinum GN=RPL6 PE=2 SV=1	Uncharacterized protein OS=Solanum tuberosum GN=PGSC0003DMG400023609 PE=4 SV=1	PREDICTED: 60S ribosomal protein L6-like [Solanum tuberosum]
tr|M1CS94|M1CS94_SOLTU	[EH]	--	Biological Process: metabolic process (GO:0008152);; Molecular Function: transaminase activity (GO:0008483);;	--	[E]	Amino acid transport and metabolism	Amino-transferase class IV	Branched-chain-amino-acid aminotransferase-like protein 2 OS=Arabidopsis thaliana GN=At5g27410 PE=2 SV=1	Uncharacterized protein OS=Solanum tuberosum GN=PGSC0003DMG401028577 PE=3 SV=1	PREDICTED: branched-chain-amino-acid aminotransferase-like protein 1 [Solanum tuberosum]
tr|M0ZHD0|M0ZHD0_SOLTU	[E]	Amino acid transport and metabolism	Molecular Function: lactoylglutathione lyase activity (GO:0004462);; Cellular Component: chloroplast stroma (GO:0009570);; Cellular Component: stromule (GO:0010319);; Biological Process: methylglyoxal catabolic process to D-lactate (GO:0019243);; Cellular Component: thylakoid lumen (GO:0031977);; Molecular Function: metal ion binding (GO:0046872);;	K01759|0|vvi:100252461|probable lactoylglutathione lyase, chloroplast; K01759 lactoylglutathione lyase [EC:4.4.1.5] (A)	[G]	Carbohydrate transport and metabolism	CppA N-terminal	Probable lactoylglutathione lyase, chloroplastic OS=Arabidopsis thaliana GN=At1g67280 PE=1 SV=1	Uncharacterized protein OS=Solanum tuberosum GN=PGSC0003DMG400000302 PE=4 SV=1	PREDICTED: probable lactoylglutathione lyase, chloroplastic [Solanum tuberosum]
tr|M1C485|M1C485_SOLTU	[P]	Inorganic ion transport and metabolism	Molecular Function: superoxide dismutase activity (GO:0004784);; Molecular Function: copper ion binding (GO:0005507);; Cellular Component: extracellular space (GO:0005615);; Cellular Component: vacuole (GO:0005773);; Molecular Function: zinc ion binding (GO:0008270);; Biological Process: removal of superoxide radicals (GO:0019430);; Biological Process: oxidation-reduction process (GO:0055114);;	--	[P]	Inorganic ion transport and metabolism	Copper/zinc superoxide dismutase (SODC)	Superoxide dismutase [Cu-Zn] 2 OS=Mesembryanthemum crystallinum GN=SODCC.2 PE=2 SV=1	Superoxide dismutase [Cu-Zn] OS=Solanum tuberosum GN=PGSC0003DMG400023086 PE=3 SV=1	PREDICTED: superoxide dismutase [Cu-Zn] 2 [Solanum tuberosum]
tr|M1B6S0|M1B6S0_SOLTU	--	--	Molecular Function: nucleotide binding (GO:0000166);; Molecular Function: nucleic acid binding (GO:0003676);; Cellular Component: integral component of membrane (GO:0016021);;	--	--	--	RNA recognition motif. (a.k.a. RRM, RBD, or RNP domain)	Binding partner of ACD11 1 OS=Arabidopsis thaliana GN=BPA1 PE=1 SV=1	Uncharacterized protein OS=Solanum tuberosum GN=PGSC0003DMG400014809 PE=4 SV=1	PREDICTED: binding partner of ACD11 1-like [Solanum tuberosum]
tr|M1C2P7|M1C2P7_SOLTU	--	--	Cellular Component: THO complex part of transcription export complex (GO:0000445);; Biological Process: mRNA processing (GO:0006397);;	K13176|9.49559e-127|vvi:100256436|THO complex subunit 7A; K13176 THO complex subunit 7 (A)	[S]	Function unknown	Tho complex subunit 7	THO complex subunit 7A OS=Arabidopsis thaliana GN=THO7A PE=1 SV=1	Uncharacterized protein OS=Solanum tuberosum GN=PGSC0003DMG400022705 PE=4 SV=1	PREDICTED: THO complex subunit 7A-like [Solanum tuberosum]
tr|M1C5G9|M1C5G9_SOLTU	[I]	Lipid transport and metabolism	Molecular Function: fatty-acyl-CoA binding (GO:0000062);; Molecular Function: acyl-CoA dehydrogenase activity (GO:0003995);; Molecular Function: electron carrier activity (GO:0009055);; Biological Process: fatty acid beta-oxidation using acyl-CoA dehydrogenase (GO:0033539);; Molecular Function: flavin adenine dinucleotide binding (GO:0050660);; Molecular Function: oxidoreductase activity, acting …	K00249|0|vvi:100258517|ACAD10; acyl-CoA dehydrogenase family member 10; K00249 acyl-CoA dehydrogenase [EC:1.3.8.7] (A)	[R]	General function prediction only	Acyl-CoA dehydrogenase, C-terminal domain	Probable acyl-CoA dehydrogenase IBR3 OS=Arabidopsis thaliana GN=IBR3 PE=1 SV=1	Uncharacterized protein OS=Solanum tuberosum GN=PGSC0003DMG400023436 PE=4 SV=1	PREDICTED: probable acyl-CoA dehydrogenase IBR3 isoform X1 [Solanum tuberosum]
tr|Q38M76|Q38M76_SOLTU	[J]	Translation, ribosomal structure and biogenesis	Biological Process: cytoplasmic translation (GO:0002181);; Molecular Function: structural constituent of ribosome (GO:0003735);; Cellular Component: integral component of membrane (GO:0016021);; Molecular Function: rRNA binding (GO:0019843);; Cellular Component: cytosolic large ribosomal subunit (GO:0022625);;	K02940|2.2564e-128|rcu:RCOM_1315040|60S ribosomal protein L9, putative; K02940 large subunit ribosomal protein L9e (A)	[J]	Translation, ribosomal structure and biogenesis	Ribosomal protein L6	60S ribosomal protein L9-1 OS=Arabidopsis thaliana GN=RPL9B PE=1 SV=3	Uncharacterized protein OS=Solanum lycopersicum GN=Solyc12g096700.1 PE=4 SV=1	PREDICTED: 60S ribosomal protein L9-1-like [Solanum pennellii]
tr|M1C0M5|M1C0M5_SOLTU	[R]	General function prediction only	Molecular Function: nucleotide binding (GO:0000166);; Cellular Component: nucleus (GO:0005634);; Biological Process: mRNA processing (GO:0006397);; Molecular Function: poly(A) binding (GO:0008143);;	--	[R]	General function prediction only	RNA recognition motif	Polyadenylate-binding protein RBP45 OS=Nicotiana plumbaginifolia GN=RBP45 PE=1 SV=1	Uncharacterized protein OS=Solanum tuberosum GN=PGSC0003DMG400022220 PE=4 SV=1	PREDICTED: polyadenylate-binding protein RBP45 [Solanum tuberosum]
tr|M1BH93|M1BH93_SOLTU	--	--	Molecular Function: protein tyrosine phosphatase activity (GO:0004725);; Biological Process: multicellular organismal development (GO:0007275);; Biological Process: peptidyl-tyrosine dephosphorylation (GO:0035335);;	--	[R]	General function prediction only	--	Eyes absent homolog 2 OS=Bos taurus GN=EYA2 PE=2 SV=1	Uncharacterized protein OS=Solanum tuberosum GN=PGSC0003DMG400017530 PE=4 SV=1	PREDICTED: eyes absent homolog 2 [Solanum tuberosum]
tr|A8UGP3|A8UGP3_SOLTU	--	--	Cellular Component: nucleus (GO:0005634);; Cellular Component: cytoplasm (GO:0005737);; Molecular Function: acireductone dioxygenase [iron(II)-requiring] activity (GO:0010309);; Biological Process: L-methionine salvage from methylthioadenosine (GO:0019509);; Molecular Function: metal ion binding (GO:0046872);; Biological Process: oxidation-reduction process (GO:0055114);;	K08967|1.02826e-124|rcu:RCOM_0911070|acireductone dioxygenase, putative; K08967 1,2-dihydroxy-3-keto-5-methylthiopentene dioxygenase [EC:1.13.11.53 1.13.11.54] (A)	[S]	Function unknown	Cupin domain	1,2-dihydroxy-3-keto-5-methylthiopentene dioxygenase 2 OS=Vitis vinifera GN=VIT_05s0020g04080 PE=3 SV=1	Acireductone dioxygenase OS=Solanum tuberosum GN=ARD PE=2 SV=1	acireductone dioxygenase [Solanum tuberosum]
tr|M1D312|M1D312_SOLTU	[R]	General function prediction only	Molecular Function: N-acetyltransferase activity (GO:0008080);; Biological Process: metabolic process (GO:0008152);;	K14521|0|vvi:100259524|UPF0202 protein At1g10490; K14521 N-acetyltransferase 10 [EC:2.3.1.-] (A)	[R]	General function prediction only	Domain of unknown function (DUF1726)	RNA cytidine acetyltransferase 1 OS=Arabidopsis thaliana GN=At1g10490 PE=2 SV=2	Uncharacterized protein OS=Solanum tuberosum GN=PGSC0003DMG400031195 PE=4 SV=1	PREDICTED: UPF0202 protein At1g10490-like [Solanum tuberosum]
tr|M1AAX8|M1AAX8_SOLTU	[R]	General function prediction only	Molecular Function: GTPase activity (GO:0003924);; Molecular Function: GTP binding (GO:0005525);; Cellular Component: Golgi apparatus (GO:0005794);; Biological Process: intracellular protein transport (GO:0006886);; Biological Process: retrograde vesicle-mediated transport, Golgi to ER (GO:0006890);; Biological Process: intra-Golgi vesicle-mediated transport (GO:0006891);; Biological Process: nuc…	--	[U]	Intracellular trafficking, secretion, and vesicular transport	50S ribosome-binding GTPase	Ras-related protein RABH1e OS=Arabidopsis thaliana GN=RABH1E PE=2 SV=1	Uncharacterized protein OS=Solanum tuberosum GN=PGSC0003DMG400007223 PE=3 SV=1	PREDICTED: ras-related protein RABH1e [Solanum tuberosum]
tr|M0ZXT0|M0ZXT0_SOLTU	[R]	General function prediction only	Molecular Function: nucleotide binding (GO:0000166);; Molecular Function: nucleic acid binding (GO:0003676);;	K14411|0|rcu:RCOM_1408480|RNA-binding protein, putative; K14411 RNA-binding protein Musashi (A)	[R]	General function prediction only	Nup53/35/40-type RNA recognition motif	Heterogeneous nuclear ribonucleoprotein 1 OS=Arabidopsis thaliana GN=RNP1 PE=1 SV=1	Uncharacterized protein OS=Solanum tuberosum GN=PGSC0003DMG401004019 PE=4 SV=1	PREDICTED: heterogeneous nuclear ribonucleoprotein D-like [Solanum tuberosum]
tr|M1B2H1|M1B2H1_SOLTU	--	--	Cellular Component: endoplasmic reticulum (GO:0005783);; Biological Process: regulation of transcription, DNA-templated (GO:0006355);; Biological Process: response to stress (GO:0006950);; Molecular Function: lipid binding (GO:0008289);; Cellular Component: integral component of membrane (GO:0016021);;	--	[R]	General function prediction only	C2 domain	Synaptotagmin-4 OS=Arabidopsis thaliana GN=SYT4 PE=2 SV=1	Uncharacterized protein OS=Solanum tuberosum GN=PGSC0003DMG400013676 PE=4 SV=1	PREDICTED: synaptotagmin-4-like [Solanum tuberosum]
tr|M1AXJ8|M1AXJ8_SOLTU	[O]	Posttranslational modification, protein turnover, chaperones	Molecular Function: serine-type endopeptidase activity (GO:0004252);; Cellular Component: cell wall (GO:0005618);; Biological Process: proteolysis (GO:0006508);;	--	--	--	Subtilase family	Subtilisin-like protease SBT1.2 OS=Arabidopsis thaliana GN=SBT1.2 PE=2 SV=1	Uncharacterized protein OS=Solanum tuberosum GN=PGSC0003DMG400012489 PE=4 SV=1	PREDICTED: subtilisin-like protease SBT1.7 [Solanum tuberosum]
tr|M0ZNN6|M0ZNN6_SOLTU	[R]	General function prediction only	Biological Process: regulation of cell growth by extracellular stimulus (GO:0001560);; Cellular Component: peroxisome (GO:0005777);; Cellular Component: cytosol (GO:0005829);; Biological Process: purine nucleobase metabolic process (GO:0006144);; Biological Process: N-terminal protein myristoylation (GO:0006499);; Biological Process: systemic acquired resistance (GO:0009627);; Biological Process:…	K13484|3.51423e-169|rcu:RCOM_0659660|carrier, putative; K13484 5-hydroxyisourate hydrolase / 2-oxo-4-hydroxy-4-carboxy-5-ureidoimidazoline decarboxylase [EC:3.5.2.17 4.1.1.97] (A)	[I]	Lipid transport and metabolism	OHCU decarboxylase	Uric acid degradation bifunctional protein TTL OS=Arabidopsis thaliana GN=TTL PE=1 SV=1	Uncharacterized protein OS=Solanum tuberosum GN=PGSC0003DMG400001820 PE=4 SV=1	PREDICTED: uric acid degradation bifunctional protein TTL isoform X1 [Solanum tuberosum]
tr|M1CST9|M1CST9_SOLTU	[P]	Inorganic ion transport and metabolism	Cellular Component: integral component of plasma membrane (GO:0005887);; Biological Process: cellular response to nitrogen starvation (GO:0006995);; Molecular Function: ammonium transmembrane transporter activity (GO:0008519);; Biological Process: myo-inositol hexakisphosphate biosynthetic process (GO:0010264);; Biological Process: methylammonium transport (GO:0015843);; Biological Process: nitro…	K03320|0|rcu:RCOM_0610260|ammonium transporter, putative; K03320 ammonium transporter, Amt family (A)	[P]	Inorganic ion transport and metabolism	Ammonium Transporter Family	Ammonium transporter 1 member 2 OS=Solanum lycopersicum GN=AMT1-2 PE=2 SV=1	Ammonium transporter OS=Solanum tuberosum GN=PGSC0003DMG400028710 PE=3 SV=1	PREDICTED: ammonium transporter 1 member 2 [Solanum tuberosum]
tr|M1AXK2|M1AXK2_SOLTU	[O]	Posttranslational modification, protein turnover, chaperones	Molecular Function: serine-type endopeptidase activity (GO:0004252);; Cellular Component: cell wall (GO:0005618);; Biological Process: proteolysis (GO:0006508);;	--	--	--	PA domain	Subtilisin-like protease SBT1.8 OS=Arabidopsis thaliana GN=SBT1.8 PE=2 SV=1	Uncharacterized protein OS=Solanum tuberosum GN=PGSC0003DMG400012492 PE=4 SV=1	PREDICTED: subtilisin-like protease SBT1.7 [Solanum tuberosum]
tr|A0A0N7CI26|A0A0N7CI26_SOLTU	[G]	Carbohydrate transport and metabolism	Molecular Function: magnesium ion binding (GO:0000287);; Molecular Function: monooxygenase activity (GO:0004497);; Cellular Component: mitochondrion (GO:0005739);; Cellular Component: chloroplast (GO:0009507);; Biological Process: photorespiration (GO:0009853);; Molecular Function: ribulose-bisphosphate carboxylase activity (GO:0016984);; Biological Process: reductive pentose-phosphate cycle (GO:…	K01601|0|pop:Poptr_cp030|rbcL; ribulose-1,5-bisphosphate carboxylase/oxygenase large subunit (EC:4.1.1.39); K01601 ribulose-bisphosphate carboxylase large chain [EC:4.1.1.39] (A)	--	--	Ribulose bisphosphate carboxylase large chain, N-terminal domain	Ribulose bisphosphate carboxylase large chain OS=Solanum tuberosum GN=rbcL PE=1 SV=2	Ribulose-1,5-bisphosphate carboxylase/oxygenase large subunit OS=Solanum tuberosum GN=rbcL PE=3 SV=1	ribulose-1,5-bisphosphate carboxylase/oxygenase large subunit [Solanum tuberosum]
tr|M1B8K4|M1B8K4_SOLTU	--	--	Molecular Function: calcium:sodium antiporter activity (GO:0005432);; Molecular Function: calcium ion binding (GO:0005509);; Cellular Component: integral component of membrane (GO:0016021);; Biological Process: sodium ion transmembrane transport (GO:0035725);; Biological Process: calcium ion homeostasis (GO:0055074);;	--	--	--	EF hand	--	Uncharacterized protein OS=Solanum tuberosum GN=PGSC0003DMG400015331 PE=4 SV=1	PREDICTED: uncharacterized protein LOC102579474 [Solanum tuberosum]
tr|M1C5C5|M1C5C5_SOLTU	--	--	Molecular Function: structural constituent of ribosome (GO:0003735);; Cellular Component: ribosome (GO:0005840);; Biological Process: translation (GO:0006412);; Molecular Function: SSU rRNA binding (GO:0070181);;	K02990|1.07832e-64|vvi:100256785|uncharacterized LOC100256785; K02990 small subunit ribosomal protein S6 (A)	[J]	Translation, ribosomal structure and biogenesis	Ribosomal protein S6	--	Uncharacterized protein OS=Solanum tuberosum GN=PGSC0003DMG400023408 PE=4 SV=1	PREDICTED: uncharacterized protein LOC102590182 [Solanum tuberosum]
tr|M0ZIS3|M0ZIS3_SOLTU	[R]	General function prediction only	Molecular Function: oxidoreductase activity (GO:0016491);; Molecular Function: metal ion binding (GO:0046872);; Biological Process: oxidation-reduction process (GO:0055114);;	--	[QR]	--	non-haem dioxygenase in morphine synthesis N-terminal	Protein DMR6-LIKE OXYGENASE 1 OS=Arabidopsis thaliana GN=DLO1 PE=1 SV=1	Uncharacterized protein OS=Solanum tuberosum GN=PGSC0003DMG404000594 PE=3 SV=1	PREDICTED: 1-aminocyclopropane-1-carboxylate oxidase 5-like [Solanum tuberosum]
tr|M1CZP5|M1CZP5_SOLTU	[O]	Posttranslational modification, protein turnover, chaperones	Biological Process: protein peptidyl-prolyl isomerization (GO:0000413);; Molecular Function: peptidyl-prolyl cis-trans isomerase activity (GO:0003755);; Biological Process: protein folding (GO:0006457);;	--	[O]	Posttranslational modification, protein turnover, chaperones	Cyclophilin type peptidyl-prolyl cis-trans isomerase/CLD	Peptidyl-prolyl cis-trans isomerase CYP19-4 OS=Arabidopsis thaliana GN=CYP19-4 PE=1 SV=2	Peptidyl-prolyl cis-trans isomerase OS=Solanum tuberosum GN=PGSC0003DMG400030445 PE=3 SV=1	PREDICTED: peptidyl-prolyl cis-trans isomerase CYP19-4 [Solanum tuberosum]
tr|M1ABW0|M1ABW0_SOLTU	--	--	Biological Process: defense response (GO:0006952);; Molecular Function: ADP binding (GO:0043531);;	K13457|1.51451e-91|rcu:RCOM_0464860|Disease resistance protein RPP8, putative (EC:3.1.3.16); K13457 disease resistance protein RPM1 (A)	[T]	Signal transduction mechanisms	ATPase family associated with various cellular activities (AAA)	Putative late blight resistance protein homolog R1A-6 OS=Solanum demissum GN=R1A-6 PE=3 SV=2	Uncharacterized protein OS=Solanum tuberosum GN=PGSC0003DMG400007462 PE=4 SV=1	PREDICTED: putative late blight resistance protein homolog R1A-3 [Solanum lycopersicum]
tr|M0ZW98|M0ZW98_SOLTU	--	--	Molecular Function: 5'-nucleotidase activity (GO:0008253);; Biological Process: dephosphorylation (GO:0016311);; Molecular Function: metal ion binding (GO:0046872);;	--	[F]	Nucleotide transport and metabolism	5' nucleotidase family	Cytosolic purine 5'-nucleotidase OS=Dictyostelium discoideum GN=nt5c2 PE=3 SV=1	Uncharacterized protein OS=Solanum tuberosum GN=PGSC0003DMG400003681 PE=4 SV=1	PREDICTED: 5'-nucleotidase domain-containing protein 4 [Solanum tuberosum]
tr|M1BX33|M1BX33_SOLTU	[U]	Intracellular trafficking, secretion, and vesicular transport	Molecular Function: structural molecule activity (GO:0005198);; Biological Process: intracellular protein transport (GO:0006886);; Biological Process: vesicle-mediated transport (GO:0016192);; Cellular Component: COPI vesicle coat (GO:0030126);;	K17301|0|vvi:100242255|coatomer subunit beta-1-like; K17301 coatomer, subunit beta (A)	[U]	Intracellular trafficking, secretion, and vesicular transport	non-SMC mitotic condensation complex subunit 1	Coatomer subunit beta-1 OS=Arabidopsis thaliana GN=At4g31480 PE=2 SV=2	Coatomer subunit beta OS=Solanum tuberosum GN=PGSC0003DMG402021320 PE=4 SV=1	PREDICTED: coatomer subunit beta-1 [Solanum tuberosum]
tr|M1AI12|M1AI12_SOLTU	[O]	Posttranslational modification, protein turnover, chaperones	Cellular Component: endoplasmic reticulum lumen (GO:0005788);; Cellular Component: plasma membrane (GO:0005886);; Biological Process: protein folding (GO:0006457);; Biological Process: ER-nucleus signaling pathway (GO:0006984);; Biological Process: response to heat (GO:0009408);; Biological Process: systemic acquired resistance (GO:0009627);; Biological Process: response to high light intensity (…	K09517|0|vvi:100252105|dnaJ protein ERDJ3B; K09517 DnaJ homolog subfamily B member 11 (A)	[O]	Posttranslational modification, protein turnover, chaperones	DnaJ domain	DnaJ protein ERDJ3B OS=Arabidopsis thaliana GN=ERDJ3B PE=1 SV=1	Uncharacterized protein OS=Solanum tuberosum GN=PGSC0003DMG400009004 PE=4 SV=1	PREDICTED: dnaJ protein ERDJ3B [Solanum tuberosum]
tr|M1AK55|M1AK55_SOLTU	--	--	Molecular Function: protein kinase activity (GO:0004672);; Molecular Function: ATP binding (GO:0005524);; Biological Process: protein phosphorylation (GO:0006468);;	K14500|0|vvi:100256502|probable serine/threonine-protein kinase At5g41260; K14500 BR-signaling kinase [EC:2.7.11.1] (A)	--	--	Protein kinase domain	Probable serine/threonine-protein kinase At5g41260 OS=Arabidopsis thaliana GN=At5g41260 PE=1 SV=1	Uncharacterized protein OS=Solanum tuberosum GN=PGSC0003DMG400009458 PE=4 SV=1	PREDICTED: probable serine/threonine-protein kinase At5g41260 [Solanum tuberosum]
tr|M1C1R1|M1C1R1_SOLTU	[DKL]	--	Cellular Component: cyclin-dependent protein kinase holoenzyme complex (GO:0000307);; Cellular Component: nucleus (GO:0005634);; Molecular Function: cyclin-dependent protein serine/threonine kinase regulator activity (GO:0016538);; Molecular Function: protein kinase binding (GO:0019901);; Biological Process: positive regulation of cyclin-dependent protein kinase activity (GO:0045737);; Biological…	--	[R]	General function prediction only	Cyclin, N-terminal domain	Cyclin-L1-1 OS=Arabidopsis thaliana GN=CYCL1-1 PE=1 SV=2	Uncharacterized protein OS=Solanum tuberosum GN=PGSC0003DMG400022453 PE=3 SV=1	PREDICTED: cyclin-L1-1 [Solanum tuberosum]
tr|M1CV96|M1CV96_SOLTU	[F]	Nucleotide transport and metabolism	Cellular Component: cytosol (GO:0005829);; Biological Process: inosine catabolic process (GO:0006148);; Molecular Function: UDP-glucosyltransferase activity (GO:0035251);; Molecular Function: inosine nucleosidase activity (GO:0047724);;	--	[F]	Nucleotide transport and metabolism	Inosine-uridine preferring nucleoside hydrolase	Probable uridine nucleosidase 2 OS=Arabidopsis thaliana GN=URH2 PE=2 SV=1	Uncharacterized protein OS=Solanum tuberosum GN=PGSC0003DMG400029360 PE=4 SV=1	PREDICTED: probable uridine nucleosidase 2 isoform X2 [Solanum tuberosum]
tr|M0ZW02|M0ZW02_SOLTU	[O]	Posttranslational modification, protein turnover, chaperones	Cellular Component: Golgi apparatus (GO:0005794);; Molecular Function: electron carrier activity (GO:0009055);; Molecular Function: protein disulfide oxidoreductase activity (GO:0015035);; Cellular Component: integral component of membrane (GO:0016021);; Biological Process: methylglyoxal catabolic process to D-lactate (GO:0019243);; Biological Process: cell redox homeostasis (GO:0045454);; Biolog…	K03676|5.36939e-53|vvi:100241967|glutaredoxin-C3; K03676 glutaredoxin 3 (A)	[O]	Posttranslational modification, protein turnover, chaperones	Glutaredoxin	Monothiol glutaredoxin-S6 OS=Oryza sativa subsp. japonica GN=GRXS6 PE=2 SV=1	Uncharacterized protein OS=Solanum tuberosum GN=PGSC0003DMG400003617 PE=4 SV=1	PREDICTED: glutaredoxin-C3-like [Solanum tuberosum]
tr|M0ZU96|M0ZU96_SOLTU	[R]	General function prediction only	Molecular Function: nucleotide binding (GO:0000166);; Molecular Function: nucleic acid binding (GO:0003676);;	K12741|1.04537e-130|vvi:100248626|uncharacterized LOC100248626; K12741 heterogeneous nuclear ribonucleoprotein A1/A3 (A)	[R]	General function prediction only	RNA recognition motif	UBP1-associated protein 2C OS=Arabidopsis thaliana GN=UBA2C PE=2 SV=1	Uncharacterized protein OS=Solanum tuberosum GN=PGSC0003DMG401003169 PE=4 SV=1	PREDICTED: UBP1-associated protein 2C-like [Solanum tuberosum]
tr|M0ZGU0|M0ZGU0_SOLTU	[R]	General function prediction only	Molecular Function: iron ion binding (GO:0005506);; Molecular Function: gibberellin-44 dioxygenase activity (GO:0047927);; Biological Process: oxidation-reduction process (GO:0055114);;	--	[QR]	--	non-haem dioxygenase in morphine synthesis N-terminal	Gibberellin 3-beta-dioxygenase 4 OS=Arabidopsis thaliana GN=GA3OX4 PE=1 SV=1	Uncharacterized protein OS=Solanum tuberosum GN=PGSC0003DMG400000170 PE=3 SV=1	PREDICTED: gibberellin 3-beta-dioxygenase 4 [Solanum tuberosum]
tr|M1ATE0|M1ATE0_SOLTU	[K]	Transcription	Molecular Function: RNA polymerase III activity (GO:0001056);; Molecular Function: DNA binding (GO:0003677);; Cellular Component: DNA-directed RNA polymerase III complex (GO:0005666);; Biological Process: transcription from RNA polymerase III promoter (GO:0006383);; Molecular Function: ribonucleoside binding (GO:0032549);;	K03021|0|vvi:100264262|POLR3B; DNA-directed RNA polymerase III subunit RPC2; K03021 DNA-directed RNA polymerase III subunit RPC2 [EC:2.7.7.6] (A)	[K]	Transcription	RNA polymerase Rpb2, domain 5	DNA-directed RNA polymerase III subunit 2 OS=Arabidopsis thaliana GN=NRPC2 PE=2 SV=1	DNA-directed RNA polymerase OS=Solanum tuberosum GN=PGSC0003DMG400011444 PE=3 SV=1	PREDICTED: DNA-directed RNA polymerase III subunit 2-like [Solanum tuberosum]
tr|M1CZE9|M1CZE9_SOLTU	--	--	Molecular Function: structural constituent of ribosome (GO:0003735);; Cellular Component: mitochondrial small ribosomal subunit (GO:0005763);; Biological Process: purine nucleotide biosynthetic process (GO:0006164);; Biological Process: pyrimidine ribonucleotide biosynthetic process (GO:0009220);;	K17408|0|vvi:100262146|mitochondrial 28S ribosomal protein S29-like; K17408 small subunit ribosomal protein S29 (A)	[J]	Translation, ribosomal structure and biogenesis	Mitochondrial ribosomal death-associated protein 3	--	Uncharacterized protein OS=Solanum tuberosum GN=PGSC0003DMG400030379 PE=4 SV=1	PREDICTED: uncharacterized protein LOC102600589 [Solanum tuberosum]
tr|M1CJS2|M1CJS2_SOLTU	--	--	Molecular Function: actin monomer binding (GO:0003785);; Molecular Function: glutamate 5-kinase activity (GO:0004349);; Molecular Function: glutamate-5-semialdehyde dehydrogenase activity (GO:0004350);; Cellular Component: cell cortex (GO:0005938);; Biological Process: proline biosynthetic process (GO:0006561);; Cellular Component: actin cytoskeleton (GO:0015629);; Biological Process: phosphoryla…	K05759|1.1407e-78|vvi:100268013|profilin-2; K05759 profilin (A)	[Z]	Cytoskeleton	Profilin	Profilin-1 OS=Solanum lycopersicum GN=PRO1 PE=2 SV=1	--	profilin-1 [Solanum lycopersicum]
tr|M1CZZ4|M1CZZ4_SOLTU	--	--	Cellular Component: nucleus (GO:0005634);; Biological Process: chromatin assembly or disassembly (GO:0006333);;	K10753|1.61827e-104|vvi:100266239|histone chaperone ASF1B; K10753 histone chaperone ASF1 (A)	[KB]	--	ASF1 like histone chaperone	Probable histone chaperone ASF1A OS=Arabidopsis thaliana GN=ASF1A PE=2 SV=1	Uncharacterized protein OS=Solanum tuberosum GN=PGSC0003DMG400030514 PE=4 SV=1	PREDICTED: probable histone chaperone ASF1A [Solanum tuberosum]
tr|M1D3X9|M1D3X9_SOLTU	--	--	Biological Process: flavonoid biosynthetic process (GO:0009813);; Cellular Component: intracellular membrane-bounded organelle (GO:0043231);; Biological Process: flavonoid glucuronidation (GO:0052696);; Molecular Function: quercetin 3-O-glucosyltransferase activity (GO:0080043);; Molecular Function: quercetin 7-O-glucosyltransferase activity (GO:0080044);;	--	[GC]	--	UDP-glucoronosyl and UDP-glucosyl transferase	Beta-D-glucosyl crocetin beta-1,6-glucosyltransferase OS=Gardenia jasminoides GN=UGT94E5 PE=1 SV=1	Uncharacterized protein OS=Solanum tuberosum GN=PGSC0003DMG400031454 PE=4 SV=1	PREDICTED: beta-D-glucosyl crocetin beta-1,6-glucosyltransferase-like [Solanum tuberosum]
tr|M1B8T4|M1B8T4_SOLTU	[R]	General function prediction only	Molecular Function: nucleotide binding (GO:0000166);; Molecular Function: nucleic acid binding (GO:0003676);; Cellular Component: nucleolus (GO:0005730);; Biological Process: defense response (GO:0006952);; Biological Process: cell death (GO:0008219);; Biological Process: ethylene biosynthetic process (GO:0009693);; Biological Process: leaf senescence (GO:0010150);; Cellular Component: viral nucl…	K12741|3.62917e-140|vvi:100248626|uncharacterized LOC100248626; K12741 heterogeneous nuclear ribonucleoprotein A1/A3 (A)	[R]	General function prediction only	RNA recognition motif	UBP1-associated protein 2B OS=Arabidopsis thaliana GN=UBA2B PE=2 SV=1	Uncharacterized protein OS=Solanum tuberosum GN=PGSC0003DMG400015382 PE=4 SV=1	PREDICTED: UBP1-associated protein 2C-like [Solanum tuberosum]
tr|M1DKK0|M1DKK0_SOLTU	[H]	Coenzyme transport and metabolism	Molecular Function: ribonuclease inhibitor activity (GO:0008428);; Molecular Function: oxaloacetate decarboxylase activity (GO:0008948);; Biological Process: negative regulation of catalytic activity (GO:0043086);; Molecular Function: metal ion binding (GO:0046872);; Molecular Function: 4-hydroxy-4-methyl-2-oxoglutarate aldolase activity (GO:0047443);; Biological Process: regulation of RNA metabo…	K02553|1.74807e-75|rcu:RCOM_0364170|Regulator of ribonuclease activity A, putative; K02553 regulator of ribonuclease activity A (A)	--	--	Demethylmenaquinone methyltransferase	Putative 4-hydroxy-4-methyl-2-oxoglutarate aldolase 3 OS=Arabidopsis thaliana GN=At5g56260 PE=1 SV=1	Uncharacterized protein OS=Solanum tuberosum GN=PGSC0003DMG400040086 PE=4 SV=1	PREDICTED: putative 4-hydroxy-4-methyl-2-oxoglutarate aldolase 3 [Solanum tuberosum]
tr|M1AAT7|M1AAT7_SOLTU	[R]	General function prediction only	--	--	[A]	RNA processing and modification	Nup53/35/40-type RNA recognition motif	RNA-binding protein 47 OS=Pongo abelii GN=RBM47 PE=2 SV=2	Uncharacterized protein OS=Solanum tuberosum GN=PGSC0003DMG400007193 PE=4 SV=1	PREDICTED: uncharacterized protein LOC102595419 [Solanum tuberosum]
tr|M0ZZ51|M0ZZ51_SOLTU	[R]	General function prediction only	Molecular Function: nucleotide binding (GO:0000166);; Biological Process: protein peptidyl-prolyl isomerization (GO:0000413);; Molecular Function: nucleic acid binding (GO:0003676);; Molecular Function: peptidyl-prolyl cis-trans isomerase activity (GO:0003755);; Biological Process: protein folding (GO:0006457);; Molecular Function: zinc ion binding (GO:0008270);;	K12735|5.6705e-128|vvi:100266806|peptidyl-prolyl cis-trans isomerase CYP59; K12735 peptidyl-prolyl cis-trans isomerase-like 4 [EC:5.2.1.8] (A)	[O]	Posttranslational modification, protein turnover, chaperones	Cyclophilin type peptidyl-prolyl cis-trans isomerase/CLD	Peptidyl-prolyl cis-trans isomerase CYP59 OS=Arabidopsis thaliana GN=CYP59 PE=1 SV=1	Uncharacterized protein OS=Solanum tuberosum GN=PGSC0003DMG400004370 PE=3 SV=1	PREDICTED: peptidyl-prolyl cis-trans isomerase CYP59-like [Solanum tuberosum]
tr|M1BRL0|M1BRL0_SOLTU	[R]	General function prediction only	Molecular Function: nucleotide binding (GO:0000166);; Molecular Function: nucleic acid binding (GO:0003676);;	--	[A]	RNA processing and modification	RNA recognition motif	Heterogeneous nuclear ribonucleoprotein Q OS=Rattus norvegicus GN=Syncrip PE=2 SV=1	Uncharacterized protein OS=Solanum tuberosum GN=PGSC0003DMG400019934 PE=4 SV=1	PREDICTED: nucleolin-like isoform X2 [Solanum tuberosum]
tr|M1BBC0|M1BBC0_SOLTU	[S]	Function unknown	Cellular Component: mitochondrial inner membrane (GO:0005743);; Biological Process: ubiquinone biosynthetic process (GO:0006744);; Molecular Function: lipid binding (GO:0008289);;	K18587|3.07436e-136|vvi:100261082|ubiquinone biosynthesis protein COQ9-B, mitochondrial; K18587 ubiquinone biosynthesis protein COQ9 (A)	[S]	Function unknown	COQ9	Ubiquinone biosynthesis protein COQ9, mitochondrial OS=Rattus norvegicus GN=Coq9 PE=1 SV=2	Uncharacterized protein OS=Solanum tuberosum GN=PGSC0003DMG400016040 PE=4 SV=1	PREDICTED: ubiquinone biosynthesis protein COQ9-B, mitochondrial [Solanum tuberosum]
tr|M1A8N4|M1A8N4_SOLTU	--	--	Molecular Function: 1-phosphatidylinositol binding (GO:0005545);; Cellular Component: clathrin-coated vesicle (GO:0030136);; Molecular Function: clathrin binding (GO:0030276);; Biological Process: clathrin coat assembly (GO:0048268);;	--	[TU]	--	ANTH domain	Putative clathrin assembly protein At5g35200 OS=Arabidopsis thaliana GN=At5g35200 PE=1 SV=1	Uncharacterized protein OS=Solanum tuberosum GN=PGSC0003DMG400006704 PE=4 SV=1	PREDICTED: putative clathrin assembly protein At5g35200 isoform X1 [Solanum tuberosum]
tr|M1CMT7|M1CMT7_SOLTU	--	--	Biological Process: response to abscisic acid (GO:0009737);; Biological Process: vesicle-mediated transport (GO:0016192);; Biological Process: pollen tube development (GO:0048868);;	--	[U]	Intracellular trafficking, secretion, and vesicular transport	Transport protein particle (TRAPP) component	Trafficking protein particle complex subunit 6B OS=Homo sapiens GN=TRAPPC6B PE=1 SV=1	--	PREDICTED: trafficking protein particle complex subunit 6B [Solanum lycopersicum]
tr|M1CHK3|M1CHK3_SOLTU	[O]	Posttranslational modification, protein turnover, chaperones	Biological Process: protein peptidyl-prolyl isomerization (GO:0000413);; Molecular Function: peptidyl-prolyl cis-trans isomerase activity (GO:0003755);; Molecular Function: protein binding (GO:0005515);; Molecular Function: FK506 binding (GO:0005528);; Cellular Component: endoplasmic reticulum membrane (GO:0005789);; Biological Process: unsaturated fatty acid biosynthetic process (GO:0006636);; C…	--	[O]	Posttranslational modification, protein turnover, chaperones	FKBP-type peptidyl-prolyl cis-trans isomerase	Peptidyl-prolyl cis-trans isomerase FKBP13, chloroplastic OS=Arabidopsis thaliana GN=FKBP13 PE=1 SV=2	--	PREDICTED: peptidyl-prolyl cis-trans isomerase FKBP13, chloroplastic [Solanum tuberosum]
tr|M1C8R8|M1C8R8_SOLTU	[G]	Carbohydrate transport and metabolism	Molecular Function: magnesium ion binding (GO:0000287);; Molecular Function: pyruvate kinase activity (GO:0004743);; Molecular Function: ATP binding (GO:0005524);; Biological Process: glycolysis (GO:0006096);; Biological Process: fatty acid biosynthetic process (GO:0006633);; Cellular Component: chloroplast (GO:0009507);; Biological Process: seed maturation (GO:0010431);; Molecular Function: kina…	--	[G]	Carbohydrate transport and metabolism	Pyruvate kinase, alpha/beta domain	Pyruvate kinase isozyme G, chloroplastic OS=Nicotiana tabacum PE=2 SV=1	Pyruvate kinase OS=Solanum tuberosum GN=PGSC0003DMG400024220 PE=3 SV=1	PREDICTED: pyruvate kinase isozyme G, chloroplastic [Solanum tuberosum]
tr|M1CX55|M1CX55_SOLTU	[R]	General function prediction only	--	--	--	--	BolA-like protein	SufE-like protein 1, chloroplastic/mitochondrial OS=Arabidopsis thaliana GN=SUFE1 PE=1 SV=2	Uncharacterized protein OS=Solanum tuberosum GN=PGSC0003DMG402029805 PE=4 SV=1	PREDICTED: sufE-like protein 1, chloroplastic/mitochondrial [Solanum tuberosum]
tr|M1BCS3|M1BCS3_SOLTU	[Q]	Secondary metabolites biosynthesis, transport and catabolism	Biological Process: RNA splicing, via endonucleolytic cleavage and ligation (GO:0000394);; Molecular Function: iron ion binding (GO:0005506);; Cellular Component: endoplasmic reticulum (GO:0005783);; Cellular Component: Golgi apparatus (GO:0005794);; Cellular Component: plasma membrane (GO:0005886);; Molecular Function: methyltransferase activity (GO:0008168);; Molecular Function: sterol 14-demet…	--	[Q]	Secondary metabolites biosynthesis, transport and catabolism	Cytochrome P450	Sterol 14-demethylase OS=Arabidopsis thaliana GN=CYP51G1 PE=1 SV=1	Uncharacterized protein OS=Solanum tuberosum GN=PGSC0003DMG400016402 PE=3 SV=1	PREDICTED: sterol 14-demethylase [Solanum tuberosum]
tr|M1AXZ2|M1AXZ2_SOLTU	--	--	--	--	--	--	Phosphate-induced protein 1 conserved region	Protein EXORDIUM-like 2 OS=Arabidopsis thaliana GN=EXL2 PE=2 SV=1	Uncharacterized protein OS=Solanum tuberosum GN=PGSC0003DMG400012577 PE=4 SV=1	erg-1 precursor [Solanum tuberosum]
tr|M1CUH3|M1CUH3_SOLTU	--	--	Cellular Component: cytosol (GO:0005829);;	--	[R]	General function prediction only	Leucine Rich repeat	F-box protein At3g58530 OS=Arabidopsis thaliana GN=At3g58530 PE=2 SV=1	Uncharacterized protein OS=Solanum tuberosum GN=PGSC0003DMG400029168 PE=4 SV=1	PREDICTED: F-box protein At3g58530 [Solanum lycopersicum]
sp|Q3YJS9|PT3K1_SOLTU	[R]	General function prediction only	Cellular Component: vacuole (GO:0005773);; Biological Process: defense response (GO:0006952);; Biological Process: lipid catabolic process (GO:0016042);; Molecular Function: hydrolase activity (GO:0016787);; Molecular Function: nutrient reservoir activity (GO:0045735);;	--	[I]	Lipid transport and metabolism	Patatin-like phospholipase	Probable inactive patatin-3-Kuras 1 OS=Solanum tuberosum GN=pat3-k1 PE=1 SV=1	Patatin OS=Solanum palustre PE=2 SV=1	RecName: Full=Probable inactive patatin-3-Kuras 1; Flags: Precursor
tr|M1CCX0|M1CCX0_SOLTU	[J]	Translation, ribosomal structure and biogenesis	Molecular Function: tyrosine-tRNA ligase activity (GO:0004831);; Molecular Function: valine-tRNA ligase activity (GO:0004832);; Molecular Function: ATP binding (GO:0005524);; Biological Process: tRNA aminoacylation for protein translation (GO:0006418);;	K01866|0|vvi:100251282|tyrosine--tRNA ligase, cytoplasmic; K01866 tyrosyl-tRNA synthetase [EC:6.1.1.1] (A)	[J]	Translation, ribosomal structure and biogenesis	tRNA synthetases class I (W and Y)	Tyrosine--tRNA ligase 1, cytoplasmic OS=Arabidopsis thaliana GN=At2g33840 PE=2 SV=1	--	PREDICTED: tyrosine--tRNA ligase 1, cytoplasmic [Solanum tuberosum]
tr|M1BUB0|M1BUB0_SOLTU	--	--	Molecular Function: selenium binding (GO:0008430);;	--	[P]	Inorganic ion transport and metabolism	56kDa selenium binding protein (SBP56)	Selenium-binding protein 1 OS=Arabidopsis thaliana GN=SBP1 PE=1 SV=1	Uncharacterized protein OS=Solanum tuberosum GN=PGSC0003DMG400020582 PE=4 SV=1	PREDICTED: selenium-binding protein 2-like [Solanum tuberosum]
tr|Q9XGA7|Q9XGA7_SOLTU	[G]	Carbohydrate transport and metabolism	Molecular Function: 1,4-alpha-glucan branching enzyme activity (GO:0003844);; Molecular Function: hydrolase activity, hydrolyzing O-glycosyl compounds (GO:0004553);; Biological Process: glycogen biosynthetic process (GO:0005978);; Molecular Function: cation binding (GO:0043169);;	K00700|0|vvi:100254475|1,4-alpha-glucan-branching enzyme 2-2, chloroplastic/amyloplastic-like; K00700 1,4-alpha-glucan branching enzyme [EC:2.4.1.18] (A)	[G]	Carbohydrate transport and metabolism	Alpha amylase, catalytic domain	1,4-alpha-glucan-branching enzyme 1, chloroplastic/amyloplastic OS=Pisum sativum GN=SBEI PE=1 SV=1	Starch branching enzyme II (Fragment) OS=Solanum tuberosum GN=SBE II PE=2 SV=1	starch branching enzyme II [Solanum tuberosum]
tr|M1BSI7|M1BSI7_SOLTU	[K]	Transcription	Molecular Function: RNA polymerase I activity (GO:0001054);; Molecular Function: RNA polymerase II activity (GO:0001055);; Molecular Function: RNA polymerase III activity (GO:0001056);; Molecular Function: DNA binding (GO:0003677);; Cellular Component: DNA-directed RNA polymerase II, core complex (GO:0005665);; Cellular Component: DNA-directed RNA polymerase III complex (GO:0005666);; Cellular Co…	--	[K]	Transcription	RNA polymerases N / 8 kDa subunit	DNA-directed RNA polymerases I, II, and III subunit RPABC5 OS=Brassica napus PE=3 SV=1	Uncharacterized protein OS=Solanum lycopersicum GN=Solyc06g083360.2 PE=3 SV=1	PREDICTED: DNA-directed RNA polymerases I, II, and III subunit RPABC5 [Solanum lycopersicum]
tr|M1CP04|M1CP04_SOLTU	--	--	Biological Process: flavonoid biosynthetic process (GO:0009813);; Cellular Component: intracellular membrane-bounded organelle (GO:0043231);; Biological Process: flavonoid glucuronidation (GO:0052696);; Molecular Function: quercetin 3-O-glucosyltransferase activity (GO:0080043);; Molecular Function: quercetin 7-O-glucosyltransferase activity (GO:0080044);;	K08237|0|vvi:100255865|anthocyanidin 3-O-glucosyltransferase 5; K08237 hydroquinone glucosyltransferase [EC:2.4.1.218] (A)	[GC]	--	UDP-glucoronosyl and UDP-glucosyl transferase	Hydroquinone glucosyltransferase OS=Rauvolfia serpentina GN=AS PE=1 SV=1	--	PREDICTED: hydroquinone glucosyltransferase-like [Solanum tuberosum]
tr|M1AH21|M1AH21_SOLTU	--	--	Biological Process: defense response (GO:0006952);; Biological Process: response to biotic stimulus (GO:0009607);;	--	--	--	Pathogenesis-related protein Bet v I family	MLP-like protein 28 OS=Arabidopsis thaliana GN=MLP28 PE=1 SV=1	Uncharacterized protein OS=Solanum tuberosum GN=PGSC0003DMG400008794 PE=4 SV=1	PREDICTED: MLP-like protein 28 [Solanum tuberosum]
tr|M0ZNB0|M0ZNB0_SOLTU	[P]	Inorganic ion transport and metabolism	Cellular Component: cytosol (GO:0005829);; Biological Process: protein folding (GO:0006457);; Biological Process: response to heat (GO:0009408);; Biological Process: response to high light intensity (GO:0009644);; Molecular Function: L-ascorbate peroxidase activity (GO:0016688);; Molecular Function: heme binding (GO:0020037);; Biological Process: response to hydrogen peroxide (GO:0042542);; Biolo…	--	--	--	Peroxidase	L-ascorbate peroxidase 2, cytosolic OS=Arabidopsis thaliana GN=APX2 PE=2 SV=3	Uncharacterized protein OS=Solanum tuberosum GN=PGSC0003DMG401001731 PE=3 SV=1	PREDICTED: L-ascorbate peroxidase, cytosolic isoform X1 [Solanum tuberosum]
tr|M1CDM1|M1CDM1_SOLTU	[CR]	--	Molecular Function: copper ion binding (GO:0005507);; Molecular Function: ATP binding (GO:0005524);; Cellular Component: nucleus (GO:0005634);; Molecular Function: zinc ion binding (GO:0008270);; Cellular Component: chloroplast (GO:0009507);; Molecular Function: trans-2-enoyl-CoA reductase (NADPH) activity (GO:0019166);; Biological Process: oxidation-reduction process (GO:0055114);;	K07512|0|rcu:RCOM_0327490|zinc binding dehydrogenase, putative (EC:1.3.1.38); K07512 mitochondrial trans-2-enoyl-CoA reductase [EC:1.3.1.38] (A)	[KC]	--	Zinc-binding dehydrogenase	Probable trans-2-enoyl-CoA reductase, mitochondrial OS=Arabidopsis thaliana GN=At3g45770 PE=2 SV=1	--	PREDICTED: probable trans-2-enoyl-CoA reductase, mitochondrial [Solanum tuberosum]
tr|M1BQ77|M1BQ77_SOLTU	--	--	Molecular Function: protein domain specific binding (GO:0019904);;	--	[O]	Posttranslational modification, protein turnover, chaperones	14-3-3 protein	14-3-3-like protein OS=Solanum tuberosum PE=2 SV=1	Uncharacterized protein OS=Solanum tuberosum GN=PGSC0003DMG400019587 PE=3 SV=1	PREDICTED: 14-3-3-like protein [Solanum lycopersicum]
tr|M1AD30|M1AD30_SOLTU	--	--	Molecular Function: protein domain specific binding (GO:0019904);;	K06630|1.57223e-157|rcu:RCOM_0341430|14-3-3 protein, putative; K06630 14-3-3 protein epsilon (A)	[O]	Posttranslational modification, protein turnover, chaperones	14-3-3 protein	14-3-3 protein 8 OS=Solanum lycopersicum GN=TFT8 PE=2 SV=2	Uncharacterized protein OS=Solanum tuberosum GN=PGSC0003DMG400007807 PE=3 SV=1	PREDICTED: 14-3-3 protein 8 isoform X1 [Solanum tuberosum]
tr|M1CZF6|M1CZF6_SOLTU	--	--	Molecular Function: peroxidase activity (GO:0004601);; Cellular Component: extracellular region (GO:0005576);; Biological Process: response to oxidative stress (GO:0006979);; Molecular Function: heme binding (GO:0020037);; Biological Process: hydrogen peroxide catabolic process (GO:0042744);; Molecular Function: metal ion binding (GO:0046872);; Biological Process: oxidation-reduction process (GO:…	--	--	--	Peroxidase	Cationic peroxidase 1 OS=Arachis hypogaea GN=PNC1 PE=1 SV=2	Peroxidase OS=Solanum tuberosum GN=PGSC0003DMG400030382 PE=3 SV=1	PREDICTED: cationic peroxidase 1-like [Solanum tuberosum]
sp|P37221|MAOM_SOLTU	[C]	Energy production and conversion	Molecular Function: malate dehydrogenase (decarboxylating) (NAD+) activity (GO:0004471);; Molecular Function: ATP binding (GO:0005524);; Cellular Component: mitochondrial matrix (GO:0005759);; Biological Process: glycolysis (GO:0006096);; Biological Process: malate metabolic process (GO:0006108);; Biological Process: water transport (GO:0006833);; Biological Process: hyperosmotic response (GO:000…	--	[C]	Energy production and conversion	Malic enzyme, N-terminal domain	NAD-dependent malic enzyme 62 kDa isoform, mitochondrial OS=Solanum tuberosum PE=1 SV=1	Malic enzyme OS=Solanum lycopersicum GN=Solyc08g013860.2 PE=3 SV=1	NAD-dependent malic enzyme 62 kDa isoform, mitochondrial [Solanum tuberosum]
tr|Q8W214|Q8W214_SOLTU	[R]	General function prediction only	Molecular Function: nucleotide binding (GO:0000166);; Molecular Function: RNA binding (GO:0003723);; Biological Process: mRNA processing (GO:0006397);; Cellular Component: chloroplast (GO:0009507);; Cellular Component: membrane (GO:0016020);; Cellular Component: ribonucleoprotein complex (GO:0030529);;	K11294|4.55331e-107|vvi:100246501|29 kDa ribonucleoprotein A, chloroplastic; K11294 nucleolin (A)	[R]	General function prediction only	RNA recognition motif	29 kDa ribonucleoprotein A, chloroplastic OS=Nicotiana sylvestris PE=2 SV=1	Single-stranded DNA binding protein OS=Solanum tuberosum GN=PGSC0003DMG400021562 PE=2 SV=1	single-stranded DNA binding protein precursor [Solanum tuberosum]
tr|M1CVH4|M1CVH4_SOLTU	[P]	Inorganic ion transport and metabolism	Molecular Function: catalase activity (GO:0004096);; Biological Process: response to water deprivation (GO:0009414);; Cellular Component: glyoxysome (GO:0009514);; Molecular Function: heme binding (GO:0020037);; Biological Process: response to hydrogen peroxide (GO:0042542);; Biological Process: hydrogen peroxide catabolic process (GO:0042744);; Molecular Function: metal ion binding (GO:0046872);…	K03781|0|vvi:100244516|catalase isozyme 1; K03781 catalase [EC:1.11.1.6] (A)	[P]	Inorganic ion transport and metabolism	Catalase-related immune-responsive	Catalase isozyme 2 OS=Solanum tuberosum GN=CAT2 PE=3 SV=1	Catalase OS=Solanum tuberosum GN=PGSC0003DMG400029408 PE=3 SV=1	catalase isozyme 1-like protein [Solanum tuberosum]
tr|M1BAG7|M1BAG7_SOLTU	--	--	--	--	[J]	Translation, ribosomal structure and biogenesis	--	ATP-dependent RNA helicase FAL1 OS=Candida albicans (strain SC5314 / ATCC MYA-2876) GN=FAL1 PE=3 SV=1	Uncharacterized protein OS=Solanum tuberosum GN=PGSC0003DMG402015781 PE=4 SV=1	PREDICTED: eukaryotic initiation factor 4A-3 isoform X2 [Solanum tuberosum]
tr|M1B080|M1B080_SOLTU	[T]	Signal transduction mechanisms	Molecular Function: phosphoprotein phosphatase activity (GO:0004721);; Biological Process: protein dephosphorylation (GO:0006470);; Biological Process: brassinosteroid mediated signaling pathway (GO:0009742);;	--	[TR]	--	Kelch motif	Serine/threonine-protein phosphatase BSL3 OS=Arabidopsis thaliana GN=BSL3 PE=1 SV=2	Serine/threonine-protein phosphatase OS=Solanum tuberosum GN=PGSC0003DMG400013129 PE=3 SV=1	PREDICTED: serine/threonine-protein phosphatase BSL3-like [Solanum tuberosum]
tr|M1AWX4|M1AWX4_SOLTU	[R]	General function prediction only	Molecular Function: GTPase activity (GO:0003924);; Molecular Function: ATP binding (GO:0005524);; Cellular Component: microtubule (GO:0005874);; Biological Process: metabolic process (GO:0008152);; Biological Process: embryo development (GO:0009790);; Biological Process: cell division (GO:0051301);;	K06883|0|vvi:100249973|GPN-loop GTPase 1; K06883 (A)	[L]	Replication, recombination and repair	Ferrous iron transport protein B	GPN-loop GTPase 1 OS=Dictyostelium discoideum GN=gpn1 PE=3 SV=1	Uncharacterized protein OS=Solanum tuberosum GN=PGSC0003DMG400012333 PE=4 SV=1	PREDICTED: GPN-loop GTPase 1 [Solanum tuberosum]
tr|M0ZMN7|M0ZMN7_SOLTU	[P]	Inorganic ion transport and metabolism	Biological Process: amino acid transmembrane transport (GO:0003333);; Molecular Function: catalase activity (GO:0004096);; Cellular Component: peroxisome (GO:0005777);; Molecular Function: amino acid transmembrane transporter activity (GO:0015171);; Cellular Component: integral component of membrane (GO:0016021);; Molecular Function: heme binding (GO:0020037);; Biological Process: response to hyd…	K03781|0|vvi:100244516|catalase isozyme 1; K03781 catalase [EC:1.11.1.6] (A)	[P]	Inorganic ion transport and metabolism	Catalase-related immune-responsive	Catalase isozyme 2 OS=Solanum lycopersicum GN=CAT2 PE=2 SV=1	Catalase OS=Solanum tuberosum GN=PGSC0003DMG400001570 PE=3 SV=1	PREDICTED: catalase isozyme 2 [Solanum tuberosum]
tr|M1CRD0|M1CRD0_SOLTU	--	--	Biological Process: transport (GO:0006810);; Biological Process: metabolic process (GO:0008152);; Cellular Component: integral component of membrane (GO:0016021);; Molecular Function: hydrolase activity (GO:0016787);;	--	[U]	Intracellular trafficking, secretion, and vesicular transport	emp24/gp25L/p24 family/GOLD	Transmembrane emp24 domain-containing protein p24delta9 OS=Arabidopsis thaliana GN=At1g26690 PE=2 SV=1	Uncharacterized protein OS=Solanum tuberosum GN=PGSC0003DMG400028393 PE=3 SV=1	PREDICTED: transmembrane emp24 domain-containing protein p24delta9-like [Solanum tuberosum]
tr|M1D3L2|M1D3L2_SOLTU	[J]	Translation, ribosomal structure and biogenesis	Molecular Function: RNA binding (GO:0003723);; Molecular Function: structural constituent of ribosome (GO:0003735);; Cellular Component: ribosome (GO:0005840);; Biological Process: translation (GO:0006412);;	K02964|5.82033e-104|rcu:RCOM_0961900|40S ribosomal protein S18, putative; K02964 small subunit ribosomal protein S18e (A)	[J]	Translation, ribosomal structure and biogenesis	Ribosomal protein S13/S18	40S ribosomal protein S18 OS=Arabidopsis thaliana GN=RPS18A PE=1 SV=1	Uncharacterized protein OS=Solanum lycopersicum GN=Solyc03g078290.2 PE=3 SV=1	PREDICTED: 40S ribosomal protein S18 [Solanum lycopersicum]
tr|M1C4F2|M1C4F2_SOLTU	--	--	Molecular Function: aspartic-type endopeptidase activity (GO:0004190);; Biological Process: proteolysis (GO:0006508);; Cellular Component: membrane (GO:0016020);; Biological Process: protein catabolic process (GO:0030163);;	--	[O]	Posttranslational modification, protein turnover, chaperones	Eukaryotic aspartyl protease	Protein ASPARTIC PROTEASE IN GUARD CELL 1 OS=Arabidopsis thaliana GN=ASPG1 PE=1 SV=1	Uncharacterized protein OS=Solanum tuberosum GN=PGSC0003DMG400023144 PE=4 SV=1	PREDICTED: protein ASPARTIC PROTEASE IN GUARD CELL 1-like [Solanum tuberosum]
tr|M1A9C8|M1A9C8_SOLTU	--	--	Biological Process: generation of catalytic spliceosome for first transesterification step (GO:0000349);; Cellular Component: Prp19 complex (GO:0000974);; Cellular Component: prespliceosome (GO:0071010);; Cellular Component: catalytic step 1 spliceosome (GO:0071012);; Cellular Component: catalytic step 2 spliceosome (GO:0071013);; Cellular Component: post-mRNA release spliceosomal complex (GO:007…	K12867|0|rcu:RCOM_1063020|XPA-binding protein, putative; K12867 pre-mRNA-splicing factor SYF1 (A)	[A]	RNA processing and modification	Mad3/BUB1 homology region 1	Pre-mRNA-splicing factor SYF1 OS=Rattus norvegicus GN=Xab2 PE=2 SV=1	Uncharacterized protein OS=Solanum tuberosum GN=PGSC0003DMG400006877 PE=4 SV=1	PREDICTED: pre-mRNA-splicing factor SYF1 [Solanum tuberosum]
tr|M1BTC4|M1BTC4_SOLTU	--	--	--	--	--	--	Calcium/calmodulin dependent protein kinase II association domain	--	Uncharacterized protein OS=Solanum tuberosum GN=PGSC0003DMG400020340 PE=4 SV=1	PREDICTED: uncharacterized protein LOC101248327 isoform X2 [Solanum lycopersicum]
tr|M1CTZ5|M1CTZ5_SOLTU	[R]	General function prediction only	Molecular Function: beta-ureidopropionase activity (GO:0003837);; Cellular Component: cytosol (GO:0005829);; Biological Process: uracil catabolic process (GO:0006212);;	K01431|0|rcu:RCOM_0449350|Beta-ureidopropionase, putative (EC:3.5.1.6); K01431 beta-ureidopropionase [EC:3.5.1.6] (A)	[E]	Amino acid transport and metabolism	Carbon-nitrogen hydrolase	Beta-ureidopropionase OS=Arabidopsis thaliana GN=PYD3 PE=1 SV=1	Uncharacterized protein OS=Solanum tuberosum GN=PGSC0003DMG400029019 PE=4 SV=1	PREDICTED: beta-ureidopropionase [Solanum tuberosum]
tr|M1A7S6|M1A7S6_SOLTU	--	--	Cellular Component: nucleus (GO:0005634);; Cellular Component: cytoplasm (GO:0005737);; Molecular Function: acireductone dioxygenase [iron(II)-requiring] activity (GO:0010309);; Biological Process: L-methionine salvage from methylthioadenosine (GO:0019509);; Molecular Function: metal ion binding (GO:0046872);; Biological Process: oxidation-reduction process (GO:0055114);;	K08967|3.61709e-117|rcu:RCOM_0911100|acireductone dioxygenase, putative; K08967 1,2-dihydroxy-3-keto-5-methylthiopentene dioxygenase [EC:1.13.11.53 1.13.11.54] (A)	[S]	Function unknown	AraC-like ligand binding domain	1,2-dihydroxy-3-keto-5-methylthiopentene dioxygenase 1 OS=Vitis vinifera GN=VIT_05s0020g04070 PE=3 SV=1	Uncharacterized protein OS=Solanum tuberosum GN=PGSC0003DMG400006450 PE=3 SV=1	PREDICTED: 1,2-dihydroxy-3-keto-5-methylthiopentene dioxygenase 1 [Solanum tuberosum]
tr|M1CNF8|M1CNF8_SOLTU	[RTKL]	--	Molecular Function: kinase activity (GO:0016301);;	--	--	--	Leucine Rich repeats (2 copies)	Probable LRR receptor-like serine/threonine-protein kinase At1g06840 OS=Arabidopsis thaliana GN=At1g06840 PE=2 SV=2	--	PREDICTED: probable LRR receptor-like serine/threonine-protein kinase At1g06840 [Solanum tuberosum]
tr|M0ZJS1|M0ZJS1_SOLTU	[QR]	--	Molecular Function: DNA binding (GO:0003677);; Molecular Function: O-methyltransferase activity (GO:0008171);; Molecular Function: S-adenosylmethionine-dependent methyltransferase activity (GO:0008757);; Biological Process: aromatic compound biosynthetic process (GO:0019438);; Biological Process: methylation (GO:0032259);; Molecular Function: protein dimerization activity (GO:0046983);;	--	--	--	Dimerisation domain	Trans-resveratrol di-O-methyltransferase OS=Vitis vinifera GN=ROMT PE=1 SV=2	Uncharacterized protein OS=Solanum tuberosum GN=PGSC0003DMG400000839 PE=4 SV=1	PREDICTED: uncharacterized protein LOC102601585 [Solanum tuberosum]
tr|M1D4F7|M1D4F7_SOLTU	[I]	Lipid transport and metabolism	Biological Process: lipid metabolic process (GO:0006629);; Molecular Function: hydrolase activity (GO:0016787);;	--	[I]	Lipid transport and metabolism	Lipase (class 3)	Phospholipase A1-IIgamma OS=Arabidopsis thaliana GN=DSEL PE=1 SV=1	Uncharacterized protein OS=Solanum tuberosum GN=PGSC0003DMG401031759 PE=4 SV=1	PREDICTED: phospholipase A1-IIgamma-like [Solanum tuberosum]
tr|M1CHQ6|M1CHQ6_SOLTU	[R]	General function prediction only	Cellular Component: plasma membrane (GO:0005886);; Biological Process: cyanide catabolic process (GO:0019500);; Molecular Function: cyanoalanine nitrilase activity (GO:0047427);; Molecular Function: 3-cyanoalanine hydratase activity (GO:0047558);; Biological Process: detoxification of nitrogen compound (GO:0051410);;	K13035|0|vvi:100250098|bifunctional nitrilase/nitrile hydratase NIT4B; K13035 beta-cyano-L-alanine hydratase/nitrilase [EC:3.5.5.4 4.2.1.65] (A)	[E]	Amino acid transport and metabolism	Carbon-nitrogen hydrolase	Bifunctional nitrilase/nitrile hydratase NIT4B OS=Nicotiana tabacum GN=NIT4B PE=2 SV=1	--	PREDICTED: bifunctional nitrilase/nitrile hydratase NIT4B [Solanum tuberosum]
tr|M1AEF3|M1AEF3_SOLTU	[R]	General function prediction only	Molecular Function: oxidoreductase activity (GO:0016491);; Biological Process: oxidation-reduction process (GO:0055114);;	--	[S]	Function unknown	NAD(P)-binding Rossmann-like domain	L-2-hydroxyglutarate dehydrogenase, mitochondrial OS=Caenorhabditis briggsae GN=CBG06643 PE=3 SV=2	Uncharacterized protein OS=Solanum tuberosum GN=PGSC0003DMG400008133 PE=4 SV=1	PREDICTED: L-2-hydroxyglutarate dehydrogenase, mitochondrial isoform X1 [Solanum tuberosum]
tr|M0ZQK7|M0ZQK7_SOLTU	[S]	Function unknown	Molecular Function: saccharopine dehydrogenase activity (GO:0004753);; Cellular Component: cytoplasm (GO:0005737);; Biological Process: response to carbohydrate (GO:0009743);; Cellular Component: integral component of membrane (GO:0016021);; Biological Process: cellular metabolic process (GO:0044237);; Biological Process: primary metabolic process (GO:0044238);; Biological Process: oxidation-redu…	K14157|1.82361e-97|rcu:RCOM_0708300|aminoadipic semialdehyde synthase, putative (EC:1.5.1.8 1.5.1.10); K14157 alpha-aminoadipic semialdehyde synthase [EC:1.5.1.8 1.5.1.9] (A)	[E]	Amino acid transport and metabolism	LOR/SDH bifunctional enzyme conserved region	Alpha-aminoadipic semialdehyde synthase OS=Arabidopsis thaliana GN=LKR/SDH PE=1 SV=1	Uncharacterized protein OS=Solanum tuberosum GN=PGSC0003DMG400002301 PE=4 SV=1	PREDICTED: alpha-aminoadipic semialdehyde synthase isoform X2 [Solanum pennellii]
tr|A0A127S350|A0A127S350_RALSL	[M]	Cell wall/membrane/envelope biogenesis	--	--	--	--	OmpA family	Outer membrane protein A OS=Bordetella avium GN=ompA PE=3 SV=1	Outer membrane protein A, putative (Fragment) OS=Ricinus communis GN=RCOM_1894600 PE=4 SV=1	Outer membrane protein A precursor, putative, partial [Ricinus communis]
tr|M1CRL9|M1CRL9_SOLTU	--	--	Biological Process: MAPK cascade (GO:0000165);; Biological Process: respiratory burst involved in defense response (GO:0002679);; Molecular Function: transporter activity (GO:0005215);; Cellular Component: intracellular (GO:0005622);; Biological Process: protein targeting to membrane (GO:0006612);; Biological Process: systemic acquired resistance, salicylic acid mediated signaling pathway (GO:000…	--	--	--	MAC/Perforin domain	MACPF domain-containing protein CAD1 OS=Arabidopsis thaliana GN=CAD1 PE=2 SV=1	Uncharacterized protein OS=Solanum tuberosum GN=PGSC0003DMG400028448 PE=4 SV=1	PREDICTED: MACPF domain-containing protein CAD1 [Solanum tuberosum]
tr|M1CMQ5|M1CMQ5_SOLTU	[RTKL]	--	Molecular Function: calmodulin-dependent protein kinase activity (GO:0004683);; Molecular Function: calcium ion binding (GO:0005509);; Molecular Function: calmodulin binding (GO:0005516);; Molecular Function: ATP binding (GO:0005524);; Cellular Component: cytoplasm (GO:0005737);; Molecular Function: calcium-dependent protein serine/threonine kinase activity (GO:0009931);; Cellular Component: inte…	--	[T]	Signal transduction mechanisms	EF-hand domain pair	Calcium and calcium/calmodulin-dependent serine/threonine-protein kinase OS=Lotus japonicus GN=CCAMK PE=1 SV=1	--	PREDICTED: calcium and calcium/calmodulin-dependent serine/threonine-protein kinase-like [Solanum tuberosum]
tr|M1AFV2|M1AFV2_SOLTU	--	--	Biological Process: protein homooligomerization (GO:0051260);;	--	[R]	General function prediction only	BTB/POZ domain	BTB/POZ domain-containing protein At3g09030 OS=Arabidopsis thaliana GN=At3g09030 PE=2 SV=1	Uncharacterized protein OS=Solanum tuberosum GN=PGSC0003DMG400008495 PE=4 SV=1	PREDICTED: BTB/POZ domain-containing protein At3g09030 [Solanum tuberosum]
tr|M1D5G0|M1D5G0_SOLTU	--	--	--	--	--	--	Jacalin-like lectin domain	Inactive protein RESTRICTED TEV MOVEMENT 1 OS=Arabidopsis thaliana GN=RTM1 PE=3 SV=1	Uncharacterized protein OS=Solanum tuberosum GN=PGSC0003DMG400032197 PE=4 SV=1	PREDICTED: agglutinin alpha chain-like isoform X2 [Solanum tuberosum]
tr|M0ZRN4|M0ZRN4_SOLTU	--	--	Molecular Function: DNA binding (GO:0003677);; Molecular Function: protein binding (GO:0005515);; Biological Process: starch metabolic process (GO:0005982);; Biological Process: nucleobase-containing compound metabolic process (GO:0006139);; Biological Process: phospholipid biosynthetic process (GO:0008654);; Cellular Component: chloroplast thylakoid (GO:0009534);; Biological Process: plastid org…	--	--	--	--	MAR-binding filament-like protein 1 OS=Solanum lycopersicum GN=MFP1 PE=1 SV=1	Uncharacterized protein OS=Solanum tuberosum GN=PGSC0003DMG400002564 PE=4 SV=1	PREDICTED: MAR-binding filament-like protein 1 [Solanum tuberosum]
tr|M1B2F3|M1B2F3_SOLTU	[T]	Signal transduction mechanisms	Molecular Function: protein serine/threonine phosphatase activity (GO:0004722);; Biological Process: protein dephosphorylation (GO:0006470);; Biological Process: response to heat (GO:0009408);; Biological Process: blue light signaling pathway (GO:0009785);;	K04460|0|vvi:100251768|serine/threonine-protein phosphatase 7; K04460 serine/threonine-protein phosphatase 5 [EC:3.1.3.16] (A)	[R]	General function prediction only	Calcineurin-like phosphoesterase	Serine/threonine-protein phosphatase 7 OS=Arabidopsis thaliana GN=PP7 PE=1 SV=1	Serine/threonine-protein phosphatase OS=Solanum tuberosum GN=PGSC0003DMG400013661 PE=3 SV=1	PREDICTED: serine/threonine-protein phosphatase 7 [Solanum tuberosum]
tr|M1CYP3|M1CYP3_SOLTU	[RTKL]	--	Molecular Function: protein serine/threonine kinase activity (GO:0004674);; Molecular Function: calmodulin binding (GO:0005516);; Molecular Function: ATP binding (GO:0005524);; Cellular Component: plasma membrane (GO:0005886);; Biological Process: protein phosphorylation (GO:0006468);; Biological Process: protein N-linked glycosylation (GO:0006487);; Cellular Component: integral component of memb…	--	--	--	S-locus glycoprotein domain	G-type lectin S-receptor-like serine/threonine-protein kinase At1g34300 OS=Arabidopsis thaliana GN=At1g34300 PE=2 SV=1	Serine/threonine-protein kinase OS=Solanum tuberosum GN=PGSC0003DMG400030209 PE=3 SV=1	PREDICTED: G-type lectin S-receptor-like serine/threonine-protein kinase At1g34300 [Solanum tuberosum]
tr|M1CKK4|M1CKK4_SOLTU	[R]	General function prediction only	Biological Process: auxin metabolic process (GO:0009850);; Molecular Function: IAA-amino acid conjugate hydrolase activity (GO:0010178);; Cellular Component: integral component of membrane (GO:0016021);; Molecular Function: hippurate hydrolase activity (GO:0047980);;	K14664|0|rcu:RCOM_0757130|IAA-amino acid hydrolase ILR1 precursor, putative (EC:3.5.1.32); K14664 IAA-amino acid hydrolase [EC:3.5.1.-] (A)	--	--	Peptidase dimerisation domain	IAA-amino acid hydrolase ILR1-like 3 OS=Arabidopsis thaliana GN=ILL3 PE=2 SV=1	--	PREDICTED: IAA-amino acid hydrolase ILR1-like 5 [Solanum tuberosum]
tr|M1CGY6|M1CGY6_SOLTU	[G]	Carbohydrate transport and metabolism	Biological Process: carbohydrate metabolic process (GO:0005975);; Biological Process: pentose-phosphate shunt (GO:0006098);; Molecular Function: 6-phosphogluconolactonase activity (GO:0017057);; Cellular Component: intracellular membrane-bounded organelle (GO:0043231);; Cellular Component: cytoplasmic part (GO:0044444);; Biological Process: defense response to other organism (GO:0098542);;	K01057|6.29426e-141|vvi:100248620|probable 6-phosphogluconolactonase 4, chloroplastic; K01057 6-phosphogluconolactonase [EC:3.1.1.31] (A)	[G]	Carbohydrate transport and metabolism	Glucosamine-6-phosphate isomerases/6-phosphogluconolactonase	Probable 6-phosphogluconolactonase 4, chloroplastic OS=Oryza sativa subsp. japonica GN=Os09g0529100 PE=2 SV=2	--	PREDICTED: probable 6-phosphogluconolactonase 4, chloroplastic [Solanum tuberosum]
sp|Q9FS88|MBCD_SOLTU	[I]	Lipid transport and metabolism	Molecular Function: fatty-acyl-CoA binding (GO:0000062);; Molecular Function: 2-methylacyl-CoA dehydrogenase activity (GO:0003853);; Molecular Function: ATP binding (GO:0005524);; Cellular Component: mitochondrial matrix (GO:0005759);; Molecular Function: isovaleryl-CoA dehydrogenase activity (GO:0008470);; Molecular Function: electron carrier activity (GO:0009055);; Biological Process: branched-…	K00253|0|rcu:RCOM_1400460|acyl-CoA dehydrogenase, putative (EC:1.3.99.10); K00253 isovaleryl-CoA dehydrogenase [EC:1.3.8.4] (A)	[EI]	--	Acyl-CoA dehydrogenase, C-terminal domain	2-methylacyl-CoA dehydrogenase, mitochondrial OS=Solanum tuberosum GN=2MBCD PE=1 SV=2	Uncharacterized protein OS=Solanum lycopersicum GN=Solyc06g073560.2 PE=3 SV=1	RecName: Full=2-methylacyl-CoA dehydrogenase, mitochondrial; AltName: Full=2-methylbutyryl-CoA deshydrogenase; Short=2MBCD; AltName: Full=Isovaleryl-CoA dehydrogenase 1; Short=St-IVD1; Flags: Precursor
tr|M1BQF7|M1BQF7_SOLTU	--	--	Cellular Component: integral component of membrane (GO:0016021);;	--	--	--	Late embryogenesis abundant protein	Protein YLS9 OS=Arabidopsis thaliana GN=YLS9 PE=2 SV=1	Uncharacterized protein OS=Solanum tuberosum GN=PGSC0003DMG400019632 PE=4 SV=1	PREDICTED: protein YLS9-like [Solanum tuberosum]
tr|M0ZY56|M0ZY56_SOLTU	--	--	Molecular Function: ATP binding (GO:0005524);; Cellular Component: integral component of plasma membrane (GO:0005887);; Biological Process: ATP biosynthetic process (GO:0006754);; Molecular Function: hydrogen-exporting ATPase activity, phosphorylative mechanism (GO:0008553);; Cellular Component: intracellular membrane-bounded organelle (GO:0043231);; Molecular Function: metal ion binding (GO:0046…	K01535|0|vvi:100242786|plasma membrane ATPase 4; K01535 H+-transporting ATPase [EC:3.6.3.6] (A)	[P]	Inorganic ion transport and metabolism	Cation transport ATPase (P-type)	Plasma membrane ATPase 4 OS=Nicotiana plumbaginifolia GN=PMA4 PE=2 SV=1	Plasma membrane ATPase OS=Solanum tuberosum GN=PGSC0003DMG400004101 PE=3 SV=1	plasma membrane ATPase 4-like [Solanum tuberosum]
tr|M1D1H4|M1D1H4_SOLTU	[R]	General function prediction only	Molecular Function: nucleotide binding (GO:0000166);; Biological Process: mRNA splicing, via spliceosome (GO:0000398);; Molecular Function: nucleic acid binding (GO:0003676);; Cellular Component: chloroplast stroma (GO:0009570);;	--	[R]	General function prediction only	RNA recognition motif. (a.k.a. RRM, RBD, or RNP domain)	RNA-binding protein CP31B, chloroplastic OS=Arabidopsis thaliana GN=CP31B PE=1 SV=1	Uncharacterized protein OS=Solanum tuberosum GN=PGSC0003DMG400030840 PE=4 SV=1	PREDICTED: 28 kDa ribonucleoprotein, chloroplastic [Solanum tuberosum]
tr|M1A167|M1A167_SOLTU	[I]	Lipid transport and metabolism	Molecular Function: glycylpeptide N-tetradecanoyltransferase activity (GO:0004379);; Cellular Component: cytoplasm (GO:0005737);; Biological Process: N-terminal peptidyl-glycine N-myristoylation (GO:0018008);;	--	[I]	Lipid transport and metabolism	Myristoyl-CoA:protein N-myristoyltransferase, N-terminal domain	Glycylpeptide N-tetradecanoyltransferase 1 OS=Arabidopsis thaliana GN=NMT1 PE=1 SV=2	Glycylpeptide N-tetradecanoyltransferase OS=Solanum tuberosum GN=PGSC0003DMG400004855 PE=3 SV=1	PREDICTED: glycylpeptide N-tetradecanoyltransferase 1-like [Solanum tuberosum]
tr|M1BKB1|M1BKB1_SOLTU	--	--	Biological Process: rRNA processing (GO:0006364);; Biological Process: regulation of translation (GO:0006417);; Biological Process: phosphatidylglycerol biosynthetic process (GO:0006655);; Biological Process: G-protein coupled receptor signaling pathway (GO:0007186);; Cellular Component: plastid inner membrane (GO:0009528);; Cellular Component: chloroplast thylakoid membrane (GO:0009535);; Cellul…	--	--	--	Thylakoid formation protein	Protein THYLAKOID FORMATION1, chloroplastic OS=Solanum tuberosum GN=THF1 PE=2 SV=1	Uncharacterized protein OS=Solanum tuberosum GN=PGSC0003DMG400018330 PE=3 SV=1	PREDICTED: protein THYLAKOID FORMATION1, chloroplastic [Solanum lycopersicum]
tr|M1D6Q4|M1D6Q4_SOLTU	[E]	Amino acid transport and metabolism	Molecular Function: aspartate kinase activity (GO:0004072);; Molecular Function: homoserine dehydrogenase activity (GO:0004412);; Biological Process: aspartate family amino acid biosynthetic process (GO:0009067);; Biological Process: phosphorylation (GO:0016310);; Molecular Function: amino acid binding (GO:0016597);; Molecular Function: NADP binding (GO:0050661);; Biological Process: oxidation-re…	--	--	--	ACT domain	Bifunctional aspartokinase/homoserine dehydrogenase, chloroplastic (Fragment) OS=Daucus carota PE=1 SV=1	Uncharacterized protein OS=Solanum tuberosum GN=PGSC0003DMG400033126 PE=4 SV=1	PREDICTED: bifunctional aspartokinase/homoserine dehydrogenase 1, chloroplastic-like [Solanum tuberosum]
tr|M1BZT1|M1BZT1_SOLTU	--	--	Molecular Function: hydrolase activity (GO:0016787);;	K06889|1.22576e-28|rcu:RCOM_1047030|valacyclovir hydrolase, putative; K06889 (A)	[I]	Lipid transport and metabolism	--	--	Uncharacterized protein OS=Solanum tuberosum GN=PGSC0003DMG400022044 PE=4 SV=1	PREDICTED: uncharacterized protein LOC102589585 isoform X4 [Solanum tuberosum]
tr|M1BBI1|M1BBI1_SOLTU	[Q]	Secondary metabolites biosynthesis, transport and catabolism	Biological Process: metabolic process (GO:0008152);; Molecular Function: hydrolase activity (GO:0016787);;	--	[R]	General function prediction only	Dienelactone hydrolase family	Endo-1,3;1,4-beta-D-glucanase OS=Zea mays PE=1 SV=1	Uncharacterized protein OS=Solanum tuberosum GN=PGSC0003DMG400016108 PE=4 SV=1	PREDICTED: endo-1,3;1,4-beta-D-glucanase-like isoform X4 [Solanum tuberosum]
tr|M0ZSL3|M0ZSL3_SOLTU	--	--	Molecular Function: calcium ion binding (GO:0005509);; Cellular Component: mitochondrion (GO:0005739);; Cellular Component: vacuolar membrane (GO:0005774);; Cellular Component: endoplasmic reticulum lumen (GO:0005788);; Biological Process: protein folding (GO:0006457);; Biological Process: response to heat (GO:0009408);; Cellular Component: plasmodesma (GO:0009506);; Cellular Component: chloropla…	--	[O]	Posttranslational modification, protein turnover, chaperones	Calreticulin family	Calreticulin OS=Nicotiana plumbaginifolia GN=CAL1 PE=2 SV=1	Uncharacterized protein OS=Solanum tuberosum GN=PGSC0003DMG400002776 PE=3 SV=1	PREDICTED: calreticulin [Solanum tuberosum]
tr|M1CRU3|M1CRU3_SOLTU	[A]	RNA processing and modification	Cellular Component: cytoplasmic mRNA processing body (GO:0000932);; Molecular Function: nucleic acid binding (GO:0003676);; Molecular Function: poly(A)-specific ribonuclease activity (GO:0004535);; Cellular Component: nucleus (GO:0005634);; Molecular Function: transferase activity (GO:0016740);; Biological Process: negative regulation of translation (GO:0017148);; Cellular Component: CCR4-NOT cor…	K12581|4.40456e-179|vvi:100250028|probable CCR4-associated factor 1 homolog 7; K12581 CCR4-NOT transcription complex subunit 7/8 (A)	[A]	RNA processing and modification	CAF1 family ribonuclease	Probable CCR4-associated factor 1 homolog 7 OS=Arabidopsis thaliana GN=CAF1-7 PE=2 SV=2	Uncharacterized protein OS=Solanum tuberosum GN=PGSC0003DMG400028497 PE=4 SV=1	PREDICTED: probable CCR4-associated factor 1 homolog 6 [Solanum tuberosum]
tr|M1B932|M1B932_SOLTU	[E]	Amino acid transport and metabolism	Biological Process: urea cycle (GO:0000050);; Molecular Function: ornithine carbamoyltransferase activity (GO:0004585);; Biological Process: purine nucleotide biosynthetic process (GO:0006164);; Cellular Component: chloroplast stroma (GO:0009570);; Molecular Function: amino acid binding (GO:0016597);; Biological Process: arginine biosynthetic process via ornithine (GO:0042450);; Biological Proces…	K00611|0|vvi:100243725|ornithine carbamoyltransferase, chloroplastic; K00611 ornithine carbamoyltransferase [EC:2.1.3.3] (A)	[E]	Amino acid transport and metabolism	Aspartate/ornithine carbamoyltransferase, carbamoyl-P binding domain	Ornithine carbamoyltransferase, chloroplastic OS=Arabidopsis thaliana GN=OTC PE=1 SV=2	Uncharacterized protein OS=Solanum tuberosum GN=PGSC0003DMG400015463 PE=3 SV=1	PREDICTED: ornithine carbamoyltransferase, chloroplastic-like [Solanum tuberosum]
tr|M1AB41|M1AB41_SOLTU	[G]	Carbohydrate transport and metabolism	Biological Process: polysaccharide catabolic process (GO:0000272);; Biological Process: glycogen metabolic process (GO:0005977);; Cellular Component: chloroplast starch grain (GO:0009569);; Cellular Component: chloroplast stroma (GO:0009570);; Biological Process: plant-type cell wall organization (GO:0009664);; Molecular Function: isoamylase activity (GO:0019156);; Biological Process: starch bios…	K01214|1.32532e-96|vvi:100255802|isoamylase 3, chloroplastic; K01214 isoamylase [EC:3.2.1.68] (A)	[G]	Carbohydrate transport and metabolism	Alpha amylase, C-terminal all-beta domain	Isoamylase 3, chloroplastic OS=Arabidopsis thaliana GN=ISA3 PE=2 SV=2	Uncharacterized protein OS=Solanum tuberosum GN=PGSC0003DMG402007274 PE=4 SV=1	isoamylase isoform 3 [Solanum tuberosum]
tr|M1AMG5|M1AMG5_SOLTU	--	--	Biological Process: DNA methylation (GO:0006306);; Biological Process: methylation-dependent chromatin silencing (GO:0006346);; Biological Process: determination of bilateral symmetry (GO:0009855);; Biological Process: regulation of flower development (GO:0009909);; Biological Process: meristem initiation (GO:0010014);; Biological Process: meristem maintenance (GO:0010073);; Biological Process: R…	--	[BD]	--	Tetratricopeptide repeat	Nuclear autoantigenic sperm protein OS=Homo sapiens GN=NASP PE=1 SV=2	Uncharacterized protein OS=Solanum tuberosum GN=PGSC0003DMG400010033 PE=4 SV=1	PREDICTED: NASP-related protein sim3 isoform X1 [Solanum tuberosum]
tr|M1CR83|M1CR83_SOLTU	--	--	Cellular Component: nucleolus (GO:0005730);; Cellular Component: vacuolar membrane (GO:0005774);; Cellular Component: endoplasmic reticulum membrane (GO:0005789);; Cellular Component: Golgi apparatus (GO:0005794);; Biological Process: ER to Golgi vesicle-mediated transport (GO:0006888);; Cellular Component: plasmodesma (GO:0009506);; Molecular Function: cholesterol binding (GO:0015485);; Cellular…	--	[R]	General function prediction only	SPFH domain / Band 7 family	Erlin-2-B OS=Xenopus laevis GN=erlin2-b PE=2 SV=1	Uncharacterized protein OS=Solanum tuberosum GN=PGSC0003DMG400028375 PE=4 SV=1	PREDICTED: erlin-2-B [Solanum tuberosum]
tr|M1BUH0|M1BUH0_SOLTU	[I]	Lipid transport and metabolism	Molecular Function: fatty-acyl-CoA binding (GO:0000062);; Biological Process: long-chain fatty acid metabolic process (GO:0001676);; Molecular Function: acyl-CoA dehydrogenase activity (GO:0003995);; Molecular Function: acyl-CoA oxidase activity (GO:0003997);; Cellular Component: peroxisome (GO:0005777);; Molecular Function: electron carrier activity (GO:0009055);; Biological Process: response to…	K00232|0|vvi:100255430|acyl-coenzyme A oxidase, peroxisomal; K00232 acyl-CoA oxidase [EC:1.3.3.6] (A)	[IQ]	--	Acyl-CoA dehydrogenase, C-terminal domain	Acyl-coenzyme A oxidase 2, peroxisomal OS=Arabidopsis thaliana GN=ACX2 PE=1 SV=2	Acyl-coenzyme A oxidase OS=Solanum tuberosum GN=PGSC0003DMG400020620 PE=3 SV=1	PREDICTED: acyl-coenzyme A oxidase 2, peroxisomal [Solanum tuberosum]
tr|Q8H9D6|Q8H9D6_SOLTU	--	--	Molecular Function: cysteine-type endopeptidase inhibitor activity (GO:0004869);; Cellular Component: vacuole (GO:0005773);; Molecular Function: peptidase activity (GO:0008233);; Biological Process: negative regulation of endopeptidase activity (GO:0010951);;	--	--	--	Trypsin and protease inhibitor	Cysteine protease inhibitor 9 OS=Solanum tuberosum PE=2 SV=1	Kunitz-type trypsin inhibitor (Fragment) OS=Solanum tuberosum GN=StKTI PE=2 SV=1	RecName: Full=Cysteine protease inhibitor 9; AltName: Full=PKIX; AltName: Full=pT1; Flags: Precursor
tr|M1D5D7|M1D5D7_SOLTU	--	--	Molecular Function: structural constituent of ribosome (GO:0003735);; Cellular Component: mitochondrion (GO:0005739);; Biological Process: translation (GO:0006412);; Cellular Component: integral component of membrane (GO:0016021);; Biological Process: transmembrane transport (GO:0055085);;	--	[C]	Energy production and conversion	Mitochondrial carrier protein	Mitochondrial dicarboxylate/tricarboxylate transporter DTC OS=Arabidopsis thaliana GN=DTC PE=1 SV=1	Uncharacterized protein OS=Solanum tuberosum GN=PGSC0003DMG400032169 PE=3 SV=1	mitochondrial dicarboxylate/tricarboxylate transporter DTC-like [Solanum tuberosum]
tr|M1CS26|M1CS26_SOLTU	[I]	Lipid transport and metabolism	Molecular Function: phospholipase D activity (GO:0004630);; Molecular Function: calcium ion binding (GO:0005509);; Cellular Component: vacuole (GO:0005773);; Cellular Component: endoplasmic reticulum (GO:0005783);; Cellular Component: plasma membrane (GO:0005886);; Cellular Component: plastid (GO:0009536);; Biological Process: lipid catabolic process (GO:0016042);; Molecular Function: nucleotidyl…	K01115|0|rcu:RCOM_0899520|phopholipase d alpha, putative (EC:3.1.4.4); K01115 phospholipase D1/2 [EC:3.1.4.4] (A)	[I]	Lipid transport and metabolism	PLD-like domain	Phospholipase D alpha 1 OS=Nicotiana tabacum GN=PLD1 PE=2 SV=2	Phospholipase D OS=Solanum tuberosum GN=PGSC0003DMG400028539 PE=3 SV=1	PREDICTED: phospholipase D alpha 1 [Solanum tuberosum]
tr|M1B312|M1B312_SOLTU	--	--	Molecular Function: structural constituent of ribosome (GO:0003735);; Cellular Component: mitochondrial large ribosomal subunit (GO:0005762);; Biological Process: translation (GO:0006412);;	--	[J]	Translation, ribosomal structure and biogenesis	Ribosomal L28 family	54S ribosomal protein L24, mitochondrial OS=Saccharomyces cerevisiae (strain ATCC 204508 / S288c) GN=MRPL24 PE=1 SV=2	Uncharacterized protein OS=Solanum tuberosum GN=PGSC0003DMG400013829 PE=3 SV=1	PREDICTED: 54S ribosomal protein L24, mitochondrial [Solanum tuberosum]
tr|M1C681|M1C681_SOLTU	[F]	Nucleotide transport and metabolism	Molecular Function: ribonucleoside-diphosphate reductase activity, thioredoxin disulfide as acceptor (GO:0004748);; Molecular Function: ATP binding (GO:0005524);; Cellular Component: ribonucleoside-diphosphate reductase complex (GO:0005971);; Biological Process: DNA replication (GO:0006260);; Biological Process: deoxyribonucleotide biosynthetic process (GO:0009263);; Biological Process: oxidation…	K10807|0|vvi:100261117|ribonucleoside-diphosphate reductase large subunit; K10807 ribonucleoside-diphosphate reductase subunit M1 [EC:1.17.4.1] (A)	[F]	Nucleotide transport and metabolism	ATP cone domain	Ribonucleoside-diphosphate reductase large subunit OS=Arabidopsis thaliana GN=RNR1 PE=1 SV=1	Ribonucleoside-diphosphate reductase OS=Solanum tuberosum GN=PGSC0003DMG400023592 PE=3 SV=1	PREDICTED: ribonucleoside-diphosphate reductase large subunit-like [Solanum tuberosum]
tr|M0ZKQ9|M0ZKQ9_SOLTU	[C]	Energy production and conversion	Molecular Function: fatty-acyl-CoA binding (GO:0000062);; Molecular Function: acyl-CoA dehydrogenase activity (GO:0003995);; Molecular Function: copper ion binding (GO:0005507);; Cellular Component: mitochondrion (GO:0005739);; Molecular Function: electron carrier activity (GO:0009055);; Biological Process: fatty acid beta-oxidation using acyl-CoA dehydrogenase (GO:0033539);; Molecular Function: …	K03522|0|rcu:RCOM_0185020|electron transport oxidoreductase, putative; K03522 electron transfer flavoprotein alpha subunit (A)	[C]	Energy production and conversion	Electron transfer flavoprotein domain	Electron transfer flavoprotein subunit alpha, mitochondrial OS=Arabidopsis thaliana GN=ETFA PE=1 SV=1	Uncharacterized protein OS=Solanum tuberosum GN=PGSC0003DMG400001100 PE=4 SV=1	PREDICTED: electron transfer flavoprotein subunit alpha, mitochondrial [Solanum lycopersicum]
tr|Q2VCJ1|Q2VCJ1_SOLTU	[J]	Translation, ribosomal structure and biogenesis	Biological Process: ribosomal small subunit assembly (GO:0000028);; Molecular Function: structural constituent of ribosome (GO:0003735);; Biological Process: translation (GO:0006412);; Cellular Component: cytosolic small ribosomal subunit (GO:0022627);; Molecular Function: metal ion binding (GO:0046872);;	K02978|1.50514e-56|vvi:100248991|40S ribosomal protein S27-2-like; K02978 small subunit ribosomal protein S27e (A)	[J]	Translation, ribosomal structure and biogenesis	Ribosomal protein S27	40S ribosomal protein S27-2 OS=Arabidopsis thaliana GN=RPS27B PE=2 SV=2	40S ribosomal protein S27 OS=Musa acuminata subsp. malaccensis PE=3 SV=1	PREDICTED: 40S ribosomal protein S27-2 isoform X1 [Solanum tuberosum]
tr|M1BLY8|M1BLY8_SOLTU	[R]	General function prediction only	Biological Process: methylation (GO:0032259);; Molecular Function: caffeoyl-CoA O-methyltransferase activity (GO:0042409);;	K00588|1.02759e-61|rcu:RCOM_1048190|o-methyltransferase, putative (EC:2.1.1.104); K00588 caffeoyl-CoA O-methyltransferase [EC:2.1.1.104] (A)	[Q]	Secondary metabolites biosynthesis, transport and catabolism	O-methyltransferase	Probable caffeoyl-CoA O-methyltransferase At4g26220 OS=Arabidopsis thaliana GN=At4g26220 PE=2 SV=1	Uncharacterized protein OS=Solanum tuberosum GN=PGSC0003DMG400018688 PE=4 SV=1	PREDICTED: probable caffeoyl-CoA O-methyltransferase At4g26220 [Solanum tuberosum]
tr|M1AWW7|M1AWW7_SOLTU	--	--	Cellular Component: Golgi membrane (GO:0000139);; Biological Process: nuclear-transcribed mRNA catabolic process (GO:0000956);; Cellular Component: endoplasmic reticulum (GO:0005783);; Cellular Component: Golgi stack (GO:0005795);; Cellular Component: cytosol (GO:0005829);; Biological Process: protein glycosylation (GO:0006486);; Biological Process: ER to Golgi vesicle-mediated transport (GO:0006…	--	[U]	Intracellular trafficking, secretion, and vesicular transport	Uso1 / p115 like vesicle tethering protein, head region	Golgin candidate 6 OS=Arabidopsis thaliana GN=GC6 PE=1 SV=2	Uncharacterized protein OS=Solanum tuberosum GN=PGSC0003DMG400012328 PE=4 SV=1	PREDICTED: golgin candidate 6 [Solanum tuberosum]
tr|M1BBS3|M1BBS3_SOLTU	[R]	General function prediction only	Molecular Function: nucleotide binding (GO:0000166);; Molecular Function: nucleic acid binding (GO:0003676);;	--	[A]	RNA processing and modification	RNA recognition motif. (a.k.a. RRM, RBD, or RNP domain)	Polyadenylate-binding protein 3 OS=Arabidopsis thaliana GN=PABN3 PE=1 SV=1	Uncharacterized protein OS=Solanum tuberosum GN=PGSC0003DMG400016158 PE=4 SV=1	PREDICTED: polyadenylate-binding protein 2-like isoform X1 [Solanum tuberosum]
tr|M1CZN4|M1CZN4_SOLTU	[E]	Amino acid transport and metabolism	Molecular Function: transporter activity (GO:0005215);; Biological Process: oligopeptide transport (GO:0006857);; Cellular Component: integral component of membrane (GO:0016021);;	--	[E]	Amino acid transport and metabolism	Major Facilitator Superfamily	Protein NRT1/ PTR FAMILY 8.1 OS=Arabidopsis thaliana GN=NPF8.1 PE=1 SV=1	Uncharacterized protein OS=Solanum tuberosum GN=PGSC0003DMG400030438 PE=3 SV=1	PREDICTED: protein NRT1/ PTR FAMILY 8.1-like [Solanum tuberosum]
tr|M1AJN8|M1AJN8_SOLTU	[O]	Posttranslational modification, protein turnover, chaperones	Molecular Function: Rab geranylgeranyltransferase activity (GO:0004663);; Cellular Component: Rab-protein geranylgeranyltransferase complex (GO:0005968);; Biological Process: protein geranylgeranylation (GO:0018344);;	K14050|0|vvi:100248920|uncharacterized LOC100248920; K14050 geranylgeranyl transferase type-2 subunit alpha [EC:2.5.1.60] (A)	[O]	Posttranslational modification, protein turnover, chaperones	Protein prenyltransferase alpha subunit repeat	Geranylgeranyl transferase type-2 subunit alpha OS=Pongo abelii GN=RABGGTA PE=2 SV=1	Uncharacterized protein OS=Solanum tuberosum GN=PGSC0003DMG400009355 PE=4 SV=1	PREDICTED: uncharacterized protein LOC102602760 [Solanum tuberosum]
tr|M0ZW59|M0ZW59_SOLTU	--	--	Cellular Component: late endosome (GO:0005770);; Biological Process: intracellular protein transport (GO:0006886);; Molecular Function: protein transporter activity (GO:0008565);; Cellular Component: retromer complex (GO:0030904);; Biological Process: retrograde transport, endosome to Golgi (GO:0042147);;	K18468|0|rcu:RCOM_0363260|vacuolar sorting protein, putative; K18468 vacuolar protein sorting-associated protein 35 (A)	[U]	Intracellular trafficking, secretion, and vesicular transport	Vacuolar protein sorting-associated protein 35	Vacuolar protein sorting-associated protein 35A OS=Arabidopsis thaliana GN=VPS35A PE=1 SV=1	Vacuolar protein sorting-associated protein 35 OS=Solanum tuberosum GN=PGSC0003DMG400003648 PE=3 SV=1	PREDICTED: vacuolar protein sorting-associated protein 35A-like [Solanum tuberosum]
tr|M1AD88|M1AD88_SOLTU	[O]	Posttranslational modification, protein turnover, chaperones	Molecular Function: glutathione transferase activity (GO:0004364);; Molecular Function: peroxidase activity (GO:0004601);; Cellular Component: cytoplasm (GO:0005737);; Biological Process: glutathione metabolic process (GO:0006749);; Biological Process: toxin catabolic process (GO:0009407);; Biological Process: auxin-activated signaling pathway (GO:0009734);;	K00799|9.4093e-99|vvi:100264557|probable glutathione S-transferase; K00799 glutathione S-transferase [EC:2.5.1.18] (A)	[O]	Posttranslational modification, protein turnover, chaperones	Glutathione S-transferase, C-terminal domain	Probable glutathione S-transferase OS=Nicotiana tabacum PE=2 SV=1	Uncharacterized protein OS=Solanum tuberosum GN=PGSC0003DMG400007844 PE=3 SV=1	PREDICTED: probable glutathione S-transferase [Solanum tuberosum]
tr|M1AHW0|M1AHW0_SOLTU	[F]	Nucleotide transport and metabolism	Cellular Component: cytosol (GO:0005829);; Biological Process: purine nucleoside catabolic process (GO:0006152);; Biological Process: uridine catabolic process (GO:0006218);; Molecular Function: adenosine nucleosidase activity (GO:0047622);; Molecular Function: inosine nucleosidase activity (GO:0047724);; Molecular Function: xanthosine nucleotidase activity (GO:0072585);;	K01240|0|rcu:RCOM_0515660|inosine-uridine preferring nucleoside hydrolase, putative (EC:3.2.2.1); K01240 uridine nucleosidase [EC:3.2.2.3] (A)	[F]	Nucleotide transport and metabolism	Inosine-uridine preferring nucleoside hydrolase	Uridine nucleosidase 1 OS=Arabidopsis thaliana GN=URH1 PE=1 SV=2	Uncharacterized protein OS=Solanum tuberosum GN=PGSC0003DMG400008962 PE=4 SV=1	PREDICTED: probable uridine nucleosidase 1 isoform X2 [Solanum tuberosum]
tr|M1ANY3|M1ANY3_SOLTU	--	--	Molecular Function: aspartic-type endopeptidase activity (GO:0004190);; Biological Process: proteolysis (GO:0006508);; Cellular Component: integral component of membrane (GO:0016021);; Biological Process: protein catabolic process (GO:0030163);;	--	[O]	Posttranslational modification, protein turnover, chaperones	Xylanase inhibitor N-terminal	Cytochrome b561 and DOMON domain-containing protein At5g47530 OS=Arabidopsis thaliana GN=At5g47530 PE=2 SV=1	Uncharacterized protein OS=Solanum tuberosum GN=PGSC0003DMG400010403 PE=4 SV=1	PREDICTED: basic 7S globulin-like [Solanum tuberosum]
tr|M1A8P0|M1A8P0_SOLTU	--	--	Biological Process: metabolic process (GO:0008152);; Cellular Component: membrane (GO:0016020);; Molecular Function: hydrolase activity (GO:0016787);;	--	[V]	Defense mechanisms	Carboxylesterase family	Probable carboxylesterase 120 OS=Arabidopsis thaliana GN=CXE20 PE=2 SV=1	Uncharacterized protein OS=Solanum tuberosum GN=PGSC0003DMG400006708 PE=4 SV=1	PREDICTED: probable carboxylesterase 120 isoform X2 [Solanum tuberosum]
tr|M1BL76|M1BL76_SOLTU	[U]	Intracellular trafficking, secretion, and vesicular transport	Biological Process: protein import into nucleus, docking (GO:0000059);; Biological Process: protein import into nucleus, translocation (GO:0000060);; Biological Process: NLS-bearing protein import into nucleus (GO:0006607);; Biological Process: ribosomal protein import into nucleus (GO:0006610);; Molecular Function: nuclear localization sequence binding (GO:0008139);; Molecular Function: Ran GTPa…	K14293|0|vvi:100265913|importin subunit beta-1; K14293 importin subunit beta-1 (A)	[YU]	--	Vacuolar 14 Fab1-binding region	Importin subunit beta-1 OS=Arabidopsis thaliana GN=KPNB1 PE=1 SV=1	Uncharacterized protein OS=Solanum tuberosum GN=PGSC0003DMG400018525 PE=4 SV=1	PREDICTED: importin subunit beta-1 [Solanum tuberosum]
tr|M1A5X1|M1A5X1_SOLTU	[C]	Energy production and conversion	Cellular Component: mitochondrial proton-transporting ATP synthase complex, catalytic core F(1) (GO:0000275);; Molecular Function: protein binding (GO:0005515);; Molecular Function: ATP binding (GO:0005524);; Biological Process: ATP synthesis coupled proton transport (GO:0015986);; Biological Process: ATP hydrolysis coupled proton transport (GO:0015991);; Molecular Function: proton-transporting A…	K02133|0|osa:4324151|Os01g0685800; K02133 F-type H+-transporting ATPase subunit beta [EC:3.6.3.14] (A)	[C]	Energy production and conversion	ATP synthase F1 beta subunit	ATP synthase subunit beta, mitochondrial OS=Nicotiana plumbaginifolia GN=ATPB PE=1 SV=1	ATP synthase subunit beta OS=Solanum tuberosum GN=PGSC0003DMG400005994 PE=3 SV=1	PREDICTED: ATP synthase subunit beta, mitochondrial [Solanum tuberosum]
tr|M1A449|M1A449_SOLTU	--	--	Molecular Function: structural constituent of ribosome (GO:0003735);; Biological Process: rRNA processing (GO:0006364);; Biological Process: translation (GO:0006412);; Cellular Component: cytosolic small ribosomal subunit (GO:0022627);; Cellular Component: 90S preribosome (GO:0030686);; Cellular Component: small-subunit processome (GO:0032040);; Biological Process: ribosomal small subunit biogene…	K02993|2.873e-126|rcu:RCOM_1198120|40S ribosomal protein S7, putative; K02993 small subunit ribosomal protein S7e (A)	[J]	Translation, ribosomal structure and biogenesis	Ribosomal protein S7e	40S ribosomal protein S7 OS=Avicennia marina GN=RPS7 PE=2 SV=1	Uncharacterized protein OS=Solanum lycopersicum GN=Solyc03g119360.2 PE=4 SV=1	PREDICTED: 40S ribosomal protein S7 [Solanum lycopersicum]
tr|M1A7Z0|M1A7Z0_SOLTU	--	--	Cellular Component: membrane (GO:0016020);;	--	--	--	Chaperone for wingless signalling and trafficking of LDL receptor	--	Uncharacterized protein OS=Solanum tuberosum GN=PGSC0003DMG400006503 PE=4 SV=1	PREDICTED: uncharacterized protein LOC102604489 [Solanum tuberosum]
tr|M1B891|M1B891_SOLTU	[R]	General function prediction only	Cellular Component: plant-type cell wall (GO:0009505);; Molecular Function: kinase activity (GO:0016301);; Biological Process: phosphorylation (GO:0016310);;	--	[C]	Energy production and conversion	CBS domain	SNF1-related protein kinase regulatory subunit gamma-1 OS=Arabidopsis thaliana GN=KING1 PE=1 SV=2	Uncharacterized protein OS=Solanum tuberosum GN=PGSC0003DMG400015241 PE=4 SV=1	PREDICTED: SNF1-related protein kinase regulatory subunit gamma-1 [Solanum tuberosum]
tr|M1BY78|M1BY78_SOLTU	[CR]	--	Molecular Function: NADPH:quinone reductase activity (GO:0003960);; Molecular Function: zinc ion binding (GO:0008270);; Biological Process: oxidation-reduction process (GO:0055114);;	--	[CR]	--	Alcohol dehydrogenase GroES-like domain	Quinone oxidoreductase OS=Pseudomonas aeruginosa (strain ATCC 15692 / PAO1 / 1C / PRS 101 / LMG 12228) GN=qor PE=3 SV=2	Uncharacterized protein OS=Solanum tuberosum GN=PGSC0003DMG400021595 PE=4 SV=1	PREDICTED: quinone oxidoreductase [Solanum tuberosum]
tr|M1CQL1|M1CQL1_SOLTU	[J]	Translation, ribosomal structure and biogenesis	Molecular Function: structural constituent of ribosome (GO:0003735);; Cellular Component: ribosome (GO:0005840);; Biological Process: translation (GO:0006412);;	K02962|2.70158e-76|ath:AT5G04800|40S ribosomal protein S17-4; K02962 small subunit ribosomal protein S17e (A)	[J]	Translation, ribosomal structure and biogenesis	Ribosomal S17	40S ribosomal protein S17-4 OS=Arabidopsis thaliana GN=RPS17D PE=2 SV=3	--	PREDICTED: 40S ribosomal protein S17-like [Solanum lycopersicum]
tr|M1BQ11|M1BQ11_SOLTU	[G]	Carbohydrate transport and metabolism	Molecular Function: ribulose-phosphate 3-epimerase activity (GO:0004750);; Cellular Component: cytosol (GO:0005829);; Biological Process: pentose-phosphate shunt, non-oxidative branch (GO:0009052);; Cellular Component: chloroplast thylakoid membrane (GO:0009535);; Cellular Component: chloroplast stroma (GO:0009570);; Biological Process: response to nematode (GO:0009624);; Cellular Component: chlo…	K01783|9.86694e-177|vvi:100267206|ribulose-phosphate 3-epimerase, chloroplastic; K01783 ribulose-phosphate 3-epimerase [EC:5.1.3.1] (A)	[G]	Carbohydrate transport and metabolism	Ribulose-phosphate 3 epimerase family	Ribulose-phosphate 3-epimerase, chloroplastic (Fragment) OS=Solanum tuberosum PE=1 SV=1	Uncharacterized protein OS=Solanum tuberosum GN=PGSC0003DMG400019521 PE=4 SV=1	PREDICTED: ribulose-phosphate 3-epimerase, chloroplastic [Solanum tuberosum]
tr|M0ZG45|M0ZG45_SOLTU	--	--	--	--	--	--	Domain of unknown function (DUF1985)	--	Uncharacterized protein OS=Solanum tuberosum GN=PGSC0003DMG400000031 PE=4 SV=1	PREDICTED: uncharacterized protein LOC102587328 [Solanum tuberosum]
tr|M1BT85|M1BT85_SOLTU	[J]	Translation, ribosomal structure and biogenesis	Molecular Function: structural constituent of ribosome (GO:0003735);; Biological Process: translation (GO:0006412);; Cellular Component: cytosolic large ribosomal subunit (GO:0022625);;	--	[J]	Translation, ribosomal structure and biogenesis	Ribosomal proteins 50S-L18Ae/60S-L20/60S-L18A	60S ribosomal protein L18a OS=Castanea sativa GN=RPL18A PE=2 SV=1	60S ribosomal protein L18a OS=Solanum tuberosum GN=PGSC0003DMG400020323 PE=3 SV=1	PREDICTED: 60S ribosomal protein L18a-like [Solanum tuberosum]
tr|M1AWB9|M1AWB9_SOLTU	[H]	Coenzyme transport and metabolism	Biological Process: defense response to insect (GO:0002213);; Molecular Function: glutamate-cysteine ligase activity (GO:0004357);; Molecular Function: ATP binding (GO:0005524);; Biological Process: glucose catabolic process (GO:0006007);; Biological Process: gluconeogenesis (GO:0006094);; Biological Process: glycolysis (GO:0006096);; Biological Process: glutathione biosynthetic process (GO:00067…	K01919|0|rcu:RCOM_1686670|Glutamate--cysteine ligase, chloroplast precursor, putative (EC:6.3.2.2); K01919 glutamate--cysteine ligase [EC:6.3.2.2] (A)	--	--	Glutamate-cysteine ligase family 2(GCS2)	Glutamate--cysteine ligase, chloroplastic OS=Solanum lycopersicum GN=GSH1 PE=2 SV=1	Uncharacterized protein OS=Solanum tuberosum GN=PGSC0003DMG400012210 PE=4 SV=1	PREDICTED: glutamate--cysteine ligase, chloroplastic [Solanum tuberosum]
tr|M1B827|M1B827_SOLTU	[BK]	--	--	--	[K]	Transcription	Bromodomain extra-terminal - transcription regulation	Transcription factor GTE10 OS=Arabidopsis thaliana GN=GTE10 PE=1 SV=2	Uncharacterized protein OS=Solanum tuberosum GN=PGSC0003DMG400015197 PE=4 SV=1	PREDICTED: transcription factor GTE10-like isoform X1 [Solanum tuberosum]
tr|M1D0T8|M1D0T8_SOLTU	--	--	--	--	--	--	CYTH domain	Triphosphate tunel metalloenzyme 3 OS=Arabidopsis thaliana GN=TTM3 PE=1 SV=1	Uncharacterized protein OS=Solanum tuberosum GN=PGSC0003DMG400030685 PE=4 SV=1	PREDICTED: triphosphate tunel metalloenzyme 3 isoform X1 [Solanum tuberosum]
tr|M1BCX5|M1BCX5_SOLTU	[RTKL]	--	Molecular Function: protein serine/threonine kinase activity (GO:0004674);; Molecular Function: protein binding (GO:0005515);; Molecular Function: ATP binding (GO:0005524);; Biological Process: protein phosphorylation (GO:0006468);; Biological Process: signal transduction (GO:0007165);; Biological Process: response to bacterium (GO:0009617);; Biological Process: defense response, incompatible int…	K13429|0|vvi:100257218|chitin elicitor receptor kinase 1-like; K13429 chitin elicitor receptor kinase 1 (A)	--	--	LysM domain	Chitin elicitor receptor kinase 1 OS=Arabidopsis thaliana GN=CERK1 PE=1 SV=1	Uncharacterized protein OS=Solanum tuberosum GN=PGSC0003DMG400016433 PE=3 SV=1	PREDICTED: chitin elicitor receptor kinase 1-like [Solanum tuberosum]
tr|M1BGP8|M1BGP8_SOLTU	--	--	Cellular Component: integral component of membrane (GO:0016021);;	--	--	--	--	--	Uncharacterized protein OS=Solanum tuberosum GN=PGSC0003DMG400017387 PE=4 SV=1	PREDICTED: uncharacterized protein LOC102578915 [Solanum tuberosum]
tr|M0ZH84|M0ZH84_SOLTU	[RTKL]	--	Biological Process: MAPK cascade (GO:0000165);; Molecular Function: protein serine/threonine kinase activity (GO:0004674);; Molecular Function: MAP kinase kinase activity (GO:0004708);; Molecular Function: ATP binding (GO:0005524);; Cellular Component: cytoplasm (GO:0005737);; Biological Process: regulation of mitotic cell cycle (GO:0007346);; Biological Process: stress-activated protein kinase s…	--	[T]	Signal transduction mechanisms	Kinase-like	Mitogen-activated protein kinase kinase 2 OS=Arabidopsis thaliana GN=MKK2 PE=1 SV=2	Uncharacterized protein OS=Solanum tuberosum GN=PGSC0003DMG400000273 PE=4 SV=1	PREDICTED: mitogen-activated protein kinase kinase 2-like [Solanum tuberosum]
tr|M1C7N9|M1C7N9_SOLTU	--	--	Cellular Component: endoplasmic reticulum (GO:0005783);; Cellular Component: integral component of membrane (GO:0016021);; Biological Process: vesicle-mediated transport (GO:0016192);;	--	[U]	Intracellular trafficking, secretion, and vesicular transport	PRA1 family protein	PRA1 family protein B4 OS=Arabidopsis thaliana GN=PRA1B4 PE=1 SV=1	Uncharacterized protein OS=Solanum tuberosum GN=PGSC0003DMG400023954 PE=4 SV=1	PREDICTED: PRA1 family protein B3-like [Solanum tuberosum]
tr|M1AS40|M1AS40_SOLTU	--	--	Cellular Component: integral component of membrane (GO:0016021);;	--	--	--	Tetraspanin family	Tetraspanin-8 OS=Arabidopsis thaliana GN=TET8 PE=2 SV=1	Uncharacterized protein OS=Solanum tuberosum GN=PGSC0003DMG400011169 PE=4 SV=1	PREDICTED: tetraspanin-8-like [Solanum tuberosum]
tr|M1BU94|M1BU94_SOLTU	[J]	Translation, ribosomal structure and biogenesis	Molecular Function: mRNA binding (GO:0003729);; Molecular Function: structural constituent of ribosome (GO:0003735);; Biological Process: translation (GO:0006412);; Cellular Component: cytosolic small ribosomal subunit (GO:0022627);;	K02976|1.33061e-74|vvi:100265511|40S ribosomal protein S26-3; K02976 small subunit ribosomal protein S26e (A)	[J]	Translation, ribosomal structure and biogenesis	Ribosomal protein S26e	40S ribosomal protein S26-1 OS=Arabidopsis thaliana GN=RPS26A PE=2 SV=2	Uncharacterized protein OS=Solanum lycopersicum GN=Solyc06g007470.2 PE=4 SV=1	PREDICTED: 40S ribosomal protein S26-3 [Solanum lycopersicum]
tr|M1DAZ3|M1DAZ3_SOLTU	--	--	Molecular Function: UDP-glycosyltransferase activity (GO:0008194);; Biological Process: flavonoid biosynthetic process (GO:0009813);; Cellular Component: integral component of membrane (GO:0016021);; Molecular Function: transferase activity, transferring hexosyl groups (GO:0016758);; Cellular Component: intracellular membrane-bounded organelle (GO:0043231);; Biological Process: flavonoid glucuron…	--	[GC]	--	UDP-glucoronosyl and UDP-glucosyl transferase	UDP-glycosyltransferase 71K2 OS=Pyrus communis GN=UGT71K2 PE=1 SV=1	Glycosyltransferase OS=Solanum tuberosum GN=PGSC0003DMG400035666 PE=3 SV=1	PREDICTED: UDP-glycosyltransferase 71K1-like [Solanum tuberosum]
tr|M0ZSG9|M0ZSG9_SOLTU	--	--	Molecular Function: glucose-6-phosphate dehydrogenase activity (GO:0004345);; Biological Process: glucose metabolic process (GO:0006006);; Biological Process: pentose-phosphate shunt (GO:0006098);; Molecular Function: NADP binding (GO:0050661);; Biological Process: oxidation-reduction process (GO:0055114);;	K00036|0|vvi:100254628|glucose-6-phosphate 1-dehydrogenase 4, chloroplastic; K00036 glucose-6-phosphate 1-dehydrogenase [EC:1.1.1.49] (A)	[G]	Carbohydrate transport and metabolism	Glucose-6-phosphate dehydrogenase, NAD binding domain	Glucose-6-phosphate 1-dehydrogenase 4, chloroplastic OS=Arabidopsis thaliana GN=At1g09420 PE=2 SV=1	Glucose-6-phosphate 1-dehydrogenase OS=Solanum tuberosum GN=PGSC0003DMG400002750 PE=3 SV=1	PREDICTED: glucose-6-phosphate 1-dehydrogenase 4, chloroplastic [Solanum tuberosum]
tr|M1A5U0|M1A5U0_SOLTU	--	--	Molecular Function: serine-type endopeptidase activity (GO:0004252);; Biological Process: proteolysis (GO:0006508);; Cellular Component: chloroplast (GO:0009507);;	--	--	--	alpha/beta hydrolase fold	--	Uncharacterized protein OS=Solanum tuberosum GN=PGSC0003DMG400005972 PE=4 SV=1	PREDICTED: uncharacterized protein LOC102588090 isoform X1 [Solanum tuberosum]
sp|P52401|E132_SOLTU	--	--	Cellular Component: vacuole (GO:0005773);; Biological Process: carbohydrate metabolic process (GO:0005975);; Biological Process: defense response (GO:0006952);; Molecular Function: glucan endo-1,3-beta-D-glucosidase activity (GO:0042973);;	--	--	--	Glycosyl hydrolases family 17	Glucan endo-1,3-beta-glucosidase, basic isoform 2 OS=Solanum tuberosum GN=GLUB2 PE=2 SV=1	Beta-1,3-glucanase 22 OS=Solanum tuberosum GN=B13G_22 PE=2 SV=1	glucan endo-1,3-beta-glucosidase, basic isoform 2 precursor [Solanum tuberosum]
tr|M1BLS2|M1BLS2_SOLTU	--	--	Biological Process: amino acid transmembrane transport (GO:0003333);; Molecular Function: amino acid transmembrane transporter activity (GO:0015171);; Cellular Component: integral component of membrane (GO:0016021);;	--	[E]	Amino acid transport and metabolism	Transmembrane amino acid transporter protein	Lysine histidine transporter-like 8 OS=Arabidopsis thaliana GN=AATL1 PE=1 SV=1	Uncharacterized protein OS=Solanum tuberosum GN=PGSC0003DMG400018651 PE=4 SV=1	PREDICTED: lysine histidine transporter-like 8 [Solanum tuberosum]
tr|M1BKJ2|M1BKJ2_SOLTU	--	--	Molecular Function: diacylglycerol kinase activity (GO:0004143);; Molecular Function: ATP binding (GO:0005524);; Biological Process: protein kinase C-activating G-protein coupled receptor signaling pathway (GO:0007205);; Biological Process: phosphorylation (GO:0016310);;	K00901|2.64854e-101|rcu:RCOM_1176580|diacylglycerol kinase, alpha, putative (EC:2.7.1.107); K00901 diacylglycerol kinase (ATP) [EC:2.7.1.107] (A)	[IT]	--	Diacylglycerol kinase accessory domain	Diacylglycerol kinase 5 OS=Arabidopsis thaliana GN=DGK5 PE=2 SV=1	Uncharacterized protein OS=Solanum tuberosum GN=PGSC0003DMG401018380 PE=4 SV=1	PREDICTED: diacylglycerol kinase 5 isoform X2 [Solanum tuberosum]
tr|M1C7M8|M1C7M8_SOLTU	--	--	Cellular Component: cytoplasm (GO:0005737);; Biological Process: metabolic process (GO:0008152);; Molecular Function: mannosyl-glycoprotein endo-beta-N-acetylglucosaminidase activity (GO:0033925);;	K01227|5.3363e-112|vvi:100265715|cytosolic endo-beta-N-acetylglucosaminidase; K01227 mannosyl-glycoprotein endo-beta-N-acetylglucosaminidase [EC:3.2.1.96] (A)	[R]	General function prediction only	--	Cytosolic endo-beta-N-acetylglucosaminidase 1 OS=Arabidopsis thaliana GN=ENGASE1 PE=1 SV=1	Uncharacterized protein OS=Solanum tuberosum GN=PGSC0003DMG400023947 PE=4 SV=1	PREDICTED: cytosolic endo-beta-N-acetylglucosaminidase 1 isoform X2 [Solanum tuberosum]
tr|M1AUJ2|M1AUJ2_SOLTU	--	--	Cellular Component: cell wall (GO:0005618);; Biological Process: carbohydrate metabolic process (GO:0005975);; Molecular Function: raffinose alpha-galactosidase activity (GO:0052692);;	--	[G]	Carbohydrate transport and metabolism	Alpha galactosidase A	Alpha-galactosidase mel1 OS=Schizosaccharomyces pombe (strain 972 / ATCC 24843) GN=mel1 PE=3 SV=1	Alpha-galactosidase OS=Solanum tuberosum GN=PGSC0003DMG400011728 PE=3 SV=1	PREDICTED: uncharacterized protein LOC102605217 isoform X4 [Solanum tuberosum]
tr|M0ZPC7|M0ZPC7_SOLTU	[O]	Posttranslational modification, protein turnover, chaperones	Molecular Function: ATP binding (GO:0005524);; Cellular Component: nucleus (GO:0005634);; Biological Process: protein folding (GO:0006457);; Biological Process: response to heat (GO:0009408);; Molecular Function: heat shock protein binding (GO:0031072);; Molecular Function: metal ion binding (GO:0046872);; Molecular Function: unfolded protein binding (GO:0051082);;	K09503|0|rcu:RCOM_0940570|Chaperone protein dnaJ, putative; K09503 DnaJ homolog subfamily A member 2 (A)	[O]	Posttranslational modification, protein turnover, chaperones	DnaJ central domain	DnaJ protein homolog OS=Cucumis sativus GN=DNAJ1 PE=2 SV=1	Uncharacterized protein OS=Solanum tuberosum GN=PGSC0003DMG400001985 PE=3 SV=1	DnaJ-like protein [Solanum lycopersicum]
tr|M1BWC2|M1BWC2_SOLTU	[M]	Cell wall/membrane/envelope biogenesis	Molecular Function: kinase activity (GO:0016301);; Biological Process: phosphorylation (GO:0016310);;	--	[M]	Cell wall/membrane/envelope biogenesis	Phosphotransferase enzyme family	Probable choline kinase 2 OS=Arabidopsis thaliana GN=At1g74320 PE=2 SV=1	Uncharacterized protein OS=Solanum tuberosum GN=PGSC0003DMG400021130 PE=4 SV=1	PREDICTED: probable choline kinase 2 isoform X1 [Solanum tuberosum]
tr|M1B1S1|M1B1S1_SOLTU	[O]	Posttranslational modification, protein turnover, chaperones	Cellular Component: cytosol (GO:0005829);; Biological Process: proteolysis (GO:0006508);; Biological Process: fatty acid beta-oxidation (GO:0006635);; Molecular Function: pyroglutamyl-peptidase activity (GO:0016920);; Biological Process: para-aminobenzoic acid metabolic process (GO:0046482);;	K01304|2.31457e-115|vvi:100263616|pyroglutamyl-peptidase 1-like protein; K01304 pyroglutamyl-peptidase [EC:3.4.19.3] (A)	[O]	Posttranslational modification, protein turnover, chaperones	Pyroglutamyl peptidase	Pyrrolidone-carboxylate peptidase OS=Escherichia fergusonii (strain ATCC 35469 / DSM 13698 / CDC 0568-73) GN=pcp PE=3 SV=1	Uncharacterized protein OS=Solanum tuberosum GN=PGSC0003DMG400013484 PE=4 SV=1	PREDICTED: pyrrolidone-carboxylate peptidase 1-like [Solanum tuberosum]
tr|M1B588|M1B588_SOLTU	--	--	Cellular Component: cell wall (GO:0005618);; Cellular Component: integral component of membrane (GO:0016021);; Cellular Component: anchored component of plasma membrane (GO:0046658);; Biological Process: root development (GO:0048364);; Biological Process: shoot system development (GO:0048367);;	--	--	--	Fasciclin domain	Fasciclin-like arabinogalactan protein 1 OS=Arabidopsis thaliana GN=FLA1 PE=1 SV=1	Uncharacterized protein OS=Solanum tuberosum GN=PGSC0003DMG400014408 PE=4 SV=1	PREDICTED: fasciclin-like arabinogalactan protein 1 [Solanum tuberosum]
tr|M1BP06|M1BP06_SOLTU	[J]	Translation, ribosomal structure and biogenesis	Molecular Function: structural constituent of ribosome (GO:0003735);; Cellular Component: mitochondrion (GO:0005739);; Cellular Component: ribosome (GO:0005840);; Cellular Component: chloroplast stroma (GO:0009570);; Cellular Component: chloroplast envelope (GO:0009941);; Biological Process: isopentenyl diphosphate biosynthetic process, methylerythritol 4-phosphate pathway (GO:0019288);; Molecula…	K02895|7.37932e-86|rcu:RCOM_0180520|mitochondrial ribosomal protein L24, putative; K02895 large subunit ribosomal protein L24 (A)	[J]	Translation, ribosomal structure and biogenesis	KOW motif	50S ribosomal protein L24, chloroplastic OS=Nicotiana tabacum GN=RPL24 PE=1 SV=1	Uncharacterized protein OS=Solanum tuberosum GN=PGSC0003DMG400019266 PE=3 SV=1	PREDICTED: 50S ribosomal protein L24, chloroplastic [Solanum tuberosum]
tr|M1CTW1|M1CTW1_SOLTU	--	--	Molecular Function: calcium ion binding (GO:0005509);; Cellular Component: cytosol (GO:0005829);;	--	--	--	Secreted protein acidic and rich in cysteine Ca binding region	--	Uncharacterized protein OS=Solanum tuberosum GN=PGSC0003DMG400028985 PE=4 SV=1	PREDICTED: uncharacterized protein LOC102593067 [Solanum tuberosum]
tr|M1AMN4|M1AMN4_SOLTU	[J]	Translation, ribosomal structure and biogenesis	Molecular Function: structural constituent of ribosome (GO:0003735);; Molecular Function: aminoacyl-tRNA ligase activity (GO:0004812);; Cellular Component: mitochondrion (GO:0005739);; Cellular Component: ribosome (GO:0005840);; Biological Process: translation (GO:0006412);; Molecular Function: 5S rRNA binding (GO:0008097);;	K02897|7.66578e-110|rcu:RCOM_0602110|50S ribosomal protein L25, putative; K02897 large subunit ribosomal protein L25 (A)	--	--	Ribosomal L25p family	50S ribosomal protein L25 OS=Sphingopyxis alaskensis (strain DSM 13593 / LMG 18877 / RB2256) GN=rplY PE=3 SV=1	Uncharacterized protein OS=Solanum tuberosum GN=PGSC0003DMG400010066 PE=4 SV=1	PREDICTED: 50S ribosomal protein L25 [Solanum tuberosum]
tr|M0ZU90|M0ZU90_SOLTU	--	--	Molecular Function: magnesium ion binding (GO:0000287);; Molecular Function: ATP binding (GO:0005524);; Cellular Component: intracellular (GO:0005622);; Biological Process: phosphorylation (GO:0016310);; Biological Process: inositol trisphosphate metabolic process (GO:0032957);; Molecular Function: inositol tetrakisphosphate 1-kinase activity (GO:0047325);; Molecular Function: inositol-1,3,4-tris…	K00913|4.24148e-130|vvi:100256264|	--	--	Inositol 1, 3, 4-trisphosphate 5/6-kinase	Inositol-tetrakisphosphate 1-kinase 5 OS=Oryza sativa subsp. japonica GN=ITPK5 PE=2 SV=1	Inositol-tetrakisphosphate 1-kinase OS=Solanum tuberosum GN=PGSC0003DMG400003161 PE=3 SV=1	PREDICTED: inositol-tetrakisphosphate 1-kinase 1 [Solanum tuberosum]
tr|M1A1J1|M1A1J1_SOLTU	[RTKL]	--	Molecular Function: protein serine/threonine kinase activity (GO:0004674);; Molecular Function: ATP binding (GO:0005524);; Cellular Component: plasma membrane (GO:0005886);; Biological Process: protein phosphorylation (GO:0006468);; Biological Process: defense response (GO:0006952);; Cellular Component: plasmodesma (GO:0009506);; Cellular Component: integral component of membrane (GO:0016021);; B…	--	--	--	Domain of unknown function (DUF3403)	G-type lectin S-receptor-like serine/threonine-protein kinase At4g27290 OS=Arabidopsis thaliana GN=At4g27290 PE=3 SV=4	Serine/threonine-protein kinase OS=Solanum tuberosum GN=PGSC0003DMG400004930 PE=3 SV=1	PREDICTED: G-type lectin S-receptor-like serine/threonine-protein kinase At4g27290 [Solanum tuberosum]
tr|M1CHP4|M1CHP4_SOLTU	[R]	General function prediction only	Molecular Function: nucleotide binding (GO:0000166);; Molecular Function: nucleic acid binding (GO:0003676);; Molecular Function: zinc ion binding (GO:0008270);;	--	[A]	RNA processing and modification	Zinc knuckle	Serine/arginine-rich splicing factor RSZ21A OS=Oryza sativa subsp. japonica GN=RSZ21A PE=2 SV=1	--	PREDICTED: serine/arginine-rich splicing factor RSZ22-like isoform X2 [Solanum tuberosum]
tr|M1CDN9|M1CDN9_SOLTU	--	--	Cellular Component: plasma membrane (GO:0005886);; Biological Process: regulation of cell proliferation (GO:0042127);;	--	--	--	--	Interactor of constitutive active ROPs 3 OS=Arabidopsis thaliana GN=ICR3 PE=1 SV=1	--	PREDICTED: interactor of constitutive active ROPs 3-like isoform X1 [Solanum tuberosum]
tr|M1AKT3|M1AKT3_SOLTU	[S]	Function unknown	Biological Process: defense response (GO:0006952);; Biological Process: signal transduction (GO:0007165);; Molecular Function: ADP binding (GO:0043531);;	--	--	--	Leucine Rich repeats (2 copies)	TMV resistance protein N OS=Nicotiana glutinosa GN=N PE=1 SV=1	Uncharacterized protein OS=Solanum tuberosum GN=PGSC0003DMG400009633 PE=4 SV=1	PREDICTED: TMV resistance protein N-like isoform X1 [Solanum tuberosum]
tr|A0A0K2SUP0|A0A0K2SUP0_SOLTU	--	--	Molecular Function: ribonuclease P activity (GO:0004526);; Cellular Component: nucleolar ribonuclease P complex (GO:0005655);; Cellular Component: membrane (GO:0016020);; Biological Process: posttranscriptional gene silencing by RNA (GO:0035194);; Cellular Component: perinuclear region of cytoplasm (GO:0048471);; Biological Process: regulation of defense response to virus (GO:0050688);; Biologica…	--	--	--	XS zinc finger domain	Protein SUPPRESSOR OF GENE SILENCING 3 OS=Solanum lycopersicum GN=SGS3 PE=1 SV=1	Suppressor of Gene Silencing 3 OS=Solanum tuberosum GN=StSGS3b PE=2 SV=1	protein SUPPRESSOR OF GENE SILENCING 3 [Solanum tuberosum]
tr|M1A423|M1A423_SOLTU	--	--	Biological Process: response to acid (GO:0001101);; Molecular Function: aspartic-type endopeptidase activity (GO:0004190);; Biological Process: proteolysis (GO:0006508);; Biological Process: protein catabolic process (GO:0030163);; Biological Process: response to oxygen-containing compound (GO:1901700);;	--	[O]	Posttranslational modification, protein turnover, chaperones	Eukaryotic aspartyl protease	Protein ASPARTIC PROTEASE IN GUARD CELL 1 OS=Arabidopsis thaliana GN=ASPG1 PE=1 SV=1	Uncharacterized protein OS=Solanum tuberosum GN=PGSC0003DMG400005628 PE=4 SV=1	PREDICTED: protein ASPARTIC PROTEASE IN GUARD CELL 1-like [Solanum tuberosum]
tr|M1BSG3|M1BSG3_SOLTU	[J]	Translation, ribosomal structure and biogenesis	Molecular Function: structural constituent of ribosome (GO:0003735);; Biological Process: translation (GO:0006412);; Cellular Component: cytosolic large ribosomal subunit (GO:0022625);; Biological Process: ribosomal large subunit biogenesis (GO:0042273);;	K02875|6.34844e-83|rcu:RCOM_1169110|60S ribosomal protein L14, putative; K02875 large subunit ribosomal protein L14e (A)	[J]	Translation, ribosomal structure and biogenesis	Ribosomal protein L14	60S ribosomal protein L14-1 OS=Arabidopsis thaliana GN=RPL14A PE=2 SV=1	Uncharacterized protein OS=Solanum tuberosum GN=PGSC0003DMG400020148 PE=4 SV=1	PREDICTED: 60S ribosomal protein L14-1 [Solanum tuberosum]
tr|M1BPR5|M1BPR5_SOLTU	[G]	Carbohydrate transport and metabolism	Biological Process: MAPK cascade (GO:0000165);; Molecular Function: ribose-5-phosphate isomerase activity (GO:0004751);; Biological Process: glycine catabolic process (GO:0006546);; Biological Process: tryptophan catabolic process (GO:0006569);; Biological Process: protein targeting to membrane (GO:0006612);; Biological Process: unsaturated fatty acid biosynthetic process (GO:0006636);; Biologica…	K01807|5.96991e-156|vvi:100264080|probable ribose-5-phosphate isomerase 3, chloroplastic; K01807 ribose 5-phosphate isomerase A [EC:5.3.1.6] (A)	[G]	Carbohydrate transport and metabolism	Ribose 5-phosphate isomerase A (phosphoriboisomerase A)	Probable ribose-5-phosphate isomerase 3, chloroplastic OS=Arabidopsis thaliana GN=RPI3 PE=1 SV=1	Uncharacterized protein OS=Solanum tuberosum GN=PGSC0003DMG400019448 PE=3 SV=1	PREDICTED: probable ribose-5-phosphate isomerase 3, chloroplastic [Solanum tuberosum]
tr|M1CPA2|M1CPA2_SOLTU	[E]	Amino acid transport and metabolism	Molecular Function: L-aspartate:2-oxoglutarate aminotransferase activity (GO:0004069);; Biological Process: L-phenylalanine biosynthetic process (GO:0009094);; Cellular Component: chloroplast stroma (GO:0009570);; Biological Process: embryo development ending in seed dormancy (GO:0009793);; Molecular Function: pyridoxal phosphate binding (GO:0030170);; Molecular Function: aspartate-prephenate ami…	K15849|0|vvi:100245826|bifunctional aspartate aminotransferase and glutamate/aspartate-prephenate aminotransferase; K15849 bifunctional aspartate aminotransferase and glutamate/aspartate-prephenate aminotransferase [EC:2.6.1.1 2.6.1.78 2.6.1.79] (A)	[E]	Amino acid transport and metabolism	Aminotransferase class I and II	Bifunctional aspartate aminotransferase and glutamate/aspartate-prephenate aminotransferase OS=Petunia hybrida PE=1 SV=1	--	PREDICTED: bifunctional aspartate aminotransferase and glutamate/aspartate-prephenate aminotransferase [Solanum tuberosum]
tr|M1CW46|M1CW46_SOLTU	--	--	Molecular Function: catechol oxidase activity (GO:0004097);; Cellular Component: chloroplast thylakoid lumen (GO:0009543);; Biological Process: pigment biosynthetic process (GO:0046148);; Molecular Function: metal ion binding (GO:0046872);; Biological Process: oxidation-reduction process (GO:0055114);;	--	--	--	Polyphenol oxidase middle domain	Polyphenol oxidase B, chloroplastic OS=Solanum lycopersicum PE=3 SV=1	Uncharacterized protein OS=Solanum tuberosum GN=PGSC0003DMG400029576 PE=4 SV=1	PREDICTED: polyphenol oxidase B, chloroplastic-like [Solanum lycopersicum]
tr|M0ZTM9|M0ZTM9_SOLTU	--	--	Cellular Component: vacuole (GO:0005773);; Biological Process: killing of cells of other organism (GO:0031640);; Biological Process: defense response to fungus (GO:0050832);;	--	--	--	Thaumatin family	Osmotin-like protein OSML81 OS=Solanum commersonii PE=2 SV=1	Uncharacterized protein OS=Solanum tuberosum GN=PGSC0003DMG400003042 PE=4 SV=1	PREDICTED: osmotin-like protein OSML81 [Solanum tuberosum]
tr|M0ZMY5|M0ZMY5_SOLTU	--	--	Molecular Function: calcium ion binding (GO:0005509);;	--	--	--	EF-hand domain	--	Uncharacterized protein OS=Solanum tuberosum GN=PGSC0003DMG400001638 PE=4 SV=1	PREDICTED: uncharacterized protein LOC101257023 [Solanum lycopersicum]
tr|P93786|P93786_SOLTU	--	--	Molecular Function: endonuclease activity (GO:0004519);; Molecular Function: protein domain specific binding (GO:0019904);; Biological Process: nucleic acid phosphodiester bond hydrolysis (GO:0090305);;	--	[O]	Posttranslational modification, protein turnover, chaperones	14-3-3 protein	14-3-3-like protein C OS=Nicotiana tabacum PE=1 SV=1	14-3-3 protein OS=Solanum tuberosum GN=34G PE=2 SV=2	14-3-3-like protein C-like [Solanum tuberosum]
sp|Q41238|LOX16_SOLTU	--	--	Cellular Component: cytoplasm (GO:0005737);; Molecular Function: linoleate 13S-lipoxygenase activity (GO:0016165);; Biological Process: oxylipin biosynthetic process (GO:0031408);; Molecular Function: metal ion binding (GO:0046872);; Biological Process: oxidation-reduction process (GO:0055114);;	K15718|0|vvi:100232917|LOX, LOXC; lipoxygenase (EC:1.13.11.12); K15718 linoleate 9S-lipoxygenase [EC:1.13.11.58] (A)	--	--	PLAT/LH2 domain	Linoleate 9S-lipoxygenase 6 (Fragment) OS=Solanum tuberosum GN=LOX1.6 PE=1 SV=1	Lipoxygenase OS=Solanum tuberosum GN=PGSC0003DMG400020999 PE=3 SV=1	RecName: Full=Linoleate 9S-lipoxygenase 6; AltName: Full=Lipoxygenase 1-5; Short=StLOX1; Short=lox1:St:3
tr|M1BUZ0|M1BUZ0_SOLTU	--	--	--	--	--	--	Cupin	Germin-like protein subfamily 1 member 13 OS=Arabidopsis thaliana GN=GLP6 PE=2 SV=2	Uncharacterized protein OS=Solanum tuberosum GN=PGSC0003DMG400020723 PE=4 SV=1	PREDICTED: germin-like protein subfamily 1 member 13 [Solanum tuberosum]
tr|M1AX71|M1AX71_SOLTU	[I]	Lipid transport and metabolism	Molecular Function: 3-hydroxyacyl-CoA dehydrogenase activity (GO:0003857);; Cellular Component: peroxisome (GO:0005777);; Biological Process: fatty acid metabolic process (GO:0006631);; Molecular Function: 3-hydroxybutyryl-CoA dehydrogenase activity (GO:0008691);; Biological Process: photorespiration (GO:0009853);; Biological Process: response to arsenic-containing substance (GO:0046685);; Biolog…	--	[I]	Lipid transport and metabolism	NAD binding domain of 6-phosphogluconate dehydrogenase	3-hydroxybutyryl-CoA dehydrogenase OS=Bradyrhizobium diazoefficiens (strain JCM 10833 / IAM 13628 / NBRC 14792 / USDA 110) GN=hbdA PE=3 SV=1	Uncharacterized protein OS=Solanum tuberosum GN=PGSC0003DMG400012409 PE=4 SV=1	PREDICTED: 3-hydroxybutyryl-CoA dehydrogenase [Solanum tuberosum]
tr|M1AMG2|M1AMG2_SOLTU	[RTKL]	--	Molecular Function: protein serine/threonine kinase activity (GO:0004674);; Molecular Function: ATP binding (GO:0005524);; Biological Process: protein phosphorylation (GO:0006468);; Cellular Component: integral component of membrane (GO:0016021);; Molecular Function: oxidoreductase activity (GO:0016491);;	--	[T]	Signal transduction mechanisms	Protein tyrosine kinase	Wall-associated receptor kinase-like 14 OS=Arabidopsis thaliana GN=WAKL14 PE=2 SV=2	Uncharacterized protein OS=Solanum tuberosum GN=PGSC0003DMG400010032 PE=3 SV=1	PREDICTED: wall-associated receptor kinase-like 14 [Solanum tuberosum]
tr|M1BWL4|M1BWL4_SOLTU	[J]	Translation, ribosomal structure and biogenesis	Cellular Component: ribosome (GO:0005840);;	K02975|2.78547e-53|rcu:RCOM_1447530|40S ribosomal protein S25-1, putative; K02975 small subunit ribosomal protein S25e (A)	[J]	Translation, ribosomal structure and biogenesis	S25 ribosomal protein	40S ribosomal protein S25-2 OS=Arabidopsis thaliana GN=RPS25B PE=2 SV=1	Uncharacterized protein OS=Solanum lycopersicum GN=Solyc02g069850.2 PE=4 SV=1	PREDICTED: 40S ribosomal protein S25-2 [Solanum lycopersicum]
tr|M1A1S5|M1A1S5_SOLTU	[G]	Carbohydrate transport and metabolism	Cellular Component: vacuole (GO:0005773);; Biological Process: water transport (GO:0006833);; Cellular Component: plasmodesma (GO:0009506);; Molecular Function: water channel activity (GO:0015250);; Molecular Function: glycerol channel activity (GO:0015254);; Biological Process: glycerol transport (GO:0015793);; Cellular Component: integral component of membrane (GO:0016021);; Biological Process:…	K09872|0|ath:AT4G00430|PIP1;4; plasma membrane intrinsic protein 1;4; K09872 aquaporin PIP (A)	[G]	Carbohydrate transport and metabolism	Major intrinsic protein	Probable aquaporin PIP-type pTOM75 OS=Solanum lycopersicum PE=2 SV=1	Uncharacterized protein OS=Solanum tuberosum GN=PGSC0003DMG400004980 PE=3 SV=1	major intrinsic protein 1-like protein [Solanum tuberosum]
tr|M1CG68|M1CG68_SOLTU	--	--	Cellular Component: Golgi membrane (GO:0000139);; Molecular Function: SNARE binding (GO:0000149);; Molecular Function: SNAP receptor activity (GO:0005484);; Cellular Component: endosome (GO:0005768);; Cellular Component: vacuole (GO:0005773);; Cellular Component: endoplasmic reticulum membrane (GO:0005789);; Cellular Component: Golgi medial cisterna (GO:0005797);; Cellular Component: cis-Golgi ne…	K08495|2.7856e-152|vvi:100265981|Golgi SNAP receptor complex member 1-2; K08495 golgi SNAP receptor complex member 1 (A)	[U]	Intracellular trafficking, secretion, and vesicular transport	Snare region anchored in the vesicle membrane C-terminus	Golgi SNAP receptor complex member 1-2 OS=Arabidopsis thaliana GN=GOS12 PE=1 SV=2	--	PREDICTED: Golgi SNAP receptor complex member 1-2 [Solanum tuberosum]
tr|M1CV76|M1CV76_SOLTU	--	--	Biological Process: flavonoid biosynthetic process (GO:0009813);; Cellular Component: intracellular membrane-bounded organelle (GO:0043231);; Biological Process: flavonoid glucuronidation (GO:0052696);; Molecular Function: quercetin 3-O-glucosyltransferase activity (GO:0080043);; Molecular Function: quercetin 7-O-glucosyltransferase activity (GO:0080044);;	--	[GC]	--	UDP-glucoronosyl and UDP-glucosyl transferase	Cinnamate beta-D-glucosyltransferase OS=Fragaria ananassa GN=GT2 PE=1 SV=1	Uncharacterized protein OS=Solanum tuberosum GN=PGSC0003DMG400029347 PE=4 SV=1	PREDICTED: cinnamate beta-D-glucosyltransferase-like [Solanum tuberosum]
tr|M1DI44|M1DI44_SOLTU	--	--	Biological Process: flavonoid biosynthetic process (GO:0009813);; Cellular Component: intracellular membrane-bounded organelle (GO:0043231);; Biological Process: flavonoid glucuronidation (GO:0052696);; Molecular Function: quercetin 3-O-glucosyltransferase activity (GO:0080043);; Molecular Function: quercetin 7-O-glucosyltransferase activity (GO:0080044);;	--	[GC]	--	UDP-glucoronosyl and UDP-glucosyl transferase	UDP-glycosyltransferase 708D1 OS=Glycine max GN=UGT708D1 PE=1 SV=1	Uncharacterized protein OS=Solanum tuberosum GN=PGSC0003DMG400038989 PE=4 SV=1	PREDICTED: UDP-glycosyltransferase 708A6-like [Solanum tuberosum]
tr|M1CU72|M1CU72_SOLTU	[F]	Nucleotide transport and metabolism	Molecular Function: catalytic activity (GO:0003824);; Biological Process: nucleoside metabolic process (GO:0009116);;	--	--	--	Phosphorylase superfamily	Bark storage protein A OS=Populus deltoides GN=BSPA PE=2 SV=1	Uncharacterized protein OS=Solanum tuberosum GN=PGSC0003DMG400029085 PE=4 SV=1	PREDICTED: bark storage protein A-like [Solanum tuberosum]
tr|M1B7T4|M1B7T4_SOLTU	[FGR]	--	Molecular Function: catalytic activity (GO:0003824);; Biological Process: metabolic process (GO:0008152);;	--	[FR]	--	Scavenger mRNA decapping enzyme C-term binding	Bis(5'-adenosyl)-triphosphatase OS=Dictyostelium discoideum GN=fhit PE=3 SV=1	Uncharacterized protein OS=Solanum tuberosum GN=PGSC0003DMG400015127 PE=4 SV=1	PREDICTED: bis(5'-adenosyl)-triphosphatase [Solanum tuberosum]
tr|M1AWQ9|M1AWQ9_SOLTU	[R]	General function prediction only	Cellular Component: nuclear envelope (GO:0005635);; Biological Process: protein targeting to mitochondrion (GO:0006626);; Biological Process: fatty acid beta-oxidation (GO:0006635);; Biological Process: proteasome-mediated ubiquitin-dependent protein catabolic process (GO:0043161);; Biological Process: proteasome assembly (GO:0043248);; Biological Process: response to misfolded protein (GO:005178…	K14299|7.71058e-168|rcu:RCOM_1691290|nucleotide binding protein, putative; K14299 nucleoporin SEH1 (A)	[YU]	--	Anaphase-promoting complex subunit 4 WD40 domain	Protein SEH1 OS=Arabidopsis thaliana GN=SEH1 PE=1 SV=1	Uncharacterized protein OS=Solanum tuberosum GN=PGSC0003DMG400012295 PE=4 SV=1	PREDICTED: protein SEH1 [Solanum tuberosum]
tr|M1CMJ2|M1CMJ2_SOLTU	--	--	Cellular Component: vacuolar membrane (GO:0005774);; Cellular Component: endoplasmic reticulum (GO:0005783);; Cellular Component: Golgi apparatus (GO:0005794);; Biological Process: pentose-phosphate shunt (GO:0006098);; Molecular Function: xylose isomerase activity (GO:0009045);; Cellular Component: integral component of membrane (GO:0016021);; Biological Process: D-xylose metabolic process (GO:0…	K01805|0|rcu:RCOM_0077940|Xylose isomerase, putative (EC:5.3.1.5); K01805 xylose isomerase [EC:5.3.1.5] (A)	--	--	--	Xylose isomerase OS=Arabidopsis thaliana GN=XYLA PE=2 SV=2	--	PREDICTED: xylose isomerase [Solanum tuberosum]
tr|A9YTY9|A9YTY9_SOLTU	[O]	Posttranslational modification, protein turnover, chaperones	Molecular Function: structural constituent of ribosome (GO:0003735);; Cellular Component: nucleus (GO:0005634);; Cellular Component: ribosome (GO:0005840);; Biological Process: translation (GO:0006412);; Molecular Function: metal ion binding (GO:0046872);;	K02977|4.24461e-108|rcu:RCOM_0529210|ubiquitin, putative; K02977 small subunit ribosomal protein S27Ae (A)	[J]	Translation, ribosomal structure and biogenesis	Ubiquitin-like domain	Ubiquitin-40S ribosomal protein S27a OS=Solanum tuberosum GN=UBI3 PE=2 SV=2	Putative ubiquitin extension protein OS=Solanum tuberosum PE=2 SV=1	ubiquitin-40S ribosomal protein S27a [Solanum tuberosum]
tr|M1C5Z0|M1C5Z0_SOLTU	[O]	Posttranslational modification, protein turnover, chaperones	Molecular Function: ATP binding (GO:0005524);; Cellular Component: cytoplasm (GO:0005737);; Biological Process: protein ubiquitination (GO:0016567);; Molecular Function: ligase activity (GO:0016874);; Molecular Function: ubiquitin protein ligase binding (GO:0031625);;	--	[O]	Posttranslational modification, protein turnover, chaperones	Ubiquitin-conjugating enzyme	Ubiquitin-conjugating enzyme E2 7 OS=Arabidopsis thaliana GN=UBC7 PE=1 SV=1	Uncharacterized protein OS=Solanum tuberosum GN=PGSC0003DMG402023527 PE=3 SV=1	PREDICTED: ubiquitin-conjugating enzyme E2 7-like [Solanum tuberosum]
tr|M1CIP0|M1CIP0_SOLTU	--	--	Molecular Function: sucrose alpha-glucosidase activity (GO:0004575);; Biological Process: starch metabolic process (GO:0005982);; Biological Process: sucrose catabolic process (GO:0005987);; Cellular Component: chloroplast (GO:0009507);; Molecular Function: glycopeptide alpha-N-acetylgalactosaminidase activity (GO:0033926);; Biological Process: cotyledon development (GO:0048825);;	K06067|0|vvi:100248276|histone deacetylase 9; K06067 histone deacetylase 1/2 [EC:3.5.1.98] (A)	--	--	Alkaline and neutral invertase	Alkaline/neutral invertase E, chloroplastic OS=Arabidopsis thaliana GN=INVE PE=1 SV=1	--	PREDICTED: alkaline/neutral invertase E, chloroplastic-like isoform X3 [Solanum tuberosum]
tr|M1CT28|M1CT28_SOLTU	[RTKL]	--	Molecular Function: protein serine/threonine kinase activity (GO:0004674);; Molecular Function: ATP binding (GO:0005524);; Biological Process: protein phosphorylation (GO:0006468);;	--	[T]	Signal transduction mechanisms	Protein kinase domain	Serine/threonine-protein kinase EDR1 OS=Arabidopsis thaliana GN=EDR1 PE=1 SV=1	Uncharacterized protein OS=Solanum tuberosum GN=PGSC0003DMG401028784 PE=3 SV=1	PREDICTED: serine/threonine-protein kinase EDR1-like isoform X2 [Solanum tuberosum]
tr|M1AWY4|M1AWY4_SOLTU	[M]	Cell wall/membrane/envelope biogenesis	Molecular Function: ATP binding (GO:0005524);; Biological Process: rRNA processing (GO:0006364);; Biological Process: tRNA metabolic process (GO:0006399);; Biological Process: regulation of cell shape (GO:0008360);; Cellular Component: nucleoid (GO:0009295);; Cellular Component: chloroplast (GO:0009507);; Biological Process: chloroplast relocation (GO:0009902);; Biological Process: chloroplast fi…	--	--	--	Mur ligase family, catalytic domain	UDP-N-acetylmuramoyl-L-alanyl-D-glutamate--2,6-diaminopimelate ligase OS=Bacillus subtilis (strain 168) GN=murE PE=3 SV=1	Uncharacterized protein OS=Solanum tuberosum GN=PGSC0003DMG402012338 PE=3 SV=1	PREDICTED: UDP-N-acetylmuramoyl-L-alanyl-D-glutamate--2,6-diaminopimelate ligase [Solanum tuberosum]
tr|M1BJG8|M1BJG8_SOLTU	--	--	Biological Process: response to nitrate (GO:0010167);; Biological Process: nitrate transport (GO:0015706);; Cellular Component: integral component of membrane (GO:0016021);;	--	--	--	High-affinity nitrate transporter accessory	High-affinity nitrate transporter 3.1 OS=Arabidopsis thaliana GN=NRT3.1 PE=1 SV=1	Uncharacterized protein OS=Solanum tuberosum GN=PGSC0003DMG400018129 PE=4 SV=1	PREDICTED: high-affinity nitrate transporter 3.1 [Solanum tuberosum]
tr|M1AC98|M1AC98_SOLTU	[CHR]	--	Cellular Component: cytosol (GO:0005829);; Molecular Function: hydroxyphenylpyruvate reductase activity (GO:0047995);; Molecular Function: NAD binding (GO:0051287);; Biological Process: oxidation-reduction process (GO:0055114);;	K15919|2.93614e-176|rcu:RCOM_1493920|glycerate dehydrogenase, putative (EC:1.1.1.26); K15919 hydroxypyruvate reductase 2 (A)	[C]	Energy production and conversion	D-isomer specific 2-hydroxyacid dehydrogenase, catalytic domain	Hydroxyphenylpyruvate reductase OS=Plectranthus scutellarioides GN=HPPR PE=1 SV=2	Uncharacterized protein OS=Solanum tuberosum GN=PGSC0003DMG400007572 PE=3 SV=1	PREDICTED: hydroxyphenylpyruvate reductase-like [Solanum tuberosum]
tr|M0ZGD6|M0ZGD6_SOLTU	--	--	Molecular Function: ubiquitin-protein ligase activity (GO:0004842);; Biological Process: lipid transport (GO:0006869);; Biological Process: protein ubiquitination (GO:0016567);; Biological Process: organ development (GO:0048513);;	--	--	--	F-box-like	F-box/kelch-repeat protein At3g61590 OS=Arabidopsis thaliana GN=At3g61590 PE=1 SV=1	Uncharacterized protein OS=Solanum tuberosum GN=PGSC0003DMG400000081 PE=4 SV=1	PREDICTED: F-box/kelch-repeat protein At3g61590-like [Solanum tuberosum]
tr|M1CPK3|M1CPK3_SOLTU	[R]	General function prediction only	Biological Process: RNA methylation (GO:0001510);; Molecular Function: GTPase activity (GO:0003924);; Molecular Function: GTP binding (GO:0005525);; Cellular Component: nucleolus (GO:0005730);; Cellular Component: plasmodesma (GO:0009506);; Biological Process: maintenance of inflorescence meristem identity (GO:0010077);; Biological Process: ribosome biogenesis (GO:0042254);; Biological Process: n…	K14538|0|vvi:100242583|guanine nucleotide-binding protein-like NSN1; K14538 nuclear GTP-binding protein (A)	[R]	General function prediction only	Dynamin family	Guanine nucleotide-binding protein-like NSN1 OS=Arabidopsis thaliana GN=NSN1 PE=2 SV=1	--	PREDICTED: guanine nucleotide-binding protein-like NSN1 [Solanum tuberosum]
tr|M1D408|M1D408_SOLTU	[R]	General function prediction only	Molecular Function: zinc ion binding (GO:0008270);; Molecular Function: oxidoreductase activity (GO:0016491);; Biological Process: oxidation-reduction process (GO:0055114);;	K00083|8.27008e-101|rcu:RCOM_0366700|alcohol dehydrogenase, putative (EC:1.1.1.255); K00083 cinnamyl-alcohol dehydrogenase [EC:1.1.1.195] (A)	[Q]	Secondary metabolites biosynthesis, transport and catabolism	Zinc-binding dehydrogenase	Probable mannitol dehydrogenase OS=Fragaria ananassa GN=CAD PE=2 SV=1	Uncharacterized protein OS=Solanum tuberosum GN=PGSC0003DMG400031479 PE=4 SV=1	PREDICTED: 8-hydroxygeraniol dehydrogenase-like [Solanum tuberosum]
tr|M1BP29|M1BP29_SOLTU	--	--	Biological Process: response to stress (GO:0006950);;	--	--	--	Universal stress protein family	--	Uncharacterized protein OS=Solanum tuberosum GN=PGSC0003DMG400019279 PE=4 SV=1	PREDICTED: uncharacterized protein LOC102582800 [Solanum tuberosum]
tr|M0ZHV3|M0ZHV3_SOLTU	[JA]	--	Biological Process: ribosomal large subunit assembly (GO:0000027);; Biological Process: maturation of 5.8S rRNA (GO:0000460);; Biological Process: maturation of LSU-rRNA (GO:0000470);; Cellular Component: nucleolus (GO:0005730);; Cellular Component: cytosol (GO:0005829);; Biological Process: protein targeting to mitochondrion (GO:0006626);; Biological Process: photomorphogenesis (GO:0009640);; Bi…	--	[A]	RNA processing and modification	Brix domain	Ribosome production factor 1 OS=Xenopus laevis GN=rpf1 PE=2 SV=1	Uncharacterized protein OS=Solanum tuberosum GN=PGSC0003DMG400000409 PE=4 SV=1	PREDICTED: ribosome production factor 1 [Solanum lycopersicum]
tr|M1D154|M1D154_SOLTU	[IQ]	--	Biological Process: fatty acid biosynthetic process (GO:0006633);; Molecular Function: phosphopantetheine binding (GO:0031177);;	--	[CIQ]	--	Phosphopantetheine attachment site	Acyl carrier protein 1, chloroplastic OS=Casuarina glauca GN=ACP1 PE=2 SV=1	Acyl carrier protein OS=Solanum tuberosum GN=PGSC0003DMG400030763 PE=3 SV=1	PREDICTED: acyl carrier protein 1, chloroplastic-like [Solanum tuberosum]
tr|M1BBH3|M1BBH3_SOLTU	--	--	Molecular Function: transporter activity (GO:0005215);; Cellular Component: intracellular (GO:0005622);; Biological Process: transport (GO:0006810);; Cellular Component: integral component of membrane (GO:0016021);; Biological Process: dephosphorylation (GO:0016311);; Molecular Function: phosphatase activity (GO:0016791);;	--	[I]	Lipid transport and metabolism	--	Patellin-2 OS=Arabidopsis thaliana GN=PATL2 PE=1 SV=2	Uncharacterized protein OS=Solanum tuberosum GN=PGSC0003DMG400016101 PE=4 SV=1	PREDICTED: patellin-3-like [Solanum tuberosum]
tr|M1AXB5|M1AXB5_SOLTU	--	--	Molecular Function: calcium:sodium antiporter activity (GO:0005432);; Molecular Function: calcium ion binding (GO:0005509);; Cellular Component: integral component of membrane (GO:0016021);; Biological Process: sodium ion transmembrane transport (GO:0035725);; Biological Process: calcium ion homeostasis (GO:0055074);;	--	--	--	EF-hand domain	--	Uncharacterized protein OS=Solanum tuberosum GN=PGSC0003DMG400012434 PE=4 SV=1	PREDICTED: uncharacterized protein LOC102600810 [Solanum tuberosum]
tr|M1CWL9|M1CWL9_SOLTU	--	--	Molecular Function: structural constituent of cell wall (GO:0005199);;	--	--	--	Pollen proteins Ole e I like	Pistil-specific extensin-like protein OS=Nicotiana tabacum PE=2 SV=1	Uncharacterized protein OS=Solanum tuberosum GN=PGSC0003DMG400029695 PE=4 SV=1	PREDICTED: pistil-specific extensin-like protein [Solanum tuberosum]
tr|M1C5U3|M1C5U3_SOLTU	--	--	--	--	--	--	--	Multiple organellar RNA editing factor 5, mitochondrial OS=Arabidopsis thaliana GN=MORF5 PE=2 SV=1	Uncharacterized protein OS=Solanum tuberosum GN=PGSC0003DMG400023502 PE=4 SV=1	PREDICTED: multiple organellar RNA editing factor 2, chloroplastic-like [Solanum tuberosum]
tr|M1BJT3|M1BJT3_SOLTU	--	--	Cellular Component: extracellular region (GO:0005576);; Cellular Component: cell wall (GO:0005618);; Molecular Function: manganese ion binding (GO:0030145);; Biological Process: oxalate metabolic process (GO:0033609);; Molecular Function: nutrient reservoir activity (GO:0045735);; Molecular Function: oxalate decarboxylase activity (GO:0046564);;	--	--	--	Cupin domain	Germin-like protein subfamily 1 member 14 OS=Arabidopsis thaliana GN=At5g39110 PE=3 SV=1	Uncharacterized protein OS=Solanum tuberosum GN=PGSC0003DMG400018215 PE=4 SV=1	PREDICTED: germin-like protein subfamily 1 member 14 [Solanum tuberosum]
tr|M1B1M4|M1B1M4_SOLTU	[GEPR]	--	Molecular Function: inorganic phosphate transmembrane transporter activity (GO:0005315);; Cellular Component: integral component of plasma membrane (GO:0005887);; Biological Process: phosphate ion transport (GO:0006817);; Molecular Function: substrate-specific transmembrane transporter activity (GO:0022891);; Biological Process: transmembrane transport (GO:0055085);;	K08176|0|vvi:100245922|probable inorganic phosphate transporter 1-3; K08176 MFS transporter, PHS family, inorganic phosphate transporter (A)	[P]	Inorganic ion transport and metabolism	Major Facilitator Superfamily	Probable inorganic phosphate transporter 1-3 OS=Arabidopsis thaliana GN=PHT1-3 PE=2 SV=1	Uncharacterized protein OS=Solanum tuberosum GN=PGSC0003DMG400013451 PE=4 SV=1	PREDICTED: probable inorganic phosphate transporter 1-3 [Solanum tuberosum]
tr|M1AQ50|M1AQ50_SOLTU	--	--	--	--	--	--	--	--	Uncharacterized protein OS=Solanum tuberosum GN=PGSC0003DMG402010686 PE=4 SV=1	PREDICTED: uncharacterized protein LOC102587213 isoform X1 [Solanum tuberosum]
tr|M1AHZ8|M1AHZ8_SOLTU	[O]	Posttranslational modification, protein turnover, chaperones	Molecular Function: peroxidase activity (GO:0004601);; Biological Process: glycolysis (GO:0006096);; Biological Process: response to oxidative stress (GO:0006979);; Biological Process: aerobic respiration (GO:0009060);; Molecular Function: peroxiredoxin activity (GO:0051920);;	--	[O]	Posttranslational modification, protein turnover, chaperones	AhpC/TSA family	Peroxiredoxin-2F, mitochondrial OS=Oryza sativa subsp. japonica GN=PRXIIF PE=2 SV=1	Uncharacterized protein OS=Solanum tuberosum GN=PGSC0003DMG400008994 PE=4 SV=1	PREDICTED: peroxiredoxin-2F, mitochondrial [Solanum tuberosum]
tr|M1BFR5|M1BFR5_SOLTU	[J]	Translation, ribosomal structure and biogenesis	Molecular Function: translation initiation factor activity (GO:0003743);; Cellular Component: cytoplasm (GO:0005737);; Biological Process: translational initiation (GO:0006413);;	K03259|7.92732e-115|vvi:100259631|eukaryotic translation initiation factor isoform 4E-2; K03259 translation initiation factor 4E (A)	[J]	Translation, ribosomal structure and biogenesis	Eukaryotic initiation factor 4E	Eukaryotic translation initiation factor isoform 4E-2 OS=Oryza sativa subsp. japonica GN=Os10g0467600 PE=2 SV=2	Uncharacterized protein OS=Solanum tuberosum GN=PGSC0003DMG401017153 PE=3 SV=1	translation initiation factor eIF(iso)4E [Solanum tuberosum]
tr|M1D1E3|M1D1E3_SOLTU	--	--	Biological Process: flavonoid biosynthetic process (GO:0009813);; Cellular Component: intracellular membrane-bounded organelle (GO:0043231);; Biological Process: flavonoid glucuronidation (GO:0052696);; Molecular Function: quercetin 3-O-glucosyltransferase activity (GO:0080043);; Molecular Function: quercetin 7-O-glucosyltransferase activity (GO:0080044);;	--	[GC]	--	UDP-glucoronosyl and UDP-glucosyl transferase	7-deoxyloganetin glucosyltransferase OS=Gardenia jasminoides GN=UGT85A24 PE=1 SV=1	Glycosyltransferase OS=Solanum tuberosum GN=PGSC0003DMG400030823 PE=3 SV=1	PREDICTED: 7-deoxyloganetin glucosyltransferase-like [Solanum tuberosum]
tr|M1AXB3|M1AXB3_SOLTU	[BK]	--	Biological Process: cellular process (GO:0009987);;	--	[K]	Transcription	Bromodomain	Transcription factor GTE4 OS=Arabidopsis thaliana GN=GTE4 PE=2 SV=1	Uncharacterized protein OS=Solanum tuberosum GN=PGSC0003DMG401012433 PE=4 SV=1	PREDICTED: transcription factor GTE4-like [Solanum tuberosum]
tr|Q2XTD8|Q2XTD8_SOLTU	--	--	Cellular Component: nuclear nucleosome (GO:0000788);; Molecular Function: DNA binding (GO:0003677);; Biological Process: nucleosome assembly (GO:0006334);; Molecular Function: protein heterodimerization activity (GO:0046982);;	K11252|6.19308e-74|ath:AT2G28720|histone H2B; K11252 histone H2B (A)	[B]	Chromatin structure and dynamics	Histone-like transcription factor (CBF/NF-Y) and archaeal histone	Histone H2B.1 OS=Solanum lycopersicum GN=H2B-1 PE=2 SV=4	Histone H2B OS=Solanum tuberosum GN=PGSC0003DMG400007158 PE=2 SV=1	PREDICTED: histone H2B.1-like [Solanum tuberosum]
tr|M1BUZ2|M1BUZ2_SOLTU	[S]	Function unknown	Cellular Component: extracellular region (GO:0005576);; Cellular Component: cell wall (GO:0005618);; Molecular Function: manganese ion binding (GO:0030145);; Biological Process: oxalate metabolic process (GO:0033609);; Molecular Function: nutrient reservoir activity (GO:0045735);; Molecular Function: oxalate decarboxylase activity (GO:0046564);;	--	--	--	Cupin domain	Putative germin-like protein 2-1 OS=Oryza sativa subsp. japonica GN=Os02g0491600 PE=3 SV=1	Uncharacterized protein OS=Solanum tuberosum GN=PGSC0003DMG400020724 PE=4 SV=1	PREDICTED: putative germin-like protein 2-1 isoform X2 [Solanum tuberosum]
tr|M0ZXQ7|M0ZXQ7_SOLTU	--	--	Biological Process: lipid metabolic process (GO:0006629);; Molecular Function: phosphoric diester hydrolase activity (GO:0008081);; Cellular Component: integral component of membrane (GO:0016021);; Cellular Component: anchored component of plasma membrane (GO:0046658);;	--	--	--	--	PI-PLC X domain-containing protein At5g67130 OS=Arabidopsis thaliana GN=At5g67130 PE=1 SV=1	Uncharacterized protein OS=Solanum tuberosum GN=PGSC0003DMG400004009 PE=4 SV=1	PREDICTED: PI-PLC X domain-containing protein At5g67130 [Solanum tuberosum]
tr|M1CGD0|M1CGD0_SOLTU	[J]	Translation, ribosomal structure and biogenesis	Molecular Function: nucleic acid binding (GO:0003676);; Molecular Function: aminopeptidase activity (GO:0004177);; Cellular Component: cytosol (GO:0005829);; Molecular Function: metalloexopeptidase activity (GO:0008235);; Molecular Function: zinc ion binding (GO:0008270);; Biological Process: vernalization response (GO:0010048);; Biological Process: protein processing (GO:0016485);; Biological Pr…	K01265|0|vvi:100242101|methionine aminopeptidase 1A; K01265 methionyl aminopeptidase [EC:3.4.11.18] (A)	[O]	Posttranslational modification, protein turnover, chaperones	zf-MYND-like zinc finger, mRNA-binding	Methionine aminopeptidase 1A OS=Arabidopsis thaliana GN=MAP1A PE=1 SV=1	--	PREDICTED: methionine aminopeptidase 1A [Solanum tuberosum]
tr|M1CJJ0|M1CJJ0_SOLTU	--	--	Cellular Component: membrane (GO:0016020);;	--	--	--	Caleosin related protein	Probable peroxygenase 5 OS=Arabidopsis thaliana GN=PXG5 PE=2 SV=1	--	PREDICTED: probable peroxygenase 5 [Solanum tuberosum]
tr|M1AF10|M1AF10_SOLTU	--	--	Biological Process: defense response (GO:0006952);; Molecular Function: ADP binding (GO:0043531);;	--	[T]	Signal transduction mechanisms	NB-ARC domain	Late blight resistance protein R1-A OS=Solanum demissum GN=R1A PE=3 SV=1	Uncharacterized protein OS=Solanum tuberosum GN=PGSC0003DMG400008292 PE=4 SV=1	PREDICTED: putative late blight resistance protein homolog R1A-3 [Solanum lycopersicum]
tr|M1BX47|M1BX47_SOLTU	[U]	Intracellular trafficking, secretion, and vesicular transport	Molecular Function: SNARE binding (GO:0000149);; Molecular Function: SNAP receptor activity (GO:0005484);; Cellular Component: plasma membrane (GO:0005886);; Biological Process: intracellular protein transport (GO:0006886);; Biological Process: exocytosis (GO:0006887);; Biological Process: vesicle fusion (GO:0006906);; Cellular Component: endomembrane system (GO:0012505);; Cellular Component: int…	--	[U]	Intracellular trafficking, secretion, and vesicular transport	SNARE domain	Syntaxin-121 OS=Arabidopsis thaliana GN=SYP121 PE=1 SV=1	Uncharacterized protein OS=Solanum tuberosum GN=PGSC0003DMG400021331 PE=3 SV=1	PREDICTED: syntaxin-121-like [Solanum tuberosum]
tr|M0ZW28|M0ZW28_SOLTU	--	--	Cellular Component: nucleosome (GO:0000786);; Cellular Component: nucleus (GO:0005634);; Biological Process: nucleosome assembly (GO:0006334);; Molecular Function: nucleosomal DNA binding (GO:0031492);;	--	--	--	linker histone H1 and H5 family	Histone H1 OS=Solanum pennellii PE=2 SV=1	Uncharacterized protein OS=Solanum tuberosum GN=PGSC0003DMG400003632 PE=3 SV=1	PREDICTED: histone H1 [Solanum tuberosum]
tr|M1A1Z3|M1A1Z3_SOLTU	--	--	Biological Process: carbohydrate metabolic process (GO:0005975);; Cellular Component: integral component of membrane (GO:0016021);; Molecular Function: glucan endo-1,3-beta-D-glucosidase activity (GO:0042973);;	--	--	--	Glycosyl hydrolases family 17	Glucan endo-1,3-beta-glucosidase 11 OS=Arabidopsis thaliana GN=At1g32860 PE=1 SV=1	Uncharacterized protein OS=Solanum tuberosum GN=PGSC0003DMG400005021 PE=3 SV=1	PREDICTED: glucan endo-1,3-beta-glucosidase 11-like [Solanum tuberosum]
tr|K7X8E7|K7X8E7_SOLTU	[KR]	--	Molecular Function: N-acetyltransferase activity (GO:0008080);; Biological Process: metabolic process (GO:0008152);; Cellular Component: chloroplast (GO:0009507);;	--	[E]	Amino acid transport and metabolism	FR47-like protein	Probable acetyltransferase NATA1-like OS=Arabidopsis thaliana GN=At2g39020 PE=2 SV=1	Uncharacterized protein OS=Solanum lycopersicum GN=Solyc10g084640.1 PE=4 SV=1	PREDICTED: probable acetyltransferase NATA1-like [Solanum tuberosum]
tr|Q6R2P7|Q6R2P7_SOLTU	--	--	Molecular Function: protein domain specific binding (GO:0019904);;	--	[O]	Posttranslational modification, protein turnover, chaperones	14-3-3 protein	14-3-3 protein 5 OS=Solanum lycopersicum GN=TFT5 PE=3 SV=1	14-3-3 protein isoform 20R OS=Solanum tuberosum GN=PGSC0003DMG400023590 PE=3 SV=1	14-3-3 protein isoform 20R [Solanum tuberosum]
tr|M1AKA7|M1AKA7_SOLTU	[G]	Carbohydrate transport and metabolism	Molecular Function: beta-glucosidase activity (GO:0008422);; Molecular Function: xylan 1,4-beta-xylosidase activity (GO:0009044);; Cellular Component: plant-type cell wall (GO:0009505);; Biological Process: arabinan catabolic process (GO:0031222);; Biological Process: xylan catabolic process (GO:0045493);; Molecular Function: alpha-N-arabinofuranosidase activity (GO:0046556);;	--	--	--	Fibronectin type III-like domain	Probable beta-D-xylosidase 7 OS=Arabidopsis thaliana GN=BXL7 PE=2 SV=2	Uncharacterized protein OS=Solanum tuberosum GN=PGSC0003DMG400009484 PE=4 SV=1	PREDICTED: probable beta-D-xylosidase 7 [Solanum tuberosum]
tr|M1CK16|M1CK16_SOLTU	[J]	Translation, ribosomal structure and biogenesis	Biological Process: cytoplasmic translation (GO:0002181);; Molecular Function: structural constituent of ribosome (GO:0003735);; Cellular Component: integral component of membrane (GO:0016021);; Molecular Function: rRNA binding (GO:0019843);; Cellular Component: cytosolic large ribosomal subunit (GO:0022625);;	K02940|3.85235e-117|rcu:RCOM_1315040|60S ribosomal protein L9, putative; K02940 large subunit ribosomal protein L9e (A)	[J]	Translation, ribosomal structure and biogenesis	Ribosomal protein L6	60S ribosomal protein L9-1 OS=Arabidopsis thaliana GN=RPL9B PE=1 SV=3	--	PREDICTED: 60S ribosomal protein L9-1-like [Solanum lycopersicum]
tr|M0ZGT0|M0ZGT0_SOLTU	[H]	Coenzyme transport and metabolism	Molecular Function: zinc ion binding (GO:0008270);; Molecular Function: 5-amino-6-(5-phosphoribosylamino)uracil reductase activity (GO:0008703);; Molecular Function: diaminohydroxyphosphoribosylaminopyrimidine deaminase activity (GO:0008835);; Biological Process: riboflavin biosynthetic process (GO:0009231);; Biological Process: RNA modification (GO:0009451);; Cellular Component: chloroplast stro…	K11752|1.3521e-178|vvi:100246468|riboflavin biosynthesis protein PYRD, chloroplastic; K11752 diaminohydroxyphosphoribosylaminopyrimidine deaminase / 5-amino-6-(5-phosphoribosylamino)uracil reductase [EC:3.5.4.26 1.1.1.193] (A)	[F]	Nucleotide transport and metabolism	RibD C-terminal domain	Riboflavin biosynthesis protein PYRD, chloroplastic OS=Arabidopsis thaliana GN=PYRD PE=1 SV=1	Uncharacterized protein OS=Solanum tuberosum GN=PGSC0003DMG400000164 PE=4 SV=1	PREDICTED: riboflavin biosynthesis protein PYRD, chloroplastic [Solanum tuberosum]
tr|M1ATA3|M1ATA3_SOLTU	[OC]	--	Biological Process: sulfate assimilation (GO:0000103);; Biological Process: protein folding (GO:0006457);; Biological Process: glycerol ether metabolic process (GO:0006662);; Cellular Component: chloroplast stroma (GO:0009570);; Molecular Function: protein disulfide oxidoreductase activity (GO:0015035);; Molecular Function: oxidoreductase activity, acting on a sulfur group of donors, disulfide as…	--	[O]	Posttranslational modification, protein turnover, chaperones	Thioredoxin	Thioredoxin-like 3-1, chloroplastic OS=Arabidopsis thaliana GN=WCRKC1 PE=2 SV=3	Uncharacterized protein OS=Solanum tuberosum GN=PGSC0003DMG400011420 PE=4 SV=1	PREDICTED: thioredoxin-like 3-1, chloroplastic [Solanum tuberosum]
tr|M1BPM0|M1BPM0_SOLTU	[QR]	--	Molecular Function: methyltransferase activity (GO:0008168);; Biological Process: methylglyoxal catabolic process to D-lactate (GO:0019243);; Biological Process: methylation (GO:0032259);;	K18162|0|vvi:100255004|putative methyltransferase At1g22800; K18162 NADH dehydrogenase [ubiquinone] 1 alpha subcomplex assembly factor 5 [EC:2.1.1.-] (A)	[R]	General function prediction only	ubiE/COQ5 methyltransferase family	Putative methyltransferase At1g22800 OS=Arabidopsis thaliana GN=At1g22800 PE=2 SV=2	Uncharacterized protein OS=Solanum tuberosum GN=PGSC0003DMG401019416 PE=4 SV=1	PREDICTED: putative methyltransferase At1g22800 isoform X2 [Solanum tuberosum]
tr|M0ZNZ5|M0ZNZ5_SOLTU	--	--	Biological Process: lipid transport (GO:0006869);; Biological Process: defense response (GO:0006952);; Molecular Function: lipid binding (GO:0008289);; Biological Process: response to biotic stimulus (GO:0009607);;	--	--	--	Probable lipid transfer	Non-specific lipid-transfer protein 1 OS=Nicotiana tabacum GN=LTP1 PE=1 SV=1	Non-specific lipid-transfer protein OS=Solanum tuberosum GN=PGSC0003DMG400001904 PE=3 SV=1	PREDICTED: non-specific lipid-transfer protein 1-like [Solanum tuberosum]
tr|M0ZVC8|M0ZVC8_SOLTU	[R]	General function prediction only	Molecular Function: nucleotide binding (GO:0000166);; Molecular Function: nucleic acid binding (GO:0003676);;	--	--	--	Limkain b1	Heterogeneous nuclear ribonucleoprotein Q OS=Rattus norvegicus GN=Syncrip PE=2 SV=1	Uncharacterized protein OS=Solanum tuberosum GN=PGSC0003DMG400003492 PE=4 SV=1	PREDICTED: nucleolin-like isoform X2 [Solanum tuberosum]
tr|M1CEA3|M1CEA3_SOLTU	--	--	Biological Process: cell morphogenesis (GO:0000902);; Cellular Component: extracellular region (GO:0005576);; Cellular Component: intracellular (GO:0005622);; Biological Process: extracellular transport (GO:0006858);; Biological Process: endocytosis (GO:0006897);; Cellular Component: membrane (GO:0016020);; Biological Process: cell growth (GO:0016049);; Molecular Function: ATPase activity, couple…	--	[S]	Function unknown	Protein of unknown function (DUF1681)	Uncharacterized protein At1g03900 OS=Arabidopsis thaliana GN=At1g03900 PE=2 SV=1	--	PREDICTED: uncharacterized protein At1g03900-like [Solanum tuberosum]
tr|M1A6I8|M1A6I8_SOLTU	[F]	Nucleotide transport and metabolism	Molecular Function: thymidylate kinase activity (GO:0004798);; Molecular Function: ATP binding (GO:0005524);; Biological Process: dUDP biosynthetic process (GO:0006227);; Biological Process: dTDP biosynthetic process (GO:0006233);; Biological Process: dTTP biosynthetic process (GO:0006235);; Molecular Function: uridylate kinase activity (GO:0009041);; Biological Process: nucleotide phosphorylatio…	K00943|4.818e-115|vvi:100245592|thymidylate kinase; K00943 dTMP kinase [EC:2.7.4.9] (A)	[F]	Nucleotide transport and metabolism	Thymidylate kinase	Thymidylate kinase OS=Homo sapiens GN=DTYMK PE=1 SV=4	Uncharacterized protein OS=Solanum tuberosum GN=PGSC0003DMG400006157 PE=3 SV=1	PREDICTED: thymidylate kinase isoform X1 [Solanum tuberosum]
tr|G1CBY8|G1CBY8_SOLTU	[J]	Translation, ribosomal structure and biogenesis	Molecular Function: structural constituent of ribosome (GO:0003735);; Cellular Component: mitochondrial small ribosomal subunit (GO:0005763);; Biological Process: translation (GO:0006412);; Cellular Component: chloroplast (GO:0009507);;	K02967|1.33394e-168|vvi:4025096|rps2, ViviCp010; 30S ribosomal protein S2; K02967 small subunit ribosomal protein S2 (A)	[J]	Translation, ribosomal structure and biogenesis	Ribosomal protein S2	30S ribosomal protein S2, chloroplastic OS=Nicotiana tabacum GN=rps2 PE=3 SV=1	30S ribosomal protein S2, chloroplastic OS=Iochroma calycinum GN=rps2 PE=3 SV=1	ribosomal protein S2 [Nicotiana tabacum]
tr|M1C846|M1C846_SOLTU	[G]	Carbohydrate transport and metabolism	Molecular Function: hydrolase activity, hydrolyzing O-glycosyl compounds (GO:0004553);; Cellular Component: cell wall (GO:0005618);; Biological Process: xyloglucan metabolic process (GO:0010411);; Molecular Function: xyloglucan:xyloglucosyl transferase activity (GO:0016762);; Biological Process: cell wall biogenesis (GO:0042546);; Cellular Component: apoplast (GO:0048046);; Biological Process: ce…	K08235|2.08163e-179|rcu:RCOM_0905690|Xyloglucan endotransglucosylase/hydrolase protein A precursor, putative (EC:2.4.1.207); K08235 xyloglucan:xyloglucosyl transferase [EC:2.4.1.207] (A)	--	--	Xyloglucan endo-transglycosylase (XET) C-terminus	Probable xyloglucan endotransglucosylase/hydrolase protein 8 OS=Arabidopsis thaliana GN=XTH8 PE=2 SV=2	Xyloglucan endotransglucosylase/hydrolase OS=Solanum tuberosum GN=PGSC0003DMG400024060 PE=3 SV=1	PREDICTED: probable xyloglucan endotransglucosylase/hydrolase protein 8 [Solanum tuberosum]
tr|Q2PYY1|Q2PYY1_SOLTU	[R]	General function prediction only	--	K14004|0|vvi:100249128|protein SEC13 homolog-like; K14004 protein transport protein SEC13 (A)	[U]	Intracellular trafficking, secretion, and vesicular transport	Anaphase-promoting complex subunit 4 WD40 domain	Protein transport protein SEC13 homolog B OS=Arabidopsis thaliana GN=SEC13B PE=1 SV=1	Protein transport SEC13-like protein OS=Solanum tuberosum PE=2 SV=1	protein transport SEC13-like protein [Solanum tuberosum]
tr|M1BWC7|M1BWC7_SOLTU	--	--	Molecular Function: soluble NSF attachment protein activity (GO:0005483);; Cellular Component: vacuolar membrane (GO:0005774);; Cellular Component: plasma membrane (GO:0005886);; Biological Process: intracellular protein transport (GO:0006886);; Molecular Function: syntaxin binding (GO:0019905);; Cellular Component: SNARE complex (GO:0031201);; Biological Process: membrane fusion (GO:0061025);;	--	[U]	Intracellular trafficking, secretion, and vesicular transport	Tetratricopeptide repeat	Gamma-soluble NSF attachment protein OS=Arabidopsis thaliana GN=GSNAP PE=2 SV=1	Uncharacterized protein OS=Solanum tuberosum GN=PGSC0003DMG400021134 PE=4 SV=1	PREDICTED: gamma-soluble NSF attachment protein-like isoform X1 [Solanum tuberosum]
tr|M0ZPM8|M0ZPM8_SOLTU	[O]	Posttranslational modification, protein turnover, chaperones	Cellular Component: vacuolar membrane (GO:0005774);; Cellular Component: plasmodesma (GO:0009506);; Cellular Component: chloroplast (GO:0009507);; Molecular Function: protein histidine kinase binding (GO:0043424);;	--	[C]	Energy production and conversion	SPFH domain / Band 7 family	Hypersensitive-induced response protein 1 OS=Arabidopsis thaliana GN=HIR1 PE=1 SV=1	Uncharacterized protein OS=Solanum tuberosum GN=PGSC0003DMG400002061 PE=4 SV=1	PREDICTED: hypersensitive-induced response protein 2 [Solanum tuberosum]
tr|M1ASL9|M1ASL9_SOLTU	[R]	General function prediction only	Cellular Component: COP9 signalosome (GO:0008180);; Biological Process: cullin deneddylation (GO:0010388);;	--	[OT]	--	Maintenance of mitochondrial structure and function	COP9 signalosome complex subunit 6a OS=Arabidopsis thaliana GN=CSN6A PE=1 SV=2	Uncharacterized protein OS=Solanum tuberosum GN=PGSC0003DMG400011272 PE=4 SV=1	PREDICTED: COP9 signalosome complex subunit 6a-like [Solanum tuberosum]
tr|M1DSX3|M1DSX3_SOLTU	[J]	Translation, ribosomal structure and biogenesis	Cellular Component: cytosol (GO:0005829);; Biological Process: indoleacetic acid biosynthetic process (GO:0009684);; Biological Process: leaf morphogenesis (GO:0009965);; Biological Process: glucosinolate biosynthetic process (GO:0019761);; Biological Process: cell differentiation (GO:0030154);; Molecular Function: indoleacetamide hydrolase activity (GO:0043864);; Biological Process: positive reg…	--	[J]	Translation, ribosomal structure and biogenesis	Amidase	Amidase 1 OS=Arabidopsis thaliana GN=AMI1 PE=1 SV=1	Uncharacterized protein OS=Solanum tuberosum GN=PGSC0003DMG400043451 PE=4 SV=1	PREDICTED: amidase 1 [Solanum tuberosum]
tr|M1BPH2|M1BPH2_SOLTU	[E]	Amino acid transport and metabolism	Cellular Component: cytoplasm (GO:0005737);; Biological Process: L-phenylalanine catabolic process (GO:0006559);; Biological Process: cinnamic acid biosynthetic process (GO:0009800);; Molecular Function: phenylalanine ammonia-lyase activity (GO:0045548);;	K10775|0|rcu:RCOM_1355480|Phenylalanine ammonia-lyase, putative (EC:4.3.1.24); K10775 phenylalanine ammonia-lyase [EC:4.3.1.24] (A)	[Q]	Secondary metabolites biosynthesis, transport and catabolism	Aromatic amino acid lyase	Phenylalanine ammonia-lyase OS=Nicotiana tabacum GN=TPA1 PE=2 SV=1	Phenylalanine ammonia-lyase OS=Solanum tuberosum GN=PGSC0003DMG400019386 PE=3 SV=1	PREDICTED: phenylalanine ammonia-lyase-like [Solanum tuberosum]
tr|M1BXT7|M1BXT7_SOLTU	[P]	Inorganic ion transport and metabolism	Molecular Function: calcium channel activity (GO:0005262);; Molecular Function: calcium-transporting ATPase activity (GO:0005388);; Molecular Function: calmodulin binding (GO:0005516);; Molecular Function: ATP binding (GO:0005524);; Cellular Component: endoplasmic reticulum (GO:0005783);; Cellular Component: integral component of plasma membrane (GO:0005887);; Biological Process: cellular zinc io…	K01537|0|vvi:100262693|calcium-transporting ATPase 1, chloroplastic; K01537 Ca2+-transporting ATPase [EC:3.6.3.8] (A)	[P]	Inorganic ion transport and metabolism	Cation transporter/ATPase, N-terminus	Calcium-transporting ATPase 2, plasma membrane-type OS=Arabidopsis thaliana GN=ACA2 PE=1 SV=1	Calcium-transporting ATPase OS=Solanum tuberosum GN=PGSC0003DMG400021506 PE=3 SV=1	PREDICTED: calcium-transporting ATPase 2, plasma membrane-type [Solanum tuberosum]
tr|M1CAU6|M1CAU6_SOLTU	--	--	Biological Process: cytoplasmic translation (GO:0002181);; Molecular Function: structural constituent of ribosome (GO:0003735);; Cellular Component: cytosolic large ribosomal subunit (GO:0022625);;	K02891|1.4178e-61|ppp:PHYPADRAFT_122343|hypothetical protein; K02891 large subunit ribosomal protein L22e (A)	[J]	Translation, ribosomal structure and biogenesis	Ribosomal L22e protein family	60S ribosomal protein L22-2 OS=Arabidopsis thaliana GN=RPL22B PE=2 SV=1	Uncharacterized protein OS=Solanum lycopersicum GN=Solyc01g099830.2 PE=4 SV=1	PREDICTED: 60S ribosomal protein L22-3 [Solanum lycopersicum]
tr|M1ALA3|M1ALA3_SOLTU	[O]	Posttranslational modification, protein turnover, chaperones	Molecular Function: threonine-type endopeptidase activity (GO:0004298);; Cellular Component: nucleus (GO:0005634);; Cellular Component: vacuolar membrane (GO:0005774);; Cellular Component: cytosol (GO:0005829);; Cellular Component: proteasome core complex (GO:0005839);; Biological Process: glycolysis (GO:0006096);; Biological Process: fatty acid beta-oxidation (GO:0006635);; Biological Process: w…	K02738|4.38026e-147|rcu:RCOM_0205360|proteasome subunit beta type 6,9, putative (EC:3.4.25.1); K02738 20S proteasome subunit beta 1 [EC:3.4.25.1] (A)	[O]	Posttranslational modification, protein turnover, chaperones	Proteasome subunit	Proteasome subunit beta type-6 OS=Nicotiana tabacum PE=2 SV=1	Proteasome subunit beta type OS=Solanum tuberosum GN=PGSC0003DMG400009772 PE=3 SV=1	PREDICTED: proteasome subunit beta type-6-like [Solanum tuberosum]
tr|M1A6K4|M1A6K4_SOLTU	[O]	Posttranslational modification, protein turnover, chaperones	--	K10581|0|vvi:100258896|probable ubiquitin-conjugating enzyme E2 23; K10581 ubiquitin-conjugating enzyme E2 O [EC:6.3.2.19] (A)	[O]	Posttranslational modification, protein turnover, chaperones	Ubiquitin-conjugating enzyme	Probable ubiquitin-conjugating enzyme E2 23 OS=Arabidopsis thaliana GN=UBC23 PE=1 SV=1	Uncharacterized protein OS=Solanum tuberosum GN=PGSC0003DMG400006168 PE=4 SV=1	PREDICTED: probable ubiquitin-conjugating enzyme E2 23 [Solanum pennellii]
tr|A0A127RXU1|A0A127RXU1_RALSL	[K]	Transcription	--	--	--	--	RNA polymerase Rpb3/Rpb11 dimerisation domain	DNA-directed RNA polymerase subunit alpha OS=Ralstonia solanacearum (strain GMI1000) GN=rpoA PE=3 SV=1	DNA-directed RNA polymerase subunit alpha OS=Cyanophora paradoxa GN=rpoA PE=3 SV=1	PREDICTED: DNA-directed RNA polymerase subunit alpha-like [Pyrus x bretschneideri]
tr|M1CAA7|M1CAA7_SOLTU	--	--	Molecular Function: UDP-glycosyltransferase activity (GO:0008194);; Biological Process: flavonoid biosynthetic process (GO:0009813);; Molecular Function: transferase activity, transferring hexosyl groups (GO:0016758);; Cellular Component: intracellular membrane-bounded organelle (GO:0043231);; Biological Process: flavonoid glucuronidation (GO:0052696);;	--	[GC]	--	UDP-glucoronosyl and UDP-glucosyl transferase	UDP-glycosyltransferase 90A1 OS=Arabidopsis thaliana GN=UGT90A1 PE=2 SV=1	Glycosyltransferase OS=Solanum tuberosum GN=PGSC0003DMG400024594 PE=3 SV=1	PREDICTED: UDP-glycosyltransferase 90A1-like [Solanum tuberosum]
tr|A0A127S3D8|A0A127S3D8_RALSL	[C]	Energy production and conversion	Molecular Function: oxidoreductase activity (GO:0016491);; Molecular Function: metal ion binding (GO:0046872);; Biological Process: oxidation-reduction process (GO:0055114);;	--	[Q]	Secondary metabolites biosynthesis, transport and catabolism	Zinc-binding dehydrogenase	Alcohol dehydrogenase class-3 OS=Rhodobacter sphaeroides (strain ATCC 17023 / 2.4.1 / NCIB 8253 / DSM 158) GN=adhI PE=3 SV=1	S-(hydroxymethyl)glutathione dehydrogenase OS=Triticum urartu PE=3 SV=1	alcohol dehydrogenase class-3 [Spizellomyces punctatus DAOM BR117]
tr|M0ZM32|M0ZM32_SOLTU	[O]	Posttranslational modification, protein turnover, chaperones	Molecular Function: ATP binding (GO:0005524);; Biological Process: response to heat (GO:0009408);; Cellular Component: chloroplast stroma (GO:0009570);; Biological Process: chloroplast organization (GO:0009658);; Biological Process: protein processing (GO:0016485);;	K03695|0|vvi:100252611|chaperone protein ClpB3, chloroplastic; K03695 ATP-dependent Clp protease ATP-binding subunit ClpB (A)	[O]	Posttranslational modification, protein turnover, chaperones	Holliday junction DNA helicase ruvB N-terminus	Chaperone protein ClpB3, chloroplastic OS=Arabidopsis thaliana GN=CLPB3 PE=2 SV=1	Uncharacterized protein OS=Solanum tuberosum GN=PGSC0003DMG400001442 PE=3 SV=1	PREDICTED: chaperone protein ClpB3, chloroplastic [Solanum tuberosum]
tr|M1A3D2|M1A3D2_SOLTU	--	--	Biological Process: vesicle-mediated transport (GO:0016192);;	--	[U]	Intracellular trafficking, secretion, and vesicular transport	Transport protein particle (TRAPP) component	Trafficking protein particle complex subunit 3 OS=Gallus gallus GN=TRAPPC3 PE=2 SV=1	Uncharacterized protein OS=Solanum tuberosum GN=PGSC0003DMG400005405 PE=4 SV=1	PREDICTED: trafficking protein particle complex subunit 3-like [Solanum tuberosum]
tr|M1D3S8|M1D3S8_SOLTU	--	--	Biological Process: defense response (GO:0006952);; Molecular Function: ADP binding (GO:0043531);;	--	[T]	Signal transduction mechanisms	NB-ARC domain	Putative late blight resistance protein homolog R1B-17 OS=Solanum demissum GN=R1B-17 PE=3 SV=1	Uncharacterized protein OS=Solanum tuberosum GN=PGSC0003DMG400031405 PE=4 SV=1	PREDICTED: putative late blight resistance protein homolog R1A-3 [Solanum tuberosum]
tr|M1ARK8|M1ARK8_SOLTU	--	--	Cellular Component: integral component of membrane (GO:0016021);;	--	[T]	Signal transduction mechanisms	Rhodopsin-like GPCR transmembrane domain	Protein GPR107 OS=Mus musculus GN=Gpr107 PE=1 SV=2	Uncharacterized protein OS=Solanum tuberosum GN=PGSC0003DMG400011055 PE=4 SV=1	PREDICTED: protein GPR107-like [Solanum tuberosum]
tr|Q9M3H3|Q9M3H3_SOLTU	--	--	Molecular Function: peroxidase activity (GO:0004601);; Molecular Function: copper ion binding (GO:0005507);; Molecular Function: calcium ion binding (GO:0005509);; Molecular Function: ATP binding (GO:0005524);; Molecular Function: calcium-dependent phospholipid binding (GO:0005544);; Cellular Component: cell wall (GO:0005618);; Cellular Component: mitochondrion (GO:0005739);; Cellular Component: …	--	[U]	Intracellular trafficking, secretion, and vesicular transport	Annexin	Annexin D1 OS=Arabidopsis thaliana GN=ANN1 PE=1 SV=1	Annexin OS=Solanum tuberosum GN=an34 PE=2 SV=1	annexin p34 [Solanum tuberosum]
tr|M0ZK51|M0ZK51_SOLTU	[G]	Carbohydrate transport and metabolism	Molecular Function: phosphoglycerate mutase activity (GO:0004619);; Cellular Component: cytoplasm (GO:0005737);; Biological Process: glucose catabolic process (GO:0006007);; Biological Process: glycolysis (GO:0006096);; Molecular Function: manganese ion binding (GO:0030145);;	--	[G]	Carbohydrate transport and metabolism	BPG-independent PGAM N-terminus (iPGM_N)	2,3-bisphosphoglycerate-independent phosphoglycerate mutase OS=Nicotiana tabacum PE=2 SV=1	Uncharacterized protein OS=Solanum tuberosum GN=PGSC0003DMG400000935 PE=4 SV=1	phosphoglycerate mutase [Solanum tuberosum]
tr|M1CHA1|M1CHA1_SOLTU	--	--	Cellular Component: extracellular region (GO:0005576);;	--	--	--	Lytic transglycolase	Expansin-like B1 OS=Arabidopsis thaliana GN=EXLB1 PE=2 SV=2	--	PREDICTED: expansin-like B1 [Solanum tuberosum]
tr|Q8VX52|Q8VX52_SOLTU	[RTKL]	--	Molecular Function: protein serine/threonine kinase activity (GO:0004674);; Molecular Function: ATP binding (GO:0005524);; Cellular Component: plasma membrane (GO:0005886);; Biological Process: protein phosphorylation (GO:0006468);; Biological Process: defense response (GO:0006952);; Cellular Component: plasmodesma (GO:0009506);; Cellular Component: integral component of membrane (GO:0016021);;	--	--	--	Salt stress response/antifungal	Cysteine-rich receptor-like protein kinase 10 OS=Arabidopsis thaliana GN=CRK10 PE=1 SV=3	Putative receptor-like serine-threonine protein kinase OS=Solanum tuberosum GN=prk-2 PE=2 SV=1	putative receptor-like serine-threonine protein kinase [Solanum tuberosum]
tr|M1A1Y0|M1A1Y0_SOLTU	[R]	General function prediction only	Biological Process: spliceosomal complex assembly (GO:0000245);; Cellular Component: Prp19 complex (GO:0000974);; Cellular Component: prespliceosome (GO:0071010);; Cellular Component: precatalytic spliceosome (GO:0071011);; Cellular Component: catalytic step 1 spliceosome (GO:0071012);; Cellular Component: catalytic step 2 spliceosome (GO:0071013);; Cellular Component: post-mRNA release spliceoso…	K12869|0|vvi:100255371|crooked neck-like protein 1; K12869 crooked neck (A)	[D]	Cell cycle control, cell division, chromosome partitioning	Tetratricopeptide repeat	Crooked neck-like protein 1 OS=Homo sapiens GN=CRNKL1 PE=1 SV=4	Uncharacterized protein OS=Solanum tuberosum GN=PGSC0003DMG400005011 PE=4 SV=1	PREDICTED: crooked neck-like protein 1 [Solanum tuberosum]
tr|M1A7H4|M1A7H4_SOLTU	--	--	--	--	--	--	PB1 domain	--	Uncharacterized protein OS=Solanum tuberosum GN=PGSC0003DMG400006383 PE=4 SV=1	PREDICTED: uncharacterized protein LOC102601916 [Solanum tuberosum]
tr|M1AAD5|M1AAD5_SOLTU	--	--	--	--	--	--	--	--	Uncharacterized protein OS=Solanum tuberosum GN=PGSC0003DMG400007100 PE=4 SV=1	PREDICTED: uncharacterized protein LOC102582743 isoform X4 [Solanum tuberosum]
tr|M1CFY1|M1CFY1_SOLTU	[R]	General function prediction only	Molecular Function: nucleotide binding (GO:0000166);; Molecular Function: DNA binding (GO:0003677);; Cellular Component: nucleus (GO:0005634);; Biological Process: mRNA processing (GO:0006397);; Molecular Function: poly(A) binding (GO:0008143);; Cellular Component: cytoplasmic stress granule (GO:0010494);; Biological Process: cellular response to heat (GO:0034605);;	--	[R]	General function prediction only	RNA binding motif	Polyadenylate-binding protein RBP47 OS=Nicotiana plumbaginifolia GN=RBP47 PE=1 SV=1	--	PREDICTED: DNA binding protein ACBF-like isoform X1 [Solanum tuberosum]
tr|M1D253|M1D253_SOLTU	[OC]	--	Molecular Function: carnitine O-palmitoyltransferase activity (GO:0004095);; Cellular Component: cytosol (GO:0005829);; Biological Process: pollen tube guidance (GO:0010183);; Biological Process: cell redox homeostasis (GO:0045454);; Molecular Function: protein-disulfide reductase activity (GO:0047134);; Biological Process: oxidation-reduction process (GO:0055114);; Biological Process: regulation…	K17609|0|rcu:RCOM_0528060|nucleoredoxin, putative; K17609 nucleoredoxin [EC:1.8.1.8] (A)	[R]	General function prediction only	Thioredoxin-like	Probable nucleoredoxin 1 OS=Arabidopsis thaliana GN=At1g60420 PE=1 SV=1	Uncharacterized protein OS=Solanum tuberosum GN=PGSC0003DMG400031000 PE=4 SV=1	PREDICTED: probable nucleoredoxin 1 [Solanum tuberosum]
tr|M1CW45|M1CW45_SOLTU	--	--	Molecular Function: catechol oxidase activity (GO:0004097);; Cellular Component: chloroplast thylakoid lumen (GO:0009543);; Biological Process: pigment biosynthetic process (GO:0046148);; Molecular Function: metal ion binding (GO:0046872);; Biological Process: oxidation-reduction process (GO:0055114);;	--	--	--	Polyphenol oxidase middle domain	Catechol oxidase B, chloroplastic (Fragment) OS=Solanum tuberosum PE=2 SV=1	Uncharacterized protein OS=Solanum tuberosum GN=PGSC0003DMG400029575 PE=4 SV=1	PREDICTED: catechol oxidase B, chloroplastic [Solanum tuberosum]
tr|M0ZM12|M0ZM12_SOLTU	--	--	Cellular Component: trans-Golgi network (GO:0005802);; Cellular Component: plasma membrane (GO:0005886);; Cellular Component: integral component of membrane (GO:0016021);; Biological Process: cellular response to phosphate starvation (GO:0016036);;	--	[U]	Intracellular trafficking, secretion, and vesicular transport	SPX domain	Phosphate transporter PHO1 homolog 3 OS=Arabidopsis thaliana GN=PHO1;H3 PE=2 SV=2	Uncharacterized protein OS=Solanum tuberosum GN=PGSC0003DMG400001430 PE=4 SV=1	PREDICTED: phosphate transporter PHO1 homolog 3-like [Solanum tuberosum]
tr|M1BKP7|M1BKP7_SOLTU	[Q]	Secondary metabolites biosynthesis, transport and catabolism	Molecular Function: beta-galactosidase activity (GO:0004565);; Cellular Component: plasma membrane (GO:0005886);; Molecular Function: phytanoyl-CoA dioxygenase activity (GO:0048244);; Biological Process: oxidation-reduction process (GO:0055114);;	--	[I]	Lipid transport and metabolism	Phytanoyl-CoA dioxygenase (PhyH)	Phytanoyl-CoA dioxygenase OS=Arabidopsis thaliana GN=PAHX PE=2 SV=2	Uncharacterized protein OS=Solanum tuberosum GN=PGSC0003DMG400018423 PE=4 SV=1	PREDICTED: phytanoyl-CoA dioxygenase [Solanum tuberosum]
tr|M1BY28|M1BY28_SOLTU	--	--	--	--	--	--	--	--	Uncharacterized protein OS=Solanum tuberosum GN=PGSC0003DMG400021557 PE=4 SV=1	PREDICTED: uncharacterized protein LOC104112899 [Nicotiana tomentosiformis]
tr|A0A127S2S5|A0A127S2S5_RALSL	[E]	Amino acid transport and metabolism	Molecular Function: nucleotide binding (GO:0000166);; Biological Process: cysteine biosynthetic process from serine (GO:0006535);; Biological Process: sulfate transport (GO:0008272);; Molecular Function: sulfate transmembrane transporter activity (GO:0015116);; Cellular Component: membrane (GO:0016020);; Molecular Function: carbon-oxygen lyase activity (GO:0016835);; Molecular Function: ATPase ac…	K01738|3.17454e-76|vcn:VOLCADRAFT_58530|hypothetical protein; K01738 cysteine synthase A [EC:2.5.1.47] (A)	[E]	Amino acid transport and metabolism	Pyridoxal-phosphate dependent enzyme	Cysteine synthase B OS=Pseudomonas aeruginosa (strain ATCC 15692 / PAO1 / 1C / PRS 101 / LMG 12228) GN=cysM PE=3 SV=1	Cysteine synthase OS=Triticum urartu PE=3 SV=1	cysteine synthase B [Gonapodya prolifera JEL478]
tr|M0ZZ08|M0ZZ08_SOLTU	[C]	Energy production and conversion	Molecular Function: pyruvate dehydrogenase (acetyl-transferring) activity (GO:0004739);; Biological Process: acetyl-CoA biosynthetic process from pyruvate (GO:0006086);; Biological Process: oxidation-reduction process (GO:0055114);;	K00162|0|rcu:RCOM_1437610|pyruvate dehydrogenase, putative (EC:1.2.4.1); K00162 pyruvate dehydrogenase E1 component beta subunit [EC:1.2.4.1] (A)	[C]	Energy production and conversion	Transketolase, C-terminal domain	Pyruvate dehydrogenase E1 component subunit beta-1, mitochondrial OS=Oryza sativa subsp. japonica GN=Os08g0536000 PE=2 SV=1	Uncharacterized protein OS=Solanum tuberosum GN=PGSC0003DMG401004334 PE=4 SV=1	PREDICTED: pyruvate dehydrogenase E1 component subunit beta-1, mitochondrial [Solanum tuberosum]
tr|M1CTX8|M1CTX8_SOLTU	--	--	Molecular Function: RNA binding (GO:0003723);; Molecular Function: ribonuclease T2 activity (GO:0033897);; Cellular Component: intracellular membrane-bounded organelle (GO:0043231);; Biological Process: cellular catabolic process (GO:0044248);; Cellular Component: cytoplasmic part (GO:0044444);; Biological Process: RNA phosphodiester bond hydrolysis, endonucleolytic (GO:0090502);;	K01166|1.98318e-50|ath:AT2G39780|RNS2; ribonuclease 2; K01166 ribonuclease T2 [EC:3.1.27.1] (A)	[A]	RNA processing and modification	Ribonuclease T2 family	Ribonuclease 2 OS=Arabidopsis thaliana GN=RNS2 PE=2 SV=1	Uncharacterized protein OS=Solanum tuberosum GN=PGSC0003DMG400029006 PE=3 SV=1	PREDICTED: ribonuclease 2-like [Solanum tuberosum]
tr|M0ZFY4|M0ZFY4_SOLTU	[P]	Inorganic ion transport and metabolism	Molecular Function: ATP binding (GO:0005524);; Cellular Component: endoplasmic reticulum (GO:0005783);; Biological Process: intra-Golgi vesicle-mediated transport (GO:0006891);; Molecular Function: ATPase activity (GO:0016887);; Biological Process: proteasome-mediated ubiquitin-dependent protein catabolic process (GO:0043161);; Biological Process: proteasome assembly (GO:0043248);; Biological Pro…	K01551|0|vvi:100252297|ATPase ASNA1 homolog; K01551 arsenite-transporting ATPase [EC:3.6.3.16] (A)	[P]	Inorganic ion transport and metabolism	Cellulose biosynthesis protein BcsQ	ATPase GET3 OS=Coprinopsis cinerea (strain Okayama-7 / 130 / ATCC MYA-4618 / FGSC 9003) GN=GET3 PE=3 SV=1	ATPase ASNA1 homolog OS=Solanum tuberosum GN=PGSC0003DMG400000004 PE=3 SV=1	PREDICTED: ATPase GET3 [Solanum tuberosum]
tr|M0ZJY2|M0ZJY2_SOLTU	[RTKL]	--	Molecular Function: calmodulin-dependent protein kinase activity (GO:0004683);; Molecular Function: calcium ion binding (GO:0005509);; Molecular Function: calmodulin binding (GO:0005516);; Molecular Function: ATP binding (GO:0005524);; Cellular Component: cytoplasm (GO:0005737);; Cellular Component: plasma membrane (GO:0005886);; Biological Process: abscisic acid-activated signaling pathway (GO:0…	K13412|0|rcu:RCOM_0685930|calcium-dependent protein kinase, putative (EC:2.7.11.17); K13412 calcium-dependent protein kinase [EC:2.7.11.1] (A)	[T]	Signal transduction mechanisms	Lipopolysaccharide kinase (Kdo/WaaP) family	Calcium-dependent protein kinase 11 OS=Arabidopsis thaliana GN=CPK11 PE=1 SV=2	Uncharacterized protein OS=Solanum tuberosum GN=PGSC0003DMG400000890 PE=4 SV=1	PREDICTED: calcium-dependent protein kinase 11-like [Solanum tuberosum]
tr|M1CCD1|M1CCD1_SOLTU	[M]	Cell wall/membrane/envelope biogenesis	Cellular Component: cytosol (GO:0005829);; Molecular Function: 3-deoxy-manno-octulosonate cytidylyltransferase activity (GO:0008690);; Biological Process: lipopolysaccharide biosynthetic process (GO:0009103);; Biological Process: pollen development (GO:0009555);; Biological Process: pollen tube growth (GO:0009860);; Biological Process: methylglyoxal catabolic process to D-lactate (GO:0019243);; C…	K00979|0|rcu:RCOM_1632840|cmp-2-keto-3-deoctulosonate (cmp-kdo) cytidyltransferase, putative (EC:2.7.7.38); K00979 3-deoxy-manno-octulosonate cytidylyltransferase (CMP-KDO synthetase) [EC:2.7.7.38] (A)	--	--	2-C-methyl-D-erythritol 4-phosphate cytidylyltransferase	3-deoxy-manno-octulosonate cytidylyltransferase, mitochondrial OS=Arabidopsis thaliana GN=KDSB PE=1 SV=1	--	PREDICTED: 3-deoxy-manno-octulosonate cytidylyltransferase, mitochondrial [Solanum tuberosum]
tr|M1BQQ9|M1BQQ9_SOLTU	[RTKL]	--	Biological Process: polysaccharide biosynthetic process (GO:0000271);; Biological Process: response to molecule of bacterial origin (GO:0002237);; Molecular Function: protein serine/threonine kinase activity (GO:0004674);; Molecular Function: steroid binding (GO:0005496);; Molecular Function: ATP binding (GO:0005524);; Cellular Component: plasma membrane (GO:0005886);; Biological Process: protein…	K13415|0|vvi:100252647|systemin receptor SR160; K13415 protein brassinosteroid insensitive 1 [EC:2.7.10.1 2.7.11.1] (A)	--	--	FNIP Repeat	Systemin receptor SR160 OS=Solanum peruvianum PE=1 SV=1	Uncharacterized protein OS=Solanum tuberosum GN=PGSC0003DMG400019698 PE=4 SV=1	PREDICTED: systemin receptor SR160 [Solanum tuberosum]
tr|M1BMA2|M1BMA2_SOLTU	[C]	Energy production and conversion	Molecular Function: NADPH dehydrogenase activity (GO:0003959);; Cellular Component: intracellular (GO:0005622);; Molecular Function: FMN binding (GO:0010181);; Biological Process: oxidation-reduction process (GO:0055114);;	K05894|0|vvi:100244746|putative 12-oxophytodienoate reductase 11; K05894 12-oxophytodienoic acid reductase [EC:1.3.1.42] (A)	[CR]	--	NADH:flavin oxidoreductase / NADH oxidase family	12-oxophytodienoate reductase 2 OS=Arabidopsis thaliana GN=OPR2 PE=1 SV=2	Uncharacterized protein OS=Solanum tuberosum GN=PGSC0003DMG400018779 PE=4 SV=1	PREDICTED: 12-oxophytodienoate reductase 2-like [Solanum tuberosum]
tr|M1AI89|M1AI89_SOLTU	--	--	--	--	--	--	Agenet domain	--	Uncharacterized protein OS=Solanum tuberosum GN=PGSC0003DMG400009053 PE=4 SV=1	PREDICTED: uncharacterized protein LOC102593578 isoform X1 [Solanum tuberosum]
tr|M0ZRV2|M0ZRV2_SOLTU	[R]	General function prediction only	Cellular Component: nucleolus (GO:0005730);; Biological Process: rRNA processing (GO:0006364);; Cellular Component: small-subunit processome (GO:0032040);;	K14566|4.70168e-109|vvi:100246575|	[R]	General function prediction only	Fcf1	rRNA-processing protein FCF1 homolog OS=Pongo abelii GN=FCF1 PE=2 SV=1	Uncharacterized protein OS=Solanum tuberosum GN=PGSC0003DMG402002606 PE=4 SV=1	PREDICTED: rRNA-processing protein FCF1 homolog [Solanum lycopersicum]
tr|M1B864|M1B864_SOLTU	--	--	Molecular Function: endopeptidase inhibitor activity (GO:0004866);; Cellular Component: cell wall (GO:0005618);; Biological Process: protein folding (GO:0006457);; Molecular Function: peptidase activity (GO:0008233);; Biological Process: response to heat (GO:0009408);; Biological Process: response to high light intensity (GO:0009644);; Biological Process: response to nitrate (GO:0010167);; Biolog…	--	--	--	Trypsin and protease inhibitor	Miraculin OS=Synsepalum dulcificum PE=1 SV=3	Uncharacterized protein OS=Solanum tuberosum GN=PGSC0003DMG400015219 PE=4 SV=1	PREDICTED: miraculin [Solanum tuberosum]
tr|M0ZHT9|M0ZHT9_SOLTU	[O]	Posttranslational modification, protein turnover, chaperones	Molecular Function: ATP binding (GO:0005524);;	K03283|0|vvi:100253562|heat shock cognate 70 kDa protein-like; K03283 heat shock 70kDa protein 1/8 (A)	[O]	Posttranslational modification, protein turnover, chaperones	MreB/Mbl protein	Heat shock cognate 70 kDa protein 1 OS=Solanum lycopersicum GN=HSC-I PE=2 SV=1	Uncharacterized protein OS=Solanum tuberosum GN=PGSC0003DMG400000398 PE=3 SV=1	PREDICTED: heat shock cognate 70 kDa protein 2-like [Solanum tuberosum]
tr|M1B597|M1B597_SOLTU	--	--	Molecular Function: calcium ion binding (GO:0005509);; Molecular Function: GTP binding (GO:0005525);; Cellular Component: endosome (GO:0005768);; Biological Process: protein targeting to vacuole (GO:0006623);; Biological Process: endocytosis (GO:0006897);; Cellular Component: plasmodesma (GO:0009506);; Cellular Component: membrane (GO:0016020);; Biological Process: endocytic recycling (GO:0032456…	K12483|0|vvi:100241890|EH domain-containing protein 1; K12483 EH domain-containing protein 1 (A)	[TU]	--	Cytoskeletal-regulatory complex EF hand	EH domain-containing protein 1 OS=Arabidopsis thaliana GN=EHD1 PE=1 SV=1	Uncharacterized protein OS=Solanum tuberosum GN=PGSC0003DMG400014414 PE=4 SV=1	PREDICTED: EH domain-containing protein 1-like [Solanum tuberosum]
tr|M1C578|M1C578_SOLTU	--	--	Cellular Component: chloroplast (GO:0009507);;	--	--	--	Protein of unknown function (DUF1997)	Uncharacterized protein SYNPCC7002_A1590 OS=Synechococcus sp. (strain ATCC 27264 / PCC 7002 / PR-6) GN=SYNPCC7002_A1590 PE=4 SV=2	Uncharacterized protein OS=Solanum tuberosum GN=PGSC0003DMG400023376 PE=4 SV=1	PREDICTED: uncharacterized protein SYNPCC7002_A1590 [Solanum tuberosum]
tr|M1B367|M1B367_SOLTU	[RTKL]	--	Molecular Function: protein serine/threonine kinase activity (GO:0004674);; Molecular Function: ATP binding (GO:0005524);; Cellular Component: plasma membrane (GO:0005886);; Biological Process: protein phosphorylation (GO:0006468);; Biological Process: defense response (GO:0006952);; Cellular Component: plasmodesma (GO:0009506);; Cellular Component: integral component of membrane (GO:0016021);; M…	--	--	--	Receptor serine/threonine kinase	Receptor-like serine/threonine-protein kinase SD1-8 OS=Arabidopsis thaliana GN=SD18 PE=1 SV=1	Serine/threonine-protein kinase OS=Solanum tuberosum GN=PGSC0003DMG400013885 PE=3 SV=1	PREDICTED: receptor-like serine/threonine-protein kinase SD1-8 [Solanum lycopersicum]
tr|M0ZW80|M0ZW80_SOLTU	--	--	Cellular Component: chloroplast envelope (GO:0009941);; Biological Process: stomatal complex morphogenesis (GO:0010103);; Molecular Function: oxidoreductase activity (GO:0016491);; Biological Process: mRNA modification (GO:0016556);; Biological Process: oxidation-reduction process (GO:0055114);;	--	--	--	FAD binding domain	15-cis-phytoene desaturase, chloroplastic/chromoplastic OS=Capsicum annuum GN=PDS PE=1 SV=1	Uncharacterized protein OS=Solanum tuberosum GN=PGSC0003DMG400003660 PE=4 SV=1	PREDICTED: 15-cis-phytoene desaturase, chloroplastic/chromoplastic [Solanum tuberosum]
tr|Q8LT15|Q8LT15_SOLTU	[RTKL]	--	Biological Process: MAPK cascade (GO:0000165);; Molecular Function: MAP kinase activity (GO:0004707);; Molecular Function: ATP binding (GO:0005524);; Cellular Component: intracellular (GO:0005622);;	K04371|0|vvi:100251947|mitogen-activated protein kinase homolog NTF6; K04371 mitogen-activated protein kinase 1/3 [EC:2.7.11.24] (A)	[T]	Signal transduction mechanisms	Protein tyrosine kinase	Mitogen-activated protein kinase homolog NTF6 OS=Nicotiana tabacum GN=NTF6 PE=2 SV=1	Mitogen-activated protein kinase OS=Solanum tuberosum GN=StMPK4 PE=2 SV=1	mitogen-activated protein kinase homolog NTF6-like [Solanum tuberosum]
tr|M1C262|M1C262_SOLTU	--	--	Biological Process: phosphatidylinositol biosynthetic process (GO:0006661);;	--	--	--	HECT-like Ubiquitin-conjugating enzyme (E2)-binding	--	Uncharacterized protein OS=Solanum tuberosum GN=PGSC0003DMG400022568 PE=4 SV=1	PREDICTED: uncharacterized protein LOC102582264 [Solanum tuberosum]
tr|M1ACS9|M1ACS9_SOLTU	--	--	--	--	--	--	--	--	Uncharacterized protein OS=Solanum tuberosum GN=PGSC0003DMG400007711 PE=4 SV=1	PREDICTED: uncharacterized protein LOC102597833 [Solanum tuberosum]
tr|M1CVD2|M1CVD2_SOLTU	[R]	General function prediction only	Biological Process: tryptophan biosynthetic process (GO:0000162);; Molecular Function: tryptophan synthase activity (GO:0004834);; Cellular Component: chloroplast (GO:0009507);; Molecular Function: pyridoxal phosphate binding (GO:0030170);; Molecular Function: protein homodimerization activity (GO:0042803);; Molecular Function: L-serine hydro-lyase (adding indole, L-tryptophan-forming) activity (…	--	[E]	Amino acid transport and metabolism	Pyridoxal-phosphate dependent enzyme	Tryptophan synthase beta chain 2 OS=Aquifex aeolicus (strain VF5) GN=trpB2 PE=3 SV=1	Uncharacterized protein OS=Solanum tuberosum GN=PGSC0003DMG400029380 PE=3 SV=1	PREDICTED: tryptophan synthase beta chain 2 [Solanum tuberosum]
tr|M1BC20|M1BC20_SOLTU	--	--	Molecular Function: peroxidase activity (GO:0004601);; Cellular Component: extracellular region (GO:0005576);; Cellular Component: vacuole (GO:0005773);; Cellular Component: cytosol (GO:0005829);; Biological Process: response to oxidative stress (GO:0006979);; Biological Process: determination of bilateral symmetry (GO:0009855);; Biological Process: polarity specification of adaxial/abaxial axis …	K00430|0|ath:AT2G22420|peroxidase; K00430 peroxidase [EC:1.11.1.7] (A)	--	--	Peroxidase	Peroxidase 17 OS=Arabidopsis thaliana GN=PER17 PE=2 SV=1	Peroxidase OS=Solanum tuberosum GN=PGSC0003DMG400016223 PE=3 SV=1	PREDICTED: peroxidase 17 [Solanum tuberosum]
tr|M1D4J7|M1D4J7_SOLTU	[J]	Translation, ribosomal structure and biogenesis	Molecular Function: RNA binding (GO:0003723);; Molecular Function: structural constituent of ribosome (GO:0003735);; Biological Process: translation (GO:0006412);; Cellular Component: cytosolic large ribosomal subunit (GO:0022625);;	K02883|1.11203e-121|rcu:RCOM_1178700|60S ribosomal protein L18, putative; K02883 large subunit ribosomal protein L18e (A)	[J]	Translation, ribosomal structure and biogenesis	Ribosomal proteins 50S-L15, 50S-L18e, 60S-L27A	60S ribosomal protein L18-2 OS=Arabidopsis thaliana GN=RPL18B PE=1 SV=2	Uncharacterized protein OS=Solanum tuberosum GN=PGSC0003DMG400031789 PE=4 SV=1	PREDICTED: 60S ribosomal protein L18-2 [Solanum tuberosum]
tr|M1C562|M1C562_SOLTU	[R]	General function prediction only	Biological Process: telomere maintenance (GO:0000723);; Biological Process: tRNA processing (GO:0008033);; Cellular Component: membrane (GO:0016020);; Biological Process: response to stimulus (GO:0050896);;	K15450|0|vvi:100257307|tRNA wybutosine-synthesizing protein 2/3/4; K15450 tRNA wybutosine-synthesizing protein 3 [EC:2.1.1.282] (A)	[R]	General function prediction only	Kelch motif	tRNA wybutosine-synthesizing protein 2/3/4 OS=Arabidopsis thaliana GN=At4g04670 PE=2 SV=1	Uncharacterized protein OS=Solanum tuberosum GN=PGSC0003DMG400023367 PE=4 SV=1	PREDICTED: tRNA wybutosine-synthesizing protein 2/3/4 [Solanum tuberosum]
tr|M1D1P1|M1D1P1_SOLTU	[C]	Energy production and conversion	Molecular Function: NADPH dehydrogenase activity (GO:0003959);; Cellular Component: peroxisome (GO:0005777);; Biological Process: jasmonic acid biosynthetic process (GO:0009695);; Molecular Function: FMN binding (GO:0010181);; Molecular Function: 12-oxophytodienoate reductase activity (GO:0016629);; Biological Process: oxylipin biosynthetic process (GO:0031408);; Biological Process: oxidation-red…	K05894|0|rcu:RCOM_0712140|12-oxophytodienoate reductase opr, putative (EC:1.3.1.42); K05894 12-oxophytodienoic acid reductase [EC:1.3.1.42] (A)	[CR]	--	NADH:flavin oxidoreductase / NADH oxidase family	12-oxophytodienoate reductase 3 OS=Solanum lycopersicum GN=OPR3 PE=1 SV=1	Uncharacterized protein OS=Solanum tuberosum GN=PGSC0003DMG400030890 PE=4 SV=1	PREDICTED: 12-oxophytodienoate reductase 3 [Solanum tuberosum]
tr|M1BMR7|M1BMR7_SOLTU	--	--	Molecular Function: catechol oxidase activity (GO:0004097);; Molecular Function: monophenol monooxygenase activity (GO:0004503);; Cellular Component: chloroplast thylakoid lumen (GO:0009543);; Biological Process: pigment biosynthetic process (GO:0046148);; Molecular Function: metal ion binding (GO:0046872);; Biological Process: oxidation-reduction process (GO:0055114);;	--	--	--	Polyphenol oxidase middle domain	Polyphenol oxidase C, chloroplastic OS=Solanum lycopersicum PE=3 SV=1	Uncharacterized protein OS=Solanum tuberosum GN=PGSC0003DMG400018917 PE=4 SV=1	PREDICTED: polyphenol oxidase A, chloroplastic isoform X2 [Solanum tuberosum]
tr|M1A9X9|M1A9X9_SOLTU	[P]	Inorganic ion transport and metabolism	Molecular Function: ATP binding (GO:0005524);; Cellular Component: endoplasmic reticulum (GO:0005783);; Biological Process: intra-Golgi vesicle-mediated transport (GO:0006891);; Molecular Function: ATPase activity (GO:0016887);; Biological Process: proteasome-mediated ubiquitin-dependent protein catabolic process (GO:0043161);; Biological Process: proteasome assembly (GO:0043248);; Biological Pro…	--	[P]	Inorganic ion transport and metabolism	Cellulose biosynthesis protein BcsQ	ATPase ASNA1 homolog OS=Aedes aegypti GN=AAEL011136 PE=3 SV=1	ATPase ASNA1 homolog OS=Solanum tuberosum GN=PGSC0003DMG400007006 PE=3 SV=1	PREDICTED: ATPase ASNA1 homolog [Solanum tuberosum]
tr|M1B7R0|M1B7R0_SOLTU	--	--	Molecular Function: peroxidase activity (GO:0004601);; Cellular Component: extracellular region (GO:0005576);; Biological Process: response to oxidative stress (GO:0006979);; Molecular Function: heme binding (GO:0020037);; Biological Process: hydrogen peroxide catabolic process (GO:0042744);; Molecular Function: metal ion binding (GO:0046872);; Biological Process: oxidation-reduction process (GO:…	K00430|1.18834e-133|rcu:RCOM_0774930|Lignin-forming anionic peroxidase precursor, putative (EC:1.11.1.7); K00430 peroxidase [EC:1.11.1.7] (A)	--	--	Peroxidase	Lignin-forming anionic peroxidase OS=Nicotiana sylvestris PE=2 SV=1	Peroxidase OS=Solanum tuberosum GN=PGSC0003DMG400015106 PE=3 SV=1	PREDICTED: lignin-forming anionic peroxidase [Solanum pennellii]
tr|Q1W7G7|Q1W7G7_SOLTU	--	--	--	--	--	--	Fasciclin domain	Fasciclin-like arabinogalactan protein 7 OS=Arabidopsis thaliana GN=FLA7 PE=1 SV=1	Cell adhesion protein (Fragment) OS=Solanum melongena GN=At2g04780 PE=4 SV=2	cell adhesion protein [Solanum melongena]
tr|M1BI99|M1BI99_SOLTU	--	--	--	K18647|3.19101e-126|vvi:100261569|acidic leucine-rich nuclear phosphoprotein 32-related protein; K18647 acidic leucine-rich nuclear phosphoprotein 32 family member B (A)	[DR]	--	Leucine rich repeat	Acidic leucine-rich nuclear phosphoprotein 32-related protein OS=Arabidopsis thaliana GN=At3g50690 PE=2 SV=1	Uncharacterized protein OS=Solanum tuberosum GN=PGSC0003DMG400017777 PE=4 SV=1	PREDICTED: acidic leucine-rich nuclear phosphoprotein 32-related protein [Solanum tuberosum]
tr|M1CQD3|M1CQD3_SOLTU	[K]	Transcription	Molecular Function: DNA binding (GO:0003677);; Biological Process: regulation of transcription from RNA polymerase II promoter (GO:0006357);; Biological Process: regulation of DNA-templated transcription, elongation (GO:0032784);;	K11292|0|vvi:100241331|transcription elongation factor SPT6; K11292 transcription elongation factor SPT6 (A)	[A]	RNA processing and modification	Tex-like protein N-terminal domain	Transcription elongation factor SPT6 OS=Danio rerio GN=supt6h PE=1 SV=1	--	PREDICTED: transcription elongation factor SPT6 isoform X2 [Solanum tuberosum]
tr|M1AZL8|M1AZL8_SOLTU	[C]	Energy production and conversion	Biological Process: sulfur amino acid metabolic process (GO:0000096);; Molecular Function: dihydrolipoyllysine-residue acetyltransferase activity (GO:0004742);; Cellular Component: mitochondrion (GO:0005739);; Biological Process: acetyl-CoA biosynthetic process from pyruvate (GO:0006086);; Biological Process: glycine catabolic process (GO:0006546);; Biological Process: unsaturated fatty acid bios…	--	[C]	Energy production and conversion	e3 binding domain	Dihydrolipoyllysine-residue acetyltransferase component 4 of pyruvate dehydrogenase complex, chloroplastic OS=Arabidopsis thaliana GN=LTA2 PE=2 SV=1	Uncharacterized protein OS=Solanum tuberosum GN=PGSC0003DMG400012966 PE=3 SV=1	PREDICTED: dihydrolipoyllysine-residue acetyltransferase component 4 of pyruvate dehydrogenase complex, chloroplastic [Solanum tuberosum]
tr|M1CBT8|M1CBT8_SOLTU	[E]	Amino acid transport and metabolism	Biological Process: histidine biosynthetic process (GO:0000105);; Molecular Function: magnesium ion binding (GO:0000287);; Molecular Function: ATP phosphoribosyltransferase activity (GO:0003879);; Cellular Component: chloroplast stroma (GO:0009570);;	K00765|0|vvi:100256118|ATP phosphoribosyltransferase 2, chloroplastic; K00765 ATP phosphoribosyltransferase [EC:2.4.2.17] (A)	[E]	Amino acid transport and metabolism	HisG, C-terminal domain	ATP phosphoribosyltransferase 2, chloroplastic OS=Arabidopsis thaliana GN=HISN1B PE=1 SV=1	Uncharacterized protein OS=Solanum tuberosum GN=PGSC0003DMG400024926 PE=4 SV=1	PREDICTED: ATP phosphoribosyltransferase 2, chloroplastic [Solanum tuberosum]
tr|M1B583|M1B583_SOLTU	[O]	Posttranslational modification, protein turnover, chaperones	Molecular Function: ATP binding (GO:0005524);; Cellular Component: cytoplasm (GO:0005737);; Biological Process: protein folding (GO:0006457);; Biological Process: response to stress (GO:0006950);; Molecular Function: unfolded protein binding (GO:0051082);;	--	[O]	Posttranslational modification, protein turnover, chaperones	Histidine kinase-, DNA gyrase B-, and HSP90-like ATPase	Heat shock cognate protein 80 OS=Solanum lycopersicum GN=HSC80 PE=2 SV=1	Uncharacterized protein OS=Solanum tuberosum GN=PGSC0003DMG400014405 PE=3 SV=1	PREDICTED: heat shock cognate protein 80 [Solanum tuberosum]
tr|M1A057|M1A057_SOLTU	--	--	Molecular Function: protein phosphatase inhibitor activity (GO:0004864);; Molecular Function: receptor activity (GO:0004872);; Cellular Component: nucleus (GO:0005634);; Cellular Component: cytoplasm (GO:0005737);; Biological Process: defense response (GO:0006952);; Biological Process: response to biotic stimulus (GO:0009607);; Biological Process: abscisic acid-activated signaling pathway (GO:000…	--	--	--	Pathogenesis-related protein Bet v I family	Major allergen Pru ar 1 OS=Prunus armeniaca PE=1 SV=1	Uncharacterized protein OS=Solanum tuberosum GN=PGSC0003DMG400004626 PE=3 SV=1	PREDICTED: major allergen Pru ar 1-like [Solanum tuberosum]
tr|M1D130|M1D130_SOLTU	[O]	Posttranslational modification, protein turnover, chaperones	Biological Process: protein peptidyl-prolyl isomerization (GO:0000413);; Molecular Function: peptidyl-prolyl cis-trans isomerase activity (GO:0003755);; Biological Process: protein folding (GO:0006457);; Cellular Component: chloroplast (GO:0009507);; Cellular Component: thylakoid lumen (GO:0031977);;	K03768|3.46601e-132|vvi:100247841|peptidyl-prolyl cis-trans isomerase CYP28, chloroplastic; K03768 peptidyl-prolyl cis-trans isomerase B (cyclophilin B) [EC:5.2.1.8] (A)	[O]	Posttranslational modification, protein turnover, chaperones	Cyclophilin type peptidyl-prolyl cis-trans isomerase/CLD	Peptidyl-prolyl cis-trans isomerase CYP28, chloroplastic OS=Arabidopsis thaliana GN=CYP28 PE=1 SV=1	Uncharacterized protein OS=Solanum tuberosum GN=PGSC0003DMG400030738 PE=3 SV=1	PREDICTED: peptidyl-prolyl cis-trans isomerase CYP28, chloroplastic isoform X1 [Solanum tuberosum]
tr|M1AML0|M1AML0_SOLTU	--	--	--	--	[R]	General function prediction only	Pentacotripeptide-repeat region of PROPR	Pentatricopeptide repeat-containing protein At3g02490, mitochondrial OS=Arabidopsis thaliana GN=At3g02490 PE=2 SV=1	Uncharacterized protein OS=Solanum tuberosum GN=PGSC0003DMG400010054 PE=4 SV=1	PREDICTED: pentatricopeptide repeat-containing protein At3g02490, mitochondrial-like [Solanum tuberosum]
tr|M0ZWB1|M0ZWB1_SOLTU	[R]	General function prediction only	Molecular Function: carbonate dehydratase activity (GO:0004089);; Cellular Component: mitochondrial respiratory chain complex I (GO:0005747);; Cellular Component: chloroplast (GO:0009507);; Biological Process: photorespiration (GO:0009853);; Biological Process: anther dehiscence (GO:0009901);; Biological Process: starch biosynthetic process (GO:0019252);; Molecular Function: identical protein bin…	--	--	--	Hexapeptide repeat of succinyl-transferase	Gamma carbonic anhydrase 2, mitochondrial OS=Arabidopsis thaliana GN=GAMMACA2 PE=1 SV=1	Uncharacterized protein OS=Solanum tuberosum GN=PGSC0003DMG400003692 PE=4 SV=1	PREDICTED: gamma carbonic anhydrase 2, mitochondrial-like [Solanum tuberosum]
tr|Q3HVM9|Q3HVM9_SOLTU	[O]	Posttranslational modification, protein turnover, chaperones	Molecular Function: threonine-type endopeptidase activity (GO:0004298);; Cellular Component: nucleus (GO:0005634);; Cellular Component: cytoplasm (GO:0005737);; Biological Process: ubiquitin-dependent protein catabolic process (GO:0006511);; Cellular Component: proteasome core complex, alpha-subunit complex (GO:0019773);;	K02731|7.28028e-164|vvi:100257349|proteasome subunit alpha type-7; K02731 20S proteasome subunit alpha 4 [EC:3.4.25.1] (A)	[O]	Posttranslational modification, protein turnover, chaperones	Proteasome subunit A N-terminal signature	Proteasome subunit alpha type-7 OS=Solanum lycopersicum GN=PAD1 PE=2 SV=1	Proteasome subunit alpha type OS=Solanum tuberosum PE=2 SV=1	proteasome, alpha subunit-like protein [Solanum tuberosum]
tr|M1CED0|M1CED0_SOLTU	[HC]	--	Molecular Function: monooxygenase activity (GO:0004497);; Cellular Component: integral component of membrane (GO:0016021);; Biological Process: secondary metabolite biosynthetic process (GO:0044550);; Biological Process: oxidation-reduction process (GO:0055114);; Molecular Function: FAD binding (GO:0071949);;	--	[CR]	--	NAD(P)-binding Rossmann-like domain	2,6-dihydroxypyridine 3-monooxygenase OS=Arthrobacter nicotinovorans GN=dhpH PE=1 SV=1	--	PREDICTED: 6-hydroxynicotinate 3-monooxygenase isoform X1 [Solanum tuberosum]
tr|Q8H1X5|Q8H1X5_SOLTU	--	--	Biological Process: metabolic process (GO:0008152);; Cellular Component: chloroplast (GO:0009507);; Molecular Function: allene-oxide cyclase activity (GO:0046423);;	--	--	--	Allene oxide cyclase	Allene oxide cyclase 3, chloroplastic OS=Arabidopsis thaliana GN=AOC3 PE=2 SV=1	Allene oxide cyclase OS=Solanum tuberosum PE=2 SV=1	allene oxide cyclase [Solanum tuberosum]
tr|A0A1L1Z6W0|A0A1L1Z6W0_SOLTU	--	--	Molecular Function: protein phosphatase inhibitor activity (GO:0004864);; Molecular Function: receptor activity (GO:0004872);; Cellular Component: nucleus (GO:0005634);; Cellular Component: cytoplasm (GO:0005737);; Biological Process: defense response (GO:0006952);; Biological Process: response to biotic stimulus (GO:0009607);; Biological Process: abscisic acid-activated signaling pathway (GO:000…	--	--	--	Pathogenesis-related protein Bet v I family	Pathogenesis-related protein STH-2 OS=Solanum tuberosum GN=STH-2 PE=2 SV=1	Uncharacterized protein OS=Solanum tuberosum GN=PGSC0003DMG401001494 PE=3 SV=1	PREDICTED: pathogenesis-related protein STH-2-like [Solanum tuberosum]
tr|M1B9B9|M1B9B9_SOLTU	--	--	Molecular Function: chitinase activity (GO:0004568);; Cellular Component: extracellular region (GO:0005576);; Biological Process: carbohydrate metabolic process (GO:0005975);; Biological Process: chitin catabolic process (GO:0006032);; Molecular Function: chitin binding (GO:0008061);;	--	--	--	Glycosyl hydrolases family 18	Chitinase 2 OS=Tulipa bakeri PE=1 SV=1	Uncharacterized protein OS=Solanum tuberosum GN=PGSC0003DMG400015523 PE=3 SV=1	PREDICTED: chitinase 2-like [Solanum tuberosum]
tr|M1BG71|M1BG71_SOLTU	[R]	General function prediction only	Molecular Function: iron ion binding (GO:0005506);; Molecular Function: oxidoreductase activity (GO:0016491);; Biological Process: oxidation-reduction process (GO:0055114);;	K06892|0|vvi:100252777|	[QR]	--	non-haem dioxygenase in morphine synthesis N-terminal	1-aminocyclopropane-1-carboxylate oxidase homolog OS=Solanum lycopersicum GN=ACO3 PE=2 SV=1	Uncharacterized protein OS=Solanum tuberosum GN=PGSC0003DMG400017246 PE=3 SV=1	PREDICTED: 1-aminocyclopropane-1-carboxylate oxidase homolog [Solanum tuberosum]
tr|M1CCZ4|M1CCZ4_SOLTU	--	--	Cellular Component: integral component of chloroplast outer membrane (GO:0031359);; Biological Process: plastid fission (GO:0043572);;	--	--	--	--	Plastid division protein PDV2 OS=Arabidopsis thaliana GN=PDV2 PE=1 SV=1	--	PREDICTED: plastid division protein PDV2 [Solanum tuberosum]
tr|M1AG20|M1AG20_SOLTU	[L]	Replication, recombination and repair	Molecular Function: protein kinase activity (GO:0004672);; Cellular Component: cytosol (GO:0005829);; Biological Process: response to water deprivation (GO:0009414);; Biological Process: detection of light stimulus (GO:0009583);; Biological Process: photomorphogenesis (GO:0009640);; Biological Process: blue light signaling pathway (GO:0009785);; Molecular Function: blue light photoreceptor activi…	--	[LT]	--	Blue/Ultraviolet sensing protein C terminal	Cryptochrome-1 OS=Arabidopsis thaliana GN=CRY1 PE=1 SV=2	Uncharacterized protein OS=Solanum tuberosum GN=PGSC0003DMG400008545 PE=4 SV=1	PREDICTED: cryptochrome-1-like [Solanum tuberosum]
tr|M1CI69|M1CI69_SOLTU	[G]	Carbohydrate transport and metabolism	Molecular Function: beta-galactosidase activity (GO:0004565);; Cellular Component: vacuolar membrane (GO:0005774);; Biological Process: carbohydrate metabolic process (GO:0005975);; Cellular Component: plant-type cell wall (GO:0009505);; Cellular Component: integral component of membrane (GO:0016021);; Molecular Function: carbohydrate binding (GO:0030246);;	--	[G]	Carbohydrate transport and metabolism	Beta-galactosidase	Beta-galactosidase 9 OS=Arabidopsis thaliana GN=BGAL9 PE=2 SV=1	--	PREDICTED: beta-galactosidase 9 [Solanum tuberosum]
tr|M1BV77|M1BV77_SOLTU	--	--	Molecular Function: peroxidase activity (GO:0004601);; Cellular Component: extracellular region (GO:0005576);; Biological Process: response to oxidative stress (GO:0006979);; Molecular Function: heme binding (GO:0020037);; Biological Process: hydrogen peroxide catabolic process (GO:0042744);; Molecular Function: metal ion binding (GO:0046872);; Biological Process: oxidation-reduction process (GO:…	K00430|1.24514e-167|vvi:100258515|cationic peroxidase 1; K00430 peroxidase [EC:1.11.1.7] (A)	--	--	Peroxidase	Cationic peroxidase 1 OS=Arachis hypogaea GN=PNC1 PE=1 SV=2	Peroxidase OS=Solanum tuberosum GN=PGSC0003DMG400020801 PE=3 SV=1	PREDICTED: peroxidase 2-like [Solanum tuberosum]
tr|M1BQC9|M1BQC9_SOLTU	--	--	Molecular Function: DNA binding (GO:0003677);; Cellular Component: nucleus (GO:0005634);; Biological Process: regulation of transcription, DNA-templated (GO:0006355);; Cellular Component: integral component of membrane (GO:0016021);;	--	--	--	No apical meristem (NAM) protein	NAC domain-containing protein 40 OS=Arabidopsis thaliana GN=NTL8 PE=1 SV=1	Uncharacterized protein OS=Solanum tuberosum GN=PGSC0003DMG400019615 PE=4 SV=1	PREDICTED: NAC domain-containing protein 40-like [Solanum tuberosum]
tr|M0ZSN9|M0ZSN9_SOLTU	[E]	Amino acid transport and metabolism	Molecular Function: aminopeptidase activity (GO:0004177);; Biological Process: proteolysis (GO:0006508);; Molecular Function: manganese ion binding (GO:0030145);;	K01262|7.11676e-151|vvi:100240821|probable Xaa-Pro aminopeptidase 3; K01262 Xaa-Pro aminopeptidase [EC:3.4.11.9] (A)	[E]	Amino acid transport and metabolism	Metallopeptidase family M24	Probable Xaa-Pro aminopeptidase 3 OS=Mus musculus GN=Xpnpep3 PE=1 SV=1	Uncharacterized protein OS=Solanum tuberosum GN=PGSC0003DMG400002792 PE=4 SV=1	PREDICTED: probable Xaa-Pro aminopeptidase 3 [Solanum tuberosum]
tr|M1AM16|M1AM16_SOLTU	--	--	Molecular Function: nucleic acid binding (GO:0003676);;	--	[S]	Function unknown	Alba	Ribonuclease P protein subunit p25-like protein OS=Homo sapiens GN=RPP25L PE=1 SV=1	Uncharacterized protein OS=Solanum tuberosum GN=PGSC0003DMG400009952 PE=4 SV=1	PREDICTED: ribonuclease P protein subunit p25-like protein isoform X1 [Solanum tuberosum]
tr|M1CV03|M1CV03_SOLTU	--	--	Biological Process: positive regulation of DNA repair (GO:0045739);; Cellular Component: BRCA1-A complex (GO:0070531);; Cellular Component: BRISC complex (GO:0070552);;	--	--	--	--	--	Uncharacterized protein OS=Solanum tuberosum GN=PGSC0003DMG400029302 PE=4 SV=1	PREDICTED: uncharacterized protein LOC102596388 [Solanum tuberosum]
tr|M1AUY2|M1AUY2_SOLTU	--	--	Cellular Component: ubiquitin ligase complex (GO:0000151);; Molecular Function: ubiquitin conjugating enzyme binding (GO:0031624);; Molecular Function: small conjugating protein binding (GO:0032182);; Biological Process: protein neddylation (GO:0045116);; Biological Process: positive regulation of ubiquitin-protein ligase activity (GO:0051443);;	--	[S]	Function unknown	Cullin binding	DCN1-like protein 4 OS=Mus musculus GN=Dcun1d4 PE=2 SV=1	Defective in cullin neddylation protein OS=Solanum tuberosum GN=PGSC0003DMG400011835 PE=4 SV=1	PREDICTED: DCN1-like protein 4 isoform X2 [Solanum tuberosum]
tr|M1C0I7|M1C0I7_SOLTU	--	--	Cellular Component: extracellular space (GO:0005615);; Cellular Component: vacuole (GO:0005773);; Molecular Function: lipid binding (GO:0008289);;	--	[V]	Defense mechanisms	LBP / BPI / CETP family, N-terminal domain	Putative BPI/LBP family protein At1g04970 OS=Arabidopsis thaliana GN=At1g04970 PE=2 SV=1	Uncharacterized protein OS=Solanum tuberosum GN=PGSC0003DMG401022202 PE=4 SV=1	PREDICTED: putative BPI/LBP family protein At1g04970 [Solanum tuberosum]
tr|M1BYF7|M1BYF7_SOLTU	[K]	Transcription	Molecular Function: RNA binding (GO:0003723);; Cellular Component: nucleus (GO:0005634);; Cellular Component: viral nucleocapsid (GO:0019013);; Cellular Component: ribonucleoprotein complex (GO:0030529);;	K11086|6.63064e-86|rcu:RCOM_0771300|small nuclear ribonucleoprotein-associated protein, putative; K11086 small nuclear ribonucleoprotein B and B' (A)	[K]	Transcription	LSM domain	Small nuclear ribonucleoprotein-associated protein B' OS=Macropus eugenii GN=SNRPB PE=2 SV=1	Small nuclear ribonucleoprotein-associated protein OS=Solanum tuberosum GN=PGSC0003DMG400021647 PE=3 SV=1	PREDICTED: small nuclear ribonucleoprotein-associated protein B'-like [Solanum tuberosum]
tr|M1BQX1|M1BQX1_SOLTU	[C]	Energy production and conversion	Molecular Function: D-arabinono-1,4-lactone oxidase activity (GO:0003885);; Cellular Component: membrane (GO:0016020);; Molecular Function: flavin adenine dinucleotide binding (GO:0050660);; Biological Process: oxidation-reduction process (GO:0055114);;	--	[V]	Defense mechanisms	FAD binding domain	Probable L-gulonolactone oxidase 6 OS=Arabidopsis thaliana GN=GULLO6 PE=3 SV=1	Uncharacterized protein OS=Solanum tuberosum GN=PGSC0003DMG400019733 PE=4 SV=1	PREDICTED: probable L-gulonolactone oxidase 6 [Solanum tuberosum]
tr|M0ZMD9|M0ZMD9_SOLTU	[R]	General function prediction only	--	--	[T]	Signal transduction mechanisms	Domain of unknown function (DUF3548)	TBC1 domain family member 15 OS=Homo sapiens GN=TBC1D15 PE=1 SV=2	Uncharacterized protein OS=Solanum tuberosum GN=PGSC0003DMG400001516 PE=4 SV=1	PREDICTED: TBC1 domain family member 17-like [Solanum tuberosum]
tr|M1CTC1|M1CTC1_SOLTU	[R]	General function prediction only	Molecular Function: nucleotide binding (GO:0000166);; Molecular Function: nucleic acid binding (GO:0003676);;	K14411|0|vvi:100246008|heterogeneous nuclear ribonucleoprotein 1; K14411 RNA-binding protein Musashi (A)	[A]	RNA processing and modification	RNA recognition motif	Heterogeneous nuclear ribonucleoprotein 1 OS=Arabidopsis thaliana GN=RNP1 PE=1 SV=1	Uncharacterized protein OS=Solanum tuberosum GN=PGSC0003DMG400028835 PE=4 SV=1	PREDICTED: heterogeneous nuclear ribonucleoprotein 1-like [Solanum tuberosum]
tr|Q5XUG9|Q5XUG9_SOLTU	--	--	Cellular Component: extracellular region (GO:0005576);; Cellular Component: vacuole (GO:0005773);; Biological Process: defense response (GO:0006952);; Biological Process: response to biotic stimulus (GO:0009607);;	--	--	--	Thaumatin family	Pathogenesis-related protein R major form OS=Nicotiana tabacum PE=1 SV=1	Putative thaumatin-like protein OS=Solanum tuberosum GN=PR-5/319 PE=4 SV=1	PREDICTED: pathogenesis-related protein R major form [Solanum tuberosum]
tr|M0ZUV6|M0ZUV6_SOLTU	[Q]	Secondary metabolites biosynthesis, transport and catabolism	Molecular Function: iron ion binding (GO:0005506);; Cellular Component: integral component of membrane (GO:0016021);; Molecular Function: oxidoreductase activity, acting on paired donors, with incorporation or reduction of molecular oxygen, NAD(P)H as one donor, and incorporation of one atom of oxygen (GO:0016709);; Molecular Function: heme binding (GO:0020037);; Biological Process: secondary met…	--	[Q]	Secondary metabolites biosynthesis, transport and catabolism	Cytochrome P450	Cytochrome P450 82A3 OS=Glycine max GN=CYP82A3 PE=2 SV=1	Uncharacterized protein OS=Solanum tuberosum GN=PGSC0003DMG400003346 PE=3 SV=1	PREDICTED: cytochrome P450 82A3-like [Solanum tuberosum]
tr|M1CMX6|M1CMX6_SOLTU	--	--	Cellular Component: intracellular (GO:0005622);; Molecular Function: electron carrier activity (GO:0009055);; Molecular Function: protein disulfide oxidoreductase activity (GO:0015035);; Biological Process: intracellular signal transduction (GO:0035556);; Biological Process: cell redox homeostasis (GO:0045454);; Biological Process: oxidation-reduction process (GO:0055114);;	--	--	--	Glutaredoxin	Vacuolar membrane-associated protein iml1 OS=Emericella nidulans (strain FGSC A4 / ATCC 38163 / CBS 112.46 / NRRL 194 / M139) GN=iml1 PE=3 SV=1	--	PREDICTED: uncharacterized protein LOC102592359 [Solanum tuberosum]
tr|M1BLH0|M1BLH0_SOLTU	[O]	Posttranslational modification, protein turnover, chaperones	Molecular Function: ATP binding (GO:0005524);; Cellular Component: cytoplasm (GO:0005737);; Biological Process: fatty acid beta-oxidation (GO:0006635);; Biological Process: phosphatidylinositol biosynthetic process (GO:0006661);; Biological Process: protein import into peroxisome matrix (GO:0016558);; Biological Process: protein ubiquitination (GO:0016567);; Molecular Function: ubiquitin protein …	K10689|7.76783e-113|vvi:100254379|protein PEROXIN-4; K10689 peroxin-4 [EC:6.3.2.19] (A)	[O]	Posttranslational modification, protein turnover, chaperones	Ubiquitin-conjugating enzyme	Protein PEROXIN-4 OS=Arabidopsis thaliana GN=PEX4 PE=1 SV=1	Uncharacterized protein OS=Solanum lycopersicum GN=Solyc11g071260.1 PE=3 SV=1	PREDICTED: protein PEROXIN-4 [Solanum tuberosum]
tr|Q3HVL2|Q3HVL2_SOLTU	[J]	Translation, ribosomal structure and biogenesis	Molecular Function: structural constituent of ribosome (GO:0003735);; Biological Process: translation (GO:0006412);; Cellular Component: cytosolic large ribosomal subunit (GO:0022625);;	K02900|2.88783e-91|vvi:100250874|60S ribosomal protein L27a-3-like; K02900 large subunit ribosomal protein L27Ae (A)	[J]	Translation, ribosomal structure and biogenesis	Ribosomal proteins 50S-L15, 50S-L18e, 60S-L27A	60S ribosomal protein L27a-3 OS=Arabidopsis thaliana GN=RPL27AC PE=2 SV=2	Ribosomal protein L27a-like protein OS=Solanum tuberosum GN=PGSC0003DMG400026987 PE=2 SV=1	60S ribosomal protein L27a-3-like [Solanum tuberosum]
tr|M1AGF6|M1AGF6_SOLTU	[O]	Posttranslational modification, protein turnover, chaperones	Molecular Function: glutathione transferase activity (GO:0004364);; Cellular Component: cytoplasm (GO:0005737);; Biological Process: glutathione metabolic process (GO:0006749);; Biological Process: toxin catabolic process (GO:0009407);; Molecular Function: lyase activity (GO:0016829);;	K00799|1.36214e-72|rcu:RCOM_1023660|glutathione s-transferase, putative (EC:4.4.1.5); K00799 glutathione S-transferase [EC:2.5.1.18] (A)	[O]	Posttranslational modification, protein turnover, chaperones	Glutathione S-transferase, N-terminal domain	Glutathione transferase GST 23 OS=Zea mays PE=2 SV=1	Uncharacterized protein OS=Solanum tuberosum GN=PGSC0003DMG400008631 PE=4 SV=1	PREDICTED: probable glutathione S-transferase [Solanum tuberosum]
tr|M1D2N2|M1D2N2_SOLTU	--	--	Cellular Component: integral component of membrane (GO:0016021);;	--	--	--	Domain of unknown function (DUF4409)	--	Uncharacterized protein OS=Solanum tuberosum GN=PGSC0003DMG400031115 PE=4 SV=1	PREDICTED: uncharacterized protein LOC102588515 [Solanum tuberosum]
tr|M1B4H0|M1B4H0_SOLTU	[L]	Replication, recombination and repair	Molecular Function: transcription cofactor activity (GO:0003712);; Cellular Component: RISC complex (GO:0016442);; Biological Process: posttranscriptional gene silencing by RNA (GO:0035194);;	K15979|0|vvi:100244222|staphylococcal nuclease domain-containing protein 1; K15979 staphylococcal nuclease domain-containing protein 1 (A)	[K]	Transcription	Tudor domain	Staphylococcal nuclease domain-containing protein 1 OS=Bos taurus GN=SND1 PE=1 SV=1	Uncharacterized protein OS=Solanum tuberosum GN=PGSC0003DMG400014229 PE=4 SV=1	PREDICTED: staphylococcal nuclease domain-containing protein 1 [Solanum tuberosum]
tr|M1AWJ0|M1AWJ0_SOLTU	[G]	Carbohydrate transport and metabolism	Molecular Function: alpha,alpha-trehalase activity (GO:0004555);; Biological Process: trehalose catabolic process (GO:0005993);; Cellular Component: integral component of membrane (GO:0016021);;	--	[G]	Carbohydrate transport and metabolism	Trehalase	Probable trehalase OS=Oryza sativa subsp. japonica GN=Os10g0521000 PE=2 SV=1	Trehalase OS=Solanum tuberosum GN=PGSC0003DMG400012252 PE=3 SV=1	PREDICTED: probable trehalase [Solanum tuberosum]
tr|Q8H0L8|Q8H0L8_SOLTU	[R]	General function prediction only	Molecular Function: zinc ion binding (GO:0008270);; Molecular Function: oxidoreductase activity (GO:0016491);; Biological Process: oxidation-reduction process (GO:0055114);;	K00083|0|rcu:RCOM_0366700|alcohol dehydrogenase, putative (EC:1.1.1.255); K00083 cinnamyl-alcohol dehydrogenase [EC:1.1.1.195] (A)	[Q]	Secondary metabolites biosynthesis, transport and catabolism	Alanine dehydrogenase/PNT, C-terminal domain	8-hydroxygeraniol dehydrogenase OS=Catharanthus roseus GN=10HGO PE=1 SV=1	Alcohol NADP+ oxidoreductase OS=Solanum tuberosum GN=drd-1 PE=2 SV=1	8-hydroxygeraniol dehydrogenase-like [Solanum tuberosum]
tr|M1BAY6|M1BAY6_SOLTU	--	--	Molecular Function: DNA binding (GO:0003677);; Cellular Component: nucleus (GO:0005634);; Biological Process: regulation of transcription, DNA-templated (GO:0006355);; Biological Process: auxin-activated signaling pathway (GO:0009734);;	--	--	--	AUX/IAA family	Auxin response factor 17 OS=Oryza sativa subsp. indica GN=ARF17 PE=3 SV=1	Auxin response factor OS=Solanum tuberosum GN=PGSC0003DMG400015919 PE=3 SV=1	PREDICTED: auxin response factor 6-like isoform X1 [Solanum tuberosum]
tr|M1DRI9|M1DRI9_SOLTU	[RTKL]	--	Molecular Function: protein serine/threonine kinase activity (GO:0004674);; Molecular Function: calmodulin binding (GO:0005516);; Molecular Function: ATP binding (GO:0005524);; Cellular Component: plasma membrane (GO:0005886);; Biological Process: protein phosphorylation (GO:0006468);; Cellular Component: integral component of membrane (GO:0016021);; Molecular Function: carbohydrate binding (GO:0…	--	--	--	PAN-like domain	G-type lectin S-receptor-like serine/threonine-protein kinase At2g19130 OS=Arabidopsis thaliana GN=At2g19130 PE=2 SV=1	Serine/threonine-protein kinase OS=Solanum tuberosum GN=PGSC0003DMG400042814 PE=3 SV=1	PREDICTED: G-type lectin S-receptor-like serine/threonine-protein kinase At2g19130 [Solanum tuberosum]
tr|Q2PYW7|Q2PYW7_SOLTU	[C]	Energy production and conversion	Molecular Function: succinate-CoA ligase (ADP-forming) activity (GO:0004775);; Molecular Function: succinate-CoA ligase (GDP-forming) activity (GO:0004776);; Molecular Function: copper ion binding (GO:0005507);; Molecular Function: ATP binding (GO:0005524);; Cellular Component: mitochondrion (GO:0005739);; Cellular Component: Golgi apparatus (GO:0005794);; Biological Process: gluconeogenesis (GO:…	K01900|0|vvi:100248061|succinyl-CoA ligase [ADP-forming] subunit beta, mitochondrial; K01900 succinyl-CoA synthetase beta subunit [EC:6.2.1.4 6.2.1.5] (A)	[C]	Energy production and conversion	ATP-grasp domain	Succinyl-CoA ligase [ADP-forming] subunit beta, mitochondrial OS=Solanum lycopersicum PE=1 SV=1	Succinyl-CoA ligase subunit beta OS=Solanum tuberosum PE=2 SV=1	succinyl CoA ligase beta subunit-like protein [Solanum tuberosum]
tr|Q3HVP1|Q3HVP1_SOLTU	[C]	Energy production and conversion	Cellular Component: vacuolar proton-transporting V-type ATPase, V0 domain (GO:0000220);; Cellular Component: plasma membrane (GO:0005886);; Biological Process: vacuolar acidification (GO:0007035);; Cellular Component: chloroplast (GO:0009507);; Biological Process: ATP hydrolysis coupled proton transport (GO:0015991);; Cellular Component: integral component of membrane (GO:0016021);; Molecular Fun…	K02155|3.98623e-108|vvi:100252288|V-type proton ATPase subunit c1; K02155 V-type H+-transporting ATPase 16kDa proteolipid subunit (A)	[C]	Energy production and conversion	ATP synthase subunit C	V-type proton ATPase 16 kDa proteolipid subunit OS=Solanum lycopersicum PE=2 SV=1	Uncharacterized protein OS=Solanum tuberosum GN=PGSC0003DMG400004422 PE=2 SV=1	V-type proton ATPase 16 kDa proteolipid subunit [Solanum lycopersicum]
tr|M1A2F8|M1A2F8_SOLTU	--	--	Biological Process: metabolic process (GO:0008152);; Cellular Component: integral component of membrane (GO:0016021);; Molecular Function: transferase activity (GO:0016740);;	--	--	--	Nucleotide-diphospho-sugar transferase	Arabinosyltransferase RRA3 OS=Arabidopsis thaliana GN=RRA3 PE=2 SV=1	Uncharacterized protein OS=Solanum tuberosum GN=PGSC0003DMG400005150 PE=4 SV=1	PREDICTED: arabinosyltransferase RRA3-like [Solanum tuberosum]
tr|M1D2A9|M1D2A9_SOLTU	--	--	Cellular Component: mitochondrion (GO:0005739);; Cellular Component: cytosol (GO:0005829);; Biological Process: gluconeogenesis (GO:0006094);; Biological Process: glycolysis (GO:0006096);; Molecular Function: 1-aminocyclopropane-1-carboxylate deaminase activity (GO:0008660);; Cellular Component: chloroplast (GO:0009507);; Biological Process: response to salt stress (GO:0009651);; Biological Proce…	--	--	--	Pyridoxal-phosphate dependent enzyme	Putative D-cysteine desulfhydrase 1, mitochondrial OS=Oryza sativa subsp. japonica GN=Os02g0773300 PE=2 SV=2	Uncharacterized protein OS=Solanum tuberosum GN=PGSC0003DMG400031041 PE=4 SV=1	PREDICTED: putative D-cysteine desulfhydrase 1, mitochondrial [Solanum tuberosum]
tr|M1AFL8|M1AFL8_SOLTU	[QR]	--	Cellular Component: cytosol (GO:0005829);; Biological Process: regulation of transcription, DNA-templated (GO:0006355);; Molecular Function: histone-arginine N-methyltransferase activity (GO:0008469);; Biological Process: peptidyl-arginine methylation, to asymmetrical-dimethyl arginine (GO:0019919);; Biological Process: histone arginine methylation (GO:0034969);; Molecular Function: protein-argin…	K11434|0|vvi:100266357|probable protein arginine N-methyltransferase 1; K11434 protein arginine N-methyltransferase 1 [EC:2.1.1.-] (A)	[OKT]	--	Met-10+ like-protein	Protein arginine N-methyltransferase 1.1 OS=Arabidopsis thaliana GN=PRMT11 PE=1 SV=1	Uncharacterized protein OS=Solanum tuberosum GN=PGSC0003DMG400008431 PE=4 SV=1	PREDICTED: probable protein arginine N-methyltransferase 1 isoform X1 [Solanum tuberosum]
tr|M1CKW3|M1CKW3_SOLTU	[E]	Amino acid transport and metabolism	Cellular Component: cytosol (GO:0005829);; Biological Process: metabolic process (GO:0008152);; Molecular Function: hydrolase activity, acting on ester bonds (GO:0016788);;	--	[I]	Lipid transport and metabolism	GDSL-like Lipase/Acylhydrolase family	GDSL esterase/lipase At5g62930 OS=Arabidopsis thaliana GN=At5g62930 PE=2 SV=3	--	PREDICTED: GDSL esterase/lipase At5g62930 [Solanum tuberosum]
tr|M1CVE4|M1CVE4_SOLTU	[E]	Amino acid transport and metabolism	Molecular Function: glycine hydroxymethyltransferase activity (GO:0004372);; Biological Process: glycine metabolic process (GO:0006544);; Biological Process: L-serine metabolic process (GO:0006563);; Molecular Function: methyltransferase activity (GO:0008168);; Molecular Function: pyridoxal phosphate binding (GO:0030170);; Biological Process: methylation (GO:0032259);; Biological Process: tetrahy…	--	[E]	Amino acid transport and metabolism	Beta-eliminating lyase	Serine hydroxymethyltransferase 3, chloroplastic OS=Arabidopsis thaliana GN=SHM3 PE=1 SV=2	Serine hydroxymethyltransferase OS=Solanum tuberosum GN=PGSC0003DMG400029389 PE=3 SV=1	PREDICTED: serine hydroxymethyltransferase 3, chloroplastic-like [Solanum tuberosum]
tr|M1A8Z1|M1A8Z1_SOLTU	[R]	General function prediction only	Biological Process: mRNA splicing, via spliceosome (GO:0000398);; Biological Process: rRNA processing (GO:0006364);; Biological Process: protein import into nucleus (GO:0006606);; Biological Process: pyrimidine ribonucleotide biosynthetic process (GO:0009220);; Cellular Component: small-subunit processome (GO:0032040);;	K14554|0|vvi:100266615|U3 small nucleolar RNA-associated protein 21 homolog; K14554 U3 small nucleolar RNA-associated protein 21 (A)	[R]	General function prediction only	Anaphase-promoting complex subunit 4 WD40 domain	U3 small nucleolar RNA-associated protein 21 homolog OS=Schizosaccharomyces pombe (strain 972 / ATCC 24843) GN=SPCC1672.07 PE=3 SV=1	Uncharacterized protein OS=Solanum tuberosum GN=PGSC0003DMG400006784 PE=4 SV=1	PREDICTED: WD repeat-containing protein 36 [Solanum tuberosum]
tr|M1CCE3|M1CCE3_SOLTU	[C]	Energy production and conversion	Molecular Function: magnesium ion binding (GO:0000287);; Cellular Component: cytosol (GO:0005829);; Molecular Function: zinc ion binding (GO:0008270);; Cellular Component: chloroplast stroma (GO:0009570);; Biological Process: dephosphorylation (GO:0016311);; Biological Process: L-methionine biosynthetic process from S-adenosylmethionine (GO:0019284);; Biological Process: L-methionine salvage from…	K16054|7.73785e-166|vvi:100257258|probable bifunctional methylthioribulose-1-phosphate dehydratase/enolase-phosphatase E1 1; K16054 methylthioribulose 1-phosphate dehydratase / enolase-phosphatase E1 [EC:4.2.1.109 3.1.3.77] (A)	[E]	Amino acid transport and metabolism	Haloacid dehalogenase-like hydrolase	Probable bifunctional methylthioribulose-1-phosphate dehydratase/enolase-phosphatase E1 1 OS=Vitis vinifera GN=VIT_19s0014g02480 PE=3 SV=2	--	PREDICTED: probable bifunctional methylthioribulose-1-phosphate dehydratase/enolase-phosphatase E1 1 [Solanum tuberosum]
tr|M1BD42|M1BD42_SOLTU	--	--	Biological Process: carbohydrate metabolic process (GO:0005975);; Molecular Function: zinc ion binding (GO:0008270);; Cellular Component: integral component of membrane (GO:0016021);; Molecular Function: glucan endo-1,3-beta-D-glucosidase activity (GO:0042973);;	--	--	--	X8 domain	Glucan endo-1,3-beta-glucosidase 1 OS=Arabidopsis thaliana GN=At1g11820 PE=1 SV=3	Uncharacterized protein OS=Solanum tuberosum GN=PGSC0003DMG402016475 PE=3 SV=1	PREDICTED: glucan endo-1,3-beta-glucosidase 1 [Solanum tuberosum]
tr|M1CI48|M1CI48_SOLTU	--	--	Molecular Function: methyltransferase activity (GO:0008168);; Biological Process: methylation (GO:0032259);;	--	[E]	Amino acid transport and metabolism	Spermine/spermidine synthase	Methyltransferase-like protein 13 OS=Homo sapiens GN=METTL13 PE=1 SV=1	--	PREDICTED: methyltransferase-like protein 13 [Solanum tuberosum]
tr|M1AD90|M1AD90_SOLTU	[J]	Translation, ribosomal structure and biogenesis	Molecular Function: translation elongation factor activity (GO:0003746);; Cellular Component: mitochondrial matrix (GO:0005759);; Biological Process: mitochondrial translational elongation (GO:0070125);;	--	[J]	Translation, ribosomal structure and biogenesis	Elongation factor TS	Elongation factor Ts, mitochondrial OS=Arabidopsis thaliana GN=EFTS PE=2 SV=1	Elongation factor Ts OS=Solanum tuberosum GN=PGSC0003DMG402007845 PE=3 SV=1	PREDICTED: elongation factor Ts, mitochondrial [Solanum tuberosum]
tr|M1C5J7|M1C5J7_SOLTU	[O]	Posttranslational modification, protein turnover, chaperones	Molecular Function: ATP binding (GO:0005524);; Cellular Component: cytosol (GO:0005829);; Biological Process: rRNA processing (GO:0006364);; Biological Process: protein folding (GO:0006457);; Molecular Function: unfolded protein binding (GO:0051082);;	K09495|0|vvi:100264926|T-complex protein 1 subunit gamma; K09495 T-complex protein 1 subunit gamma (A)	[O]	Posttranslational modification, protein turnover, chaperones	TCP-1/cpn60 chaperonin family	T-complex protein 1 subunit gamma OS=Arabidopsis thaliana GN=CCT3 PE=1 SV=1	T-complex protein 1 subunit gamma OS=Solanum tuberosum GN=PGSC0003DMG400023453 PE=3 SV=1	PREDICTED: T-complex protein 1 subunit gamma [Solanum tuberosum]
tr|M0ZM42|M0ZM42_SOLTU	[M]	Cell wall/membrane/envelope biogenesis	Molecular Function: UDP-glucose 6-dehydrogenase activity (GO:0003979);; Cellular Component: integral component of membrane (GO:0016021);; Molecular Function: NAD binding (GO:0051287);; Biological Process: oxidation-reduction process (GO:0055114);;	K00012|0|vvi:100264653|UDP-glucose 6-dehydrogenase-like; K00012 UDPglucose 6-dehydrogenase [EC:1.1.1.22] (A)	[GT]	--	UDP-glucose/GDP-mannose dehydrogenase family, central domain	UDP-glucose 6-dehydrogenase 2 OS=Arabidopsis thaliana GN=UGD2 PE=1 SV=1	UDP-glucose 6-dehydrogenase OS=Solanum tuberosum GN=PGSC0003DMG400001448 PE=3 SV=1	PREDICTED: UDP-glucose 6-dehydrogenase 2 [Solanum tuberosum]
tr|M1CNC5|M1CNC5_SOLTU	--	--	Molecular Function: serine-type carboxypeptidase activity (GO:0004185);; Cellular Component: vacuole (GO:0005773);; Cellular Component: peroxisome (GO:0005777);; Molecular Function: transferase activity, transferring acyl groups other than amino-acyl groups (GO:0016747);; Biological Process: secondary metabolic process (GO:0019748);; Biological Process: proteolysis involved in cellular protein ca…	--	[OE]	--	Serine carboxypeptidase	Serine carboxypeptidase 1 OS=Oryza sativa subsp. japonica GN=CBP1 PE=2 SV=1	--	PREDICTED: serine carboxypeptidase-like 20 [Solanum tuberosum]
tr|M1BKN8|M1BKN8_SOLTU	--	--	Biological Process: flavonoid biosynthetic process (GO:0009813);; Cellular Component: intracellular membrane-bounded organelle (GO:0043231);; Biological Process: flavonoid glucuronidation (GO:0052696);; Molecular Function: quercetin 3-O-glucosyltransferase activity (GO:0080043);; Molecular Function: quercetin 7-O-glucosyltransferase activity (GO:0080044);;	--	[GC]	--	UDP-glucoronosyl and UDP-glucosyl transferase	7-deoxyloganetic acid glucosyltransferase OS=Catharanthus roseus GN=UGT709C2 PE=1 SV=1	Uncharacterized protein OS=Solanum tuberosum GN=PGSC0003DMG400018417 PE=3 SV=1	PREDICTED: 7-deoxyloganetic acid glucosyltransferase-like [Solanum tuberosum]
tr|M1CN42|M1CN42_SOLTU	--	--	--	--	--	--	SOUL heme-binding protein	Heme-binding protein 2 OS=Homo sapiens GN=HEBP2 PE=1 SV=1	--	PREDICTED: heme-binding protein 2 [Solanum tuberosum]
tr|M1AP98|M1AP98_SOLTU	[O]	Posttranslational modification, protein turnover, chaperones	Molecular Function: serine-type endopeptidase activity (GO:0004252);; Cellular Component: cell wall (GO:0005618);; Biological Process: proteolysis (GO:0006508);;	--	--	--	Peptidase inhibitor I9	Subtilisin-like protease SBT1.9 OS=Arabidopsis thaliana GN=SBT1.9 PE=2 SV=1	Uncharacterized protein OS=Solanum tuberosum GN=PGSC0003DMG400010471 PE=4 SV=1	PREDICTED: subtilisin-like protease SBT1.7 [Solanum tuberosum]
sp|P14675|ADH3_SOLTU	[C]	Energy production and conversion	Molecular Function: UDP-glucose 6-dehydrogenase activity (GO:0003979);; Molecular Function: alcohol dehydrogenase (NAD) activity (GO:0004022);; Cellular Component: cytoplasm (GO:0005737);; Molecular Function: zinc ion binding (GO:0008270);; Molecular Function: S-(hydroxymethyl)glutathione dehydrogenase activity (GO:0051903);; Biological Process: oxidation-reduction process (GO:0055114);;	K18857|0|rcu:RCOM_0236080|alcohol dehydrogenase, putative (EC:1.1.1.284); K18857 alcohol dehydrogenase class-P [EC:1.1.1.1] (A)	[Q]	Secondary metabolites biosynthesis, transport and catabolism	Alcohol dehydrogenase GroES-like domain	Alcohol dehydrogenase 3 OS=Solanum tuberosum GN=ADH3 PE=2 SV=1	Uncharacterized protein OS=Solanum tuberosum GN=PGSC0003DMG400030771 PE=3 SV=1	alcohol dehydrogenase 1 [Solanum tuberosum]
tr|M1A3E1|M1A3E1_SOLTU	--	--	--	--	[T]	Signal transduction mechanisms	Protein of unknown function (DUF568)	Cytochrome b561 and DOMON domain-containing protein At3g25290 OS=Arabidopsis thaliana GN=At3g25290 PE=2 SV=1	Uncharacterized protein OS=Solanum tuberosum GN=PGSC0003DMG400005415 PE=4 SV=1	PREDICTED: auxin-induced in root cultures protein 12 isoform X1 [Solanum tuberosum]
tr|A0A127RWY1|A0A127RWY1_RALSL	[E]	Amino acid transport and metabolism	--	--	--	--	Periplasmic binding protein domain	Leu/Ile/Val-binding protein homolog 5 OS=Brucella suis biovar 1 (strain 1330) GN=BRA1193 PE=3 SV=1	--	hypothetical protein BBAD15_g12459 [Beauveria bassiana D1-5]
tr|M1C0N9|M1C0N9_SOLTU	[P]	Inorganic ion transport and metabolism	Molecular Function: thiosulfate sulfurtransferase activity (GO:0004792);; Biological Process: metabolic process (GO:0008152);;	K01011|0|vvi:100261543|3-mercaptopyruvate sulfurtransferase-like; K01011 thiosulfate/3-mercaptopyruvate sulfurtransferase [EC:2.8.1.1 2.8.1.2] (A)	[V]	Defense mechanisms	Rhodanese-like domain	Thiosulfate/3-mercaptopyruvate sulfurtransferase 1, mitochondrial OS=Arabidopsis thaliana GN=STR1 PE=1 SV=1	Sulfurtransferase OS=Solanum tuberosum GN=PGSC0003DMG400022232 PE=4 SV=1	PREDICTED: thiosulfate/3-mercaptopyruvate sulfurtransferase 1, mitochondrial [Solanum tuberosum]
tr|M1BFR4|M1BFR4_SOLTU	--	--	Molecular Function: acid phosphatase activity (GO:0003993);; Biological Process: dephosphorylation (GO:0016311);;	--	--	--	HAD superfamily, subfamily IIIB (Acid phosphatase)	Acid phosphatase 1 OS=Solanum lycopersicum GN=APS1 PE=2 SV=1	Uncharacterized protein OS=Solanum tuberosum GN=PGSC0003DMG400017152 PE=4 SV=1	PREDICTED: acid phosphatase 1-like [Solanum tuberosum]
tr|M1BV76|M1BV76_SOLTU	--	--	Molecular Function: peroxidase activity (GO:0004601);; Cellular Component: extracellular region (GO:0005576);; Biological Process: response to oxidative stress (GO:0006979);; Molecular Function: heme binding (GO:0020037);; Biological Process: hydrogen peroxide catabolic process (GO:0042744);; Molecular Function: metal ion binding (GO:0046872);; Biological Process: oxidation-reduction process (GO:…	K00430|8.68573e-132|rcu:RCOM_1232360|Cationic peroxidase 1 precursor, putative (EC:1.11.1.7); K00430 peroxidase [EC:1.11.1.7] (A)	--	--	Peroxidase	Peroxidase 4 OS=Vitis vinifera GN=GSVIVT00023967001 PE=1 SV=1	Peroxidase OS=Solanum tuberosum GN=PGSC0003DMG400020800 PE=3 SV=1	PREDICTED: peroxidase 2-like [Solanum tuberosum]
tr|M1A1E3|M1A1E3_SOLTU	[E]	Amino acid transport and metabolism	Molecular Function: transaminase activity (GO:0008483);; Biological Process: biosynthetic process (GO:0009058);; Molecular Function: pyridoxal phosphate binding (GO:0030170);;	--	[E]	Amino acid transport and metabolism	Aminotransferase class I and II	Alanine aminotransferase 2, mitochondrial OS=Arabidopsis thaliana GN=ALAAT2 PE=2 SV=1	Uncharacterized protein OS=Solanum tuberosum GN=PGSC0003DMG400004899 PE=4 SV=1	PREDICTED: alanine aminotransferase 2-like [Solanum tuberosum]
tr|M0ZNL6|M0ZNL6_SOLTU	[O]	Posttranslational modification, protein turnover, chaperones	Molecular Function: glutathione transferase activity (GO:0004364);; Cellular Component: cytoplasm (GO:0005737);; Biological Process: glutathione metabolic process (GO:0006749);; Biological Process: toxin catabolic process (GO:0009407);;	K00799|7.70247e-105|vvi:100254124|glutathione transferase GST 23; K00799 glutathione S-transferase [EC:2.5.1.18] (A)	[O]	Posttranslational modification, protein turnover, chaperones	Glutathione S-transferase, C-terminal domain	Glutathione transferase GST 23 OS=Zea mays PE=2 SV=1	Uncharacterized protein OS=Solanum tuberosum GN=PGSC0003DMG400001804 PE=3 SV=1	PREDICTED: glutathione transferase GST 23-like [Solanum tuberosum]
tr|M1BLH4|M1BLH4_SOLTU	[EH]	--	Biological Process: para-aminobenzoic acid biosynthetic process (GO:0008153);; Molecular Function: 4-amino-4-deoxychorismate lyase activity (GO:0008696);; Cellular Component: chloroplast stroma (GO:0009570);; Biological Process: tetrahydrofolate biosynthetic process (GO:0046654);;	K18482|0|vvi:100266456|D-amino-acid transaminase, chloroplastic; K18482 4-amino-4-deoxychorismate lyase [EC:4.1.3.38] (A)	[E]	Amino acid transport and metabolism	Amino-transferase class IV	D-amino-acid transaminase, chloroplastic OS=Arabidopsis thaliana GN=DAAT PE=1 SV=1	Uncharacterized protein OS=Solanum tuberosum GN=PGSC0003DMG400018587 PE=3 SV=1	PREDICTED: D-amino-acid transaminase, chloroplastic isoform X1 [Solanum tuberosum]
tr|M1D6Y3|M1D6Y3_SOLTU	[J]	Translation, ribosomal structure and biogenesis	Biological Process: ribosomal large subunit assembly (GO:0000027);; Molecular Function: structural constituent of ribosome (GO:0003735);; Biological Process: translation (GO:0006412);; Molecular Function: rRNA binding (GO:0019843);; Cellular Component: cytosolic large ribosomal subunit (GO:0022625);;	K02870|7.68665e-110|vvi:100244384|60S ribosomal protein L12-like; K02870 large subunit ribosomal protein L12e (A)	[J]	Translation, ribosomal structure and biogenesis	Ribosomal protein L11, RNA binding domain	60S ribosomal protein L12 OS=Prunus armeniaca GN=RPL12 PE=2 SV=1	Uncharacterized protein OS=Solanum tuberosum GN=PGSC0003DMG400033341 PE=3 SV=1	PREDICTED: 60S ribosomal protein L12 [Solanum tuberosum]
tr|M1A6L2|M1A6L2_SOLTU	[R]	General function prediction only	Cellular Component: nucleus (GO:0005634);;	K10752|0|vvi:100265787|WD-40 repeat-containing protein MSI3; K10752 histone-binding protein RBBP4 (A)	[B]	Chromatin structure and dynamics	WD domain, G-beta repeat	WD-40 repeat-containing protein MSI2 OS=Arabidopsis thaliana GN=MSI2 PE=2 SV=1	Uncharacterized protein OS=Solanum tuberosum GN=PGSC0003DMG400006171 PE=4 SV=1	PREDICTED: WD-40 repeat-containing protein MSI2-like [Solanum tuberosum]
tr|M1AHP3|M1AHP3_SOLTU	--	--	Biological Process: formation of translation preinitiation complex (GO:0001731);; Molecular Function: translation initiation factor activity (GO:0003743);; Cellular Component: cytosol (GO:0005829);; Cellular Component: eukaryotic translation initiation factor 3 complex (GO:0005852);; Cellular Component: plasma membrane (GO:0005886);; Biological Process: regulation of translational initiation (GO:…	K03254|0|vvi:100244162|eukaryotic translation initiation factor 3 subunit A; K03254 translation initiation factor 3 subunit A (A)	[J]	Translation, ribosomal structure and biogenesis	PCI domain	Eukaryotic translation initiation factor 3 subunit A OS=Nicotiana tabacum GN=TIF3A1 PE=2 SV=1	Eukaryotic translation initiation factor 3 subunit A OS=Solanum tuberosum GN=PGSC0003DMG400008926 PE=3 SV=1	PREDICTED: eukaryotic translation initiation factor 3 subunit A-like [Solanum tuberosum]
tr|M1D5H9|M1D5H9_SOLTU	--	--	Molecular Function: oxidoreductase activity (GO:0016491);; Molecular Function: metal ion binding (GO:0046872);; Biological Process: oxidation-reduction process (GO:0055114);;	--	[QR]	--	non-haem dioxygenase in morphine synthesis N-terminal	Probable 2-oxoglutarate-dependent dioxygenase AOP1.2 OS=Arabidopsis thaliana GN=AOP1.2 PE=2 SV=1	Uncharacterized protein OS=Solanum tuberosum GN=PGSC0003DMG400032208 PE=4 SV=1	PREDICTED: probable 2-oxoglutarate-dependent dioxygenase AOP1.2 [Solanum tuberosum]
tr|M1CZY5|M1CZY5_SOLTU	[G]	Carbohydrate transport and metabolism	Molecular Function: ribose-5-phosphate isomerase activity (GO:0004751);; Biological Process: pentose-phosphate shunt, non-oxidative branch (GO:0009052);;	K01807|5.14605e-141|vvi:100257096|probable ribose-5-phosphate isomerase 2; K01807 ribose 5-phosphate isomerase A [EC:5.3.1.6] (A)	[G]	Carbohydrate transport and metabolism	Ribose 5-phosphate isomerase A (phosphoriboisomerase A)	Probable ribose-5-phosphate isomerase 1 OS=Arabidopsis thaliana GN=RPI1 PE=1 SV=1	Uncharacterized protein OS=Solanum tuberosum GN=PGSC0003DMG400030509 PE=3 SV=1	PREDICTED: probable ribose-5-phosphate isomerase 1 [Solanum tuberosum]
tr|M1BPG0|M1BPG0_SOLTU	[O]	Posttranslational modification, protein turnover, chaperones	Molecular Function: DNA binding (GO:0003677);; Molecular Function: serine-type endopeptidase activity (GO:0004252);; Biological Process: proteolysis (GO:0006508);; Molecular Function: 2-alkenal reductase [NAD(P)] activity (GO:0032440);; Biological Process: oxidation-reduction process (GO:0055114);;	--	[O]	Posttranslational modification, protein turnover, chaperones	Trypsin	Protease Do-like 9 OS=Arabidopsis thaliana GN=DEGP9 PE=1 SV=1	Uncharacterized protein OS=Solanum tuberosum GN=PGSC0003DMG401019374 PE=4 SV=1	PREDICTED: protease Do-like 9 [Solanum tuberosum]
tr|M1A3K0|M1A3K0_SOLTU	[G]	Carbohydrate transport and metabolism	Biological Process: carbohydrate metabolic process (GO:0005975);; Biological Process: pentose-phosphate shunt (GO:0006098);; Molecular Function: 6-phosphogluconolactonase activity (GO:0017057);;	K01057|1.08764e-34|rcu:RCOM_1748130|6-phosphogluconolactonase, putative (EC:3.1.1.31); K01057 6-phosphogluconolactonase [EC:3.1.1.31] (A)	[G]	Carbohydrate transport and metabolism	Glucosamine-6-phosphate isomerases/6-phosphogluconolactonase	Probable 6-phosphogluconolactonase 4, chloroplastic OS=Oryza sativa subsp. japonica GN=Os09g0529100 PE=2 SV=2	Uncharacterized protein OS=Solanum tuberosum GN=PGSC0003DMG400005471 PE=4 SV=1	PREDICTED: probable 6-phosphogluconolactonase 4, chloroplastic [Solanum pennellii]
tr|M1B1K9|M1B1K9_SOLTU	--	--	Biological Process: transport (GO:0006810);; Cellular Component: integral component of membrane (GO:0016021);;	--	[U]	Intracellular trafficking, secretion, and vesicular transport	emp24/gp25L/p24 family/GOLD	Transmembrane emp24 domain-containing protein p24beta3 OS=Arabidopsis thaliana GN=At3g22845 PE=2 SV=1	Uncharacterized protein OS=Solanum tuberosum GN=PGSC0003DMG400013438 PE=3 SV=1	PREDICTED: transmembrane emp24 domain-containing protein p24beta3-like [Solanum tuberosum]
tr|M1BGA1|M1BGA1_SOLTU	[G]	Carbohydrate transport and metabolism	Molecular Function: catalytic activity (GO:0003824);; Biological Process: trehalose biosynthetic process (GO:0005992);;	K16055|0|rcu:RCOM_1251280|trehalose-6-phosphate synthase, putative (EC:2.4.1.15 3.1.3.12); K16055 trehalose 6-phosphate synthase/phosphatase [EC:2.4.1.15 3.1.3.12] (A)	[G]	Carbohydrate transport and metabolism	haloacid dehalogenase-like hydrolase	Probable alpha,alpha-trehalose-phosphate synthase [UDP-forming] 7 OS=Arabidopsis thaliana GN=TPS7 PE=1 SV=1	Uncharacterized protein OS=Solanum tuberosum GN=PGSC0003DMG400017276 PE=4 SV=1	PREDICTED: probable alpha,alpha-trehalose-phosphate synthase [UDP-forming] 7 [Solanum tuberosum]
tr|M1BNL1|M1BNL1_SOLTU	[J]	Translation, ribosomal structure and biogenesis	Molecular Function: nucleic acid binding (GO:0003676);; Molecular Function: lysine-tRNA ligase activity (GO:0004824);; Molecular Function: ATP binding (GO:0005524);; Cellular Component: cytoplasm (GO:0005737);; Biological Process: lysyl-tRNA aminoacylation (GO:0006430);;	K04567|0|vvi:100262532|lysine--tRNA ligase-like; K04567 lysyl-tRNA synthetase, class II [EC:6.1.1.6] (A)	[J]	Translation, ribosomal structure and biogenesis	tRNA synthetases class II core domain (F)	Lysine--tRNA ligase OS=Solanum lycopersicum GN=LYSRS PE=2 SV=1	Lysine--tRNA ligase OS=Solanum tuberosum GN=PGSC0003DMG402019176 PE=3 SV=1	PREDICTED: lysine--tRNA ligase [Solanum tuberosum]
tr|M1BZ42|M1BZ42_SOLTU	[I]	Lipid transport and metabolism	Molecular Function: inositol-3-phosphate synthase activity (GO:0004512);; Cellular Component: cytoplasm (GO:0005737);; Biological Process: inositol biosynthetic process (GO:0006021);; Biological Process: phospholipid biosynthetic process (GO:0008654);;	K01858|0|vvi:100259515|inositol-3-phosphate synthase; K01858 myo-inositol-1-phosphate synthase [EC:5.5.1.4] (A)	[I]	Lipid transport and metabolism	Myo-inositol-1-phosphate synthase	Inositol-3-phosphate synthase OS=Nicotiana tabacum PE=2 SV=1	Uncharacterized protein OS=Solanum tuberosum GN=PGSC0003DMG400021831 PE=4 SV=1	PREDICTED: inositol-3-phosphate synthase [Solanum tuberosum]
tr|M1B435|M1B435_SOLTU	--	--	Molecular Function: aspartic-type endopeptidase activity (GO:0004190);; Biological Process: proteolysis (GO:0006508);; Biological Process: protein catabolic process (GO:0030163);; Cellular Component: apoplast (GO:0048046);;	--	[O]	Posttranslational modification, protein turnover, chaperones	Eukaryotic aspartyl protease	Protein ASPARTIC PROTEASE IN GUARD CELL 2 OS=Arabidopsis thaliana GN=ASPG2 PE=2 SV=1	Uncharacterized protein OS=Solanum tuberosum GN=PGSC0003DMG400014156 PE=4 SV=1	PREDICTED: protein ASPARTIC PROTEASE IN GUARD CELL 2-like [Solanum tuberosum]
tr|M1B369|M1B369_SOLTU	[RTKL]	--	Molecular Function: protein serine/threonine kinase activity (GO:0004674);; Molecular Function: ATP binding (GO:0005524);; Cellular Component: plasma membrane (GO:0005886);; Biological Process: protein phosphorylation (GO:0006468);; Biological Process: defense response (GO:0006952);; Cellular Component: plasmodesma (GO:0009506);; Cellular Component: integral component of membrane (GO:0016021);; B…	--	--	--	PAN-like domain	G-type lectin S-receptor-like serine/threonine-protein kinase B120 OS=Arabidopsis thaliana GN=B120 PE=2 SV=1	Serine/threonine-protein kinase OS=Solanum tuberosum GN=PGSC0003DMG400013886 PE=3 SV=1	PREDICTED: uncharacterized protein LOC102586591 [Solanum tuberosum]
tr|M1AAH3|M1AAH3_SOLTU	--	--	Molecular Function: nucleic acid binding (GO:0003676);; Biological Process: petal development (GO:0048441);; Biological Process: stamen development (GO:0048443);; Biological Process: ovule development (GO:0048481);;	K11593|0|rcu:RCOM_0476750|eukaryotic translation initiation factor 2c, putative; K11593 eukaryotic translation initiation factor 2C (A)	[J]	Translation, ribosomal structure and biogenesis	Mid domain of argonaute	Protein argonaute 1 OS=Arabidopsis thaliana GN=AGO1 PE=1 SV=1	Uncharacterized protein OS=Solanum tuberosum GN=PGSC0003DMG400007129 PE=3 SV=1	PREDICTED: protein argonaute 5-like [Solanum tuberosum]
tr|M1AWZ7|M1AWZ7_SOLTU	[O]	Posttranslational modification, protein turnover, chaperones	Molecular Function: glutathione peroxidase activity (GO:0004602);; Cellular Component: cytosol (GO:0005829);; Cellular Component: plasma membrane (GO:0005886);; Biological Process: chromatin assembly or disassembly (GO:0006333);; Biological Process: response to oxidative stress (GO:0006979);; Biological Process: circadian rhythm (GO:0007623);; Biological Process: toxin catabolic process (GO:00094…	--	[O]	Posttranslational modification, protein turnover, chaperones	Redoxin	Probable phospholipid hydroperoxide glutathione peroxidase OS=Solanum lycopersicum GN=GPXle-1 PE=2 SV=1	Glutathione peroxidase OS=Solanum tuberosum GN=PGSC0003DMG400012344 PE=3 SV=1	PREDICTED: probable phospholipid hydroperoxide glutathione peroxidase [Solanum tuberosum]
tr|M1B8U4|M1B8U4_SOLTU	--	--	--	--	--	--	--	Pathogen-related protein OS=Hordeum vulgare PE=2 SV=2	Uncharacterized protein OS=Solanum tuberosum GN=PGSC0003DMG400015388 PE=4 SV=1	PREDICTED: pathogen-related protein [Solanum tuberosum]
tr|H6TR50|H6TR50_SOLTU	[C]	Energy production and conversion	Molecular Function: NADPH dehydrogenase activity (GO:0003959);; Cellular Component: peroxisome (GO:0005777);; Biological Process: jasmonic acid biosynthetic process (GO:0009695);; Molecular Function: FMN binding (GO:0010181);; Molecular Function: 12-oxophytodienoate reductase activity (GO:0016629);; Biological Process: oxylipin biosynthetic process (GO:0031408);; Biological Process: oxidation-red…	K05894|0|rcu:RCOM_0712140|12-oxophytodienoate reductase opr, putative (EC:1.3.1.42); K05894 12-oxophytodienoic acid reductase [EC:1.3.1.42] (A)	[CR]	--	NADH:flavin oxidoreductase / NADH oxidase family	12-oxophytodienoate reductase 3 OS=Solanum lycopersicum GN=OPR3 PE=1 SV=1	12-oxophytodienoate reductase 3 OS=Solanum tuberosum PE=2 SV=1	12-oxophytodienoate reductase 3 [Solanum tuberosum]
tr|Q38HT0|Q38HT0_SOLTU	[O]	Posttranslational modification, protein turnover, chaperones	Molecular Function: threonine-type endopeptidase activity (GO:0004298);; Cellular Component: nucleus (GO:0005634);; Cellular Component: cytoplasm (GO:0005737);; Biological Process: ubiquitin-dependent protein catabolic process (GO:0006511);; Cellular Component: proteasome core complex, alpha-subunit complex (GO:0019773);;	--	[O]	Posttranslational modification, protein turnover, chaperones	Proteasome subunit A N-terminal signature	Proteasome subunit alpha type-4 OS=Petunia hybrida GN=PAC1 PE=2 SV=1	Proteasome subunit alpha type OS=Solanum tuberosum GN=PGSC0003DMG400007308 PE=2 SV=1	proteasome-like protein alpha subunit [Solanum tuberosum]
tr|M1CX91|M1CX91_SOLTU	--	--	Biological Process: carbohydrate metabolic process (GO:0005975);; Biological Process: defense response (GO:0006952);; Molecular Function: glucan endo-1,3-beta-D-glucosidase activity (GO:0042973);; Cellular Component: apoplast (GO:0048046);;	--	--	--	Glycosyl hydrolases family 17	Glucan endo-1,3-beta-glucosidase, acidic isoform PR-Q' OS=Nicotiana tabacum PE=1 SV=1	Uncharacterized protein OS=Solanum tuberosum GN=PGSC0003DMG400029830 PE=3 SV=1	glucan endo-1,3-beta-glucosidase, acidic isoform PR-Q'-like precursor [Solanum tuberosum]
tr|M0ZR09|M0ZR09_SOLTU	--	--	Biological Process: defense response (GO:0006952);; Biological Process: signal transduction (GO:0007165);; Molecular Function: ADP binding (GO:0043531);;	--	--	--	TIR domain	TMV resistance protein N OS=Nicotiana glutinosa GN=N PE=1 SV=1	Uncharacterized protein OS=Solanum tuberosum GN=PGSC0003DMG402002428 PE=4 SV=1	PREDICTED: TMV resistance protein N-like [Solanum tuberosum]
tr|M1DSQ9|M1DSQ9_SOLTU	[G]	Carbohydrate transport and metabolism	Molecular Function: phosphogluconate dehydrogenase (decarboxylating) activity (GO:0004616);; Cellular Component: mitochondrion (GO:0005739);; Cellular Component: cytosol (GO:0005829);; Biological Process: pentose-phosphate shunt (GO:0006098);; Cellular Component: plasmodesma (GO:0009506);; Cellular Component: chloroplast stroma (GO:0009570);; Biological Process: response to sucrose (GO:0009744);;…	K00033|0|ath:AT5G41670|6-phosphogluconate dehydrogenase, decarboxylating 2; K00033 6-phosphogluconate dehydrogenase [EC:1.1.1.44 1.1.1.343] (A)	[G]	Carbohydrate transport and metabolism	NAD binding domain of 6-phosphogluconate dehydrogenase	6-phosphogluconate dehydrogenase, decarboxylating 2, chloroplastic OS=Arabidopsis thaliana GN=At5g41670 PE=1 SV=1	6-phosphogluconate dehydrogenase, decarboxylating OS=Solanum tuberosum GN=PGSC0003DMG400043373 PE=3 SV=1	PREDICTED: 6-phosphogluconate dehydrogenase, decarboxylating 2, chloroplastic [Solanum tuberosum]
tr|M0ZN98|M0ZN98_SOLTU	--	--	Biological Process: microtubule cytoskeleton organization (GO:0000226);; Biological Process: cytokinesis by cell plate formation (GO:0000911);; Molecular Function: RNA binding (GO:0003723);; Biological Process: response to virus (GO:0009615);; Biological Process: gravitropism (GO:0009630);; Biological Process: response to abscisic acid (GO:0009737);;	K03260|0|vvi:100261523|eukaryotic translation initiation factor 4G; K03260 translation initiation factor 4G (A)	[J]	Translation, ribosomal structure and biogenesis	MA3 domain	Eukaryotic translation initiation factor 4G OS=Triticum aestivum PE=1 SV=1	Uncharacterized protein OS=Solanum tuberosum GN=PGSC0003DMG400001722 PE=4 SV=1	PREDICTED: eukaryotic translation initiation factor 4G [Solanum tuberosum]
tr|M1BH02|M1BH02_SOLTU	--	--	Cellular Component: plasma membrane (GO:0005886);; Biological Process: response to wounding (GO:0009611);; Biological Process: jasmonic acid biosynthetic process (GO:0009695);; Molecular Function: oxidoreductase activity, acting on single donors with incorporation of molecular oxygen, incorporation of two atoms of oxygen (GO:0016702);; Biological Process: oxylipin biosynthetic process (GO:0031408…	K00454|0|vvi:100244202|lipoxygenase 6, chloroplastic; K00454 lipoxygenase [EC:1.13.11.12] (A)	--	--	PLAT/LH2 domain	Lipoxygenase 6, chloroplastic OS=Arabidopsis thaliana GN=LOX6 PE=2 SV=1	Lipoxygenase OS=Solanum tuberosum GN=PGSC0003DMG400017465 PE=3 SV=1	PREDICTED: lipoxygenase 6, chloroplastic-like isoform X1 [Solanum tuberosum]
tr|M1D5C1|M1D5C1_SOLTU	[IQR]	--	Cellular Component: membrane (GO:0016020);; Molecular Function: oxidoreductase activity (GO:0016491);; Biological Process: oxidation-reduction process (GO:0055114);;	--	[R]	General function prediction only	KR domain	Secoisolariciresinol dehydrogenase (Fragment) OS=Forsythia intermedia PE=1 SV=1	Uncharacterized protein OS=Solanum tuberosum GN=PGSC0003DMG400032163 PE=3 SV=1	PREDICTED: secoisolariciresinol dehydrogenase-like [Solanum tuberosum]
tr|M1CT25|M1CT25_SOLTU	[O]	Posttranslational modification, protein turnover, chaperones	Molecular Function: glutathione transferase activity (GO:0004364);; Molecular Function: lactoylglutathione lyase activity (GO:0004462);; Cellular Component: cytoplasm (GO:0005737);; Biological Process: glutathione metabolic process (GO:0006749);; Biological Process: toxin catabolic process (GO:0009407);;	K00799|8.41614e-105|rcu:RCOM_0243930|glutathione s-transferase, putative (EC:4.4.1.5); K00799 glutathione S-transferase [EC:2.5.1.18] (A)	[O]	Posttranslational modification, protein turnover, chaperones	Glutathione S-transferase, C-terminal domain	Probable glutathione S-transferase OS=Glycine max GN=HSP26-A PE=2 SV=1	Uncharacterized protein OS=Solanum tuberosum GN=PGSC0003DMG400028783 PE=3 SV=1	PREDICTED: probable glutathione S-transferase [Solanum tuberosum]
tr|M1AZE2|M1AZE2_SOLTU	--	--	Molecular Function: carboxypeptidase activity (GO:0004180);; Biological Process: proteolysis (GO:0006508);;	K16296|7.75637e-164|vvi:100255717|serine carboxypeptidase-like 2; K16296 serine carboxypeptidase-like clade I [EC:3.4.16.-] (A)	[OE]	--	Serine carboxypeptidase	Serine carboxypeptidase-like 17 OS=Arabidopsis thaliana GN=SCPL17 PE=2 SV=1	Uncharacterized protein OS=Solanum tuberosum GN=PGSC0003DMG402012908 PE=4 SV=1	PREDICTED: serine carboxypeptidase-like 17 [Solanum tuberosum]
tr|M0ZGL7|M0ZGL7_SOLTU	[CI]	--	Biological Process: tryptophan catabolic process (GO:0006569);; Biological Process: indoleacetic acid biosynthetic process (GO:0009684);; Cellular Component: integral component of membrane (GO:0016021);; Molecular Function: oxidoreductase activity (GO:0016491);; Biological Process: glucosinolate biosynthetic process (GO:0019761);; Molecular Function: heme binding (GO:0020037);; Biological Process…	--	[C]	Energy production and conversion	Cytochrome b5-like Heme/Steroid binding domain	Cytochrome b5 OS=Brassica oleracea var. botrytis GN=CYB5 PE=1 SV=1	Uncharacterized protein OS=Solanum tuberosum GN=PGSC0003DMG400000127 PE=3 SV=1	PREDICTED: cytochrome b5-like [Solanum tuberosum]
tr|M1BZY3|M1BZY3_SOLTU	[M]	Cell wall/membrane/envelope biogenesis	Molecular Function: polygalacturonase activity (GO:0004650);; Cellular Component: extracellular region (GO:0005576);; Biological Process: carbohydrate metabolic process (GO:0005975);; Biological Process: cell wall organization (GO:0071555);;	--	--	--	Glycosyl hydrolases family 28	Probable polygalacturonase At3g15720 OS=Arabidopsis thaliana GN=At3g15720 PE=1 SV=1	Uncharacterized protein OS=Solanum tuberosum GN=PGSC0003DMG400022104 PE=3 SV=1	PREDICTED: probable polygalacturonase At3g15720 [Solanum tuberosum]
tr|M1BMK3|M1BMK3_SOLTU	[GEPR]	--	Molecular Function: sugar:hydrogen symporter activity (GO:0005351);; Molecular Function: glucose transmembrane transporter activity (GO:0005355);; Cellular Component: integral component of plasma membrane (GO:0005887);; Biological Process: proton transport (GO:0015992);; Biological Process: glucose import (GO:0046323);;	--	[R]	General function prediction only	Fungal trichothecene efflux pump (TRI12)	Hexose carrier protein HEX6 OS=Ricinus communis GN=HEX6 PE=2 SV=1	Uncharacterized protein OS=Solanum tuberosum GN=PGSC0003DMG400018853 PE=3 SV=1	PREDICTED: hexose carrier protein HEX6-like [Solanum tuberosum]
tr|M1BUX2|M1BUX2_SOLTU	[R]	General function prediction only	Molecular Function: nucleotide binding (GO:0000166);; Molecular Function: nucleic acid binding (GO:0003676);; Cellular Component: intracellular (GO:0005622);; Biological Process: RNA processing (GO:0006396);;	--	[A]	RNA processing and modification	Suppressor of forked protein (Suf)	Squamous cell carcinoma antigen recognized by T-cells 3 OS=Danio rerio GN=sart3 PE=2 SV=1	Uncharacterized protein OS=Solanum tuberosum GN=PGSC0003DMG400020717 PE=4 SV=1	PREDICTED: squamous cell carcinoma antigen recognized by T-cells 3 [Solanum tuberosum]
tr|M1D6A3|M1D6A3_SOLTU	--	--	Molecular Function: structural constituent of ribosome (GO:0003735);; Molecular Function: ATP:ADP antiporter activity (GO:0005471);; Cellular Component: mitochondrial inner membrane (GO:0005743);; Biological Process: translation (GO:0006412);; Biological Process: systemic acquired resistance (GO:0009627);; Cellular Component: chloroplast envelope (GO:0009941);; Biological Process: ADP transport (…	K05863|0|osa:4338353|Os05g0302700; K05863 solute carrier family 25 (mitochondrial adenine nucleotide translocator), member 4/5/6/31 (A)	[C]	Energy production and conversion	Mitochondrial carrier protein	ADP,ATP carrier protein 3, mitochondrial OS=Arabidopsis thaliana GN=AAC3 PE=2 SV=1	Uncharacterized protein OS=Solanum tuberosum GN=PGSC0003DMG400032824 PE=3 SV=1	PREDICTED: ADP,ATP carrier protein 1, mitochondrial-like [Solanum tuberosum]
tr|M1B5S9|M1B5S9_SOLTU	[R]	General function prediction only	Cellular Component: integral component of membrane (GO:0016021);;	--	[R]	General function prediction only	Metallo-beta-lactamase superfamily	Hydroxyacylglutathione hydrolase OS=Synechococcus sp. (strain JA-2-3B'a(2-13)) GN=gloB PE=3 SV=1	Uncharacterized protein OS=Solanum tuberosum GN=PGSC0003DMG401014554 PE=4 SV=1	PREDICTED: uncharacterized protein LOC102583044 isoform X1 [Solanum tuberosum]
tr|Q2V992|Q2V992_SOLTU	[R]	General function prediction only	Molecular Function: metalloendopeptidase activity (GO:0004222);; Cellular Component: mitochondrial inner membrane (GO:0005743);; Biological Process: proteolysis (GO:0006508);; Molecular Function: ubiquinol-cytochrome-c reductase activity (GO:0008121);; Molecular Function: metal ion binding (GO:0046872);; Biological Process: oxidation-reduction process (GO:0055114);; Cellular Component: respirator…	K17732|0|vvi:100259477|probable mitochondrial-processing peptidase subunit beta; K17732 mitochondrial-processing peptidase subunit beta [EC:3.4.24.64] (A)	[O]	Posttranslational modification, protein turnover, chaperones	Peptidase M16 inactive domain	Probable mitochondrial-processing peptidase subunit beta OS=Arabidopsis thaliana GN=At3g02090 PE=2 SV=2	Mitochondrial processing peptidase-like OS=Solanum tuberosum PE=2 SV=1	probable mitochondrial-processing peptidase subunit beta-like [Solanum tuberosum]
tr|M1BG58|M1BG58_SOLTU	[R]	General function prediction only	Molecular Function: oxidoreductase activity (GO:0016491);; Molecular Function: metal ion binding (GO:0046872);; Biological Process: oxidation-reduction process (GO:0055114);;	--	[QR]	--	2OG-Fe(II) oxygenase superfamily	Deacetoxyvindoline 4-hydroxylase OS=Catharanthus roseus GN=D4H PE=1 SV=2	Uncharacterized protein OS=Solanum tuberosum GN=PGSC0003DMG402017239 PE=3 SV=1	PREDICTED: 1-aminocyclopropane-1-carboxylate oxidase homolog 1-like isoform X3 [Solanum tuberosum]
tr|Q308A7|Q308A7_SOLTU	[J]	Translation, ribosomal structure and biogenesis	Molecular Function: translation elongation factor activity (GO:0003746);; Cellular Component: eukaryotic translation elongation factor 1 complex (GO:0005853);; Biological Process: translational elongation (GO:0006414);;	K03232|5.56238e-114|vvi:100252524|elongation factor 1-delta; K03232 elongation factor 1-beta (A)	[K]	Transcription	EF-1 guanine nucleotide exchange domain	Elongation factor 1-delta OS=Pimpinella brachycarpa PE=2 SV=3	Ripening regulated protein DDTFR10-like OS=Solanum tuberosum GN=PGSC0003DMG400022500 PE=2 SV=1	ripening regulated protein DDTFR10-like [Solanum tuberosum]
tr|M0ZTQ3|M0ZTQ3_SOLTU	--	--	Molecular Function: serine-type endopeptidase inhibitor activity (GO:0004867);; Cellular Component: extracellular region (GO:0005576);; Biological Process: response to wounding (GO:0009611);; Biological Process: negative regulation of endopeptidase activity (GO:0010951);;	--	--	--	Potato inhibitor I family	Ethylene-responsive proteinase inhibitor 1 OS=Solanum lycopersicum PE=3 SV=1	Uncharacterized protein OS=Solanum tuberosum GN=PGSC0003DMG400003056 PE=4 SV=1	PREDICTED: ethylene-responsive proteinase inhibitor 1 [Solanum tuberosum]
tr|M1A7P2|M1A7P2_SOLTU	--	--	Molecular Function: protein tyrosine phosphatase activity (GO:0004725);; Biological Process: peptidyl-tyrosine dephosphorylation (GO:0035335);;	K18045|5.80762e-103|vvi:100251662|probable tyrosine-protein phosphatase At1g05000; K18045 tyrosine-protein phosphatase SIW14 [EC:3.1.3.48] (A)	[V]	Defense mechanisms	Tyrosine phosphatase family	Probable tyrosine-protein phosphatase At1g05000 OS=Arabidopsis thaliana GN=At1g05000 PE=1 SV=1	Uncharacterized protein OS=Solanum tuberosum GN=PGSC0003DMG400006429 PE=4 SV=1	PREDICTED: probable tyrosine-protein phosphatase At1g05000 isoform X1 [Solanum tuberosum]
tr|Q2VCK7|Q2VCK7_SOLTU	[O]	Posttranslational modification, protein turnover, chaperones	Biological Process: protein polyubiquitination (GO:0000209);; Molecular Function: ATP binding (GO:0005524);; Cellular Component: nucleus (GO:0005634);; Cellular Component: cytoplasm (GO:0005737);; Molecular Function: ligase activity (GO:0016874);; Molecular Function: ubiquitin protein ligase binding (GO:0031625);; Biological Process: proteasome-mediated ubiquitin-dependent protein catabolic proce…	K04649|1.2355e-116|rcu:RCOM_1504700|ubiquitin-conjugating enzyme E2-25kD, putative (EC:6.3.2.19); K04649 ubiquitin-conjugating enzyme (huntingtin interacting protein 2) [EC:6.3.2.19] (A)	[O]	Posttranslational modification, protein turnover, chaperones	UBA/TS-N domain	Ubiquitin-conjugating enzyme E2 27 OS=Arabidopsis thaliana GN=UBC27 PE=2 SV=1	Ubiquitin conjugating enzyme-like OS=Solanum tuberosum PE=2 SV=1	ubiquitin conjugating enzyme-like [Solanum tuberosum]
tr|M1A9V8|M1A9V8_SOLTU	--	--	Molecular Function: peroxidase activity (GO:0004601);; Cellular Component: extracellular region (GO:0005576);; Biological Process: response to oxidative stress (GO:0006979);; Molecular Function: heme binding (GO:0020037);; Biological Process: hydrogen peroxide catabolic process (GO:0042744);; Molecular Function: metal ion binding (GO:0046872);; Biological Process: oxidation-reduction process (GO:…	K00430|1.97295e-145|vvi:100263665|cationic peroxidase 1-like; K00430 peroxidase [EC:1.11.1.7] (A)	--	--	Peroxidase	Cationic peroxidase 1 OS=Arachis hypogaea GN=PNC1 PE=1 SV=2	Peroxidase OS=Solanum tuberosum GN=PGSC0003DMG400006993 PE=3 SV=1	PREDICTED: cationic peroxidase 1-like [Solanum tuberosum]
tr|M1AYT1|M1AYT1_SOLTU	[O]	Posttranslational modification, protein turnover, chaperones	Molecular Function: glutathione transferase activity (GO:0004364);; Cellular Component: cytoplasm (GO:0005737);; Biological Process: glutathione metabolic process (GO:0006749);; Biological Process: aromatic amino acid family metabolic process (GO:0009072);; Molecular Function: maleylacetoacetate isomerase activity (GO:0016034);;	K01800|7.73025e-115|rcu:RCOM_1612190|glutathione-s-transferase theta, gst, putative (EC:5.2.1.2); K01800 maleylacetoacetate isomerase [EC:5.2.1.2] (A)	[O]	Posttranslational modification, protein turnover, chaperones	Glutathione S-transferase, C-terminal domain	Glutathione S-transferase zeta class OS=Euphorbia esula PE=2 SV=1	Uncharacterized protein OS=Solanum tuberosum GN=PGSC0003DMG400012762 PE=4 SV=1	PREDICTED: glutathione S-transferase zeta class-like isoform X2 [Solanum tuberosum]
tr|M1CGC9|M1CGC9_SOLTU	[E]	Amino acid transport and metabolism	Molecular Function: 3-phosphoshikimate 1-carboxyvinyltransferase activity (GO:0003866);; Biological Process: aromatic amino acid family biosynthetic process (GO:0009073);; Biological Process: chorismate biosynthetic process (GO:0009423);; Cellular Component: chloroplast (GO:0009507);; Biological Process: response to herbicide (GO:0009635);;	K00800|0|ath:AT2G45300|3-phosphoshikimate 1-carboxyvinyltransferase / 5-enolpyruvylshikimate-3-phosphate / EPSP synthase; K00800 3-phosphoshikimate 1-carboxyvinyltransferase [EC:2.5.1.19] (A)	[E]	Amino acid transport and metabolism	EPSP synthase (3-phosphoshikimate 1-carboxyvinyltransferase)	3-phosphoshikimate 1-carboxyvinyltransferase, chloroplastic OS=Solanum lycopersicum PE=2 SV=1	--	PREDICTED: 3-phosphoshikimate 1-carboxyvinyltransferase, chloroplastic [Solanum tuberosum]
tr|M1A0U0|M1A0U0_SOLTU	--	--	Biological Process: heat acclimation (GO:0010286);;	--	--	--	GRAM domain	GEM-like protein 5 OS=Arabidopsis thaliana GN=At5g13200 PE=1 SV=1	Uncharacterized protein OS=Solanum tuberosum GN=PGSC0003DMG400004766 PE=4 SV=1	PREDICTED: GEM-like protein 5 [Solanum tuberosum]
tr|M0ZVB0|M0ZVB0_SOLTU	[R]	General function prediction only	Molecular Function: oxidoreductase activity (GO:0016491);; Molecular Function: metal ion binding (GO:0046872);; Biological Process: oxidation-reduction process (GO:0055114);;	--	[QR]	--	non-haem dioxygenase in morphine synthesis N-terminal	Probable 2-oxoglutarate-dependent dioxygenase AOP1.2 OS=Arabidopsis thaliana GN=AOP1.2 PE=2 SV=1	Uncharacterized protein OS=Solanum tuberosum GN=PGSC0003DMG402003479 PE=3 SV=1	PREDICTED: probable 2-oxoglutarate-dependent dioxygenase AOP1.2 [Solanum tuberosum]
tr|M1BAA3|M1BAA3_SOLTU	[U]	Intracellular trafficking, secretion, and vesicular transport	Biological Process: intracellular protein transport (GO:0006886);; Biological Process: ER to Golgi vesicle-mediated transport (GO:0006888);; Molecular Function: zinc ion binding (GO:0008270);; Cellular Component: COPII vesicle coat (GO:0030127);;	K14006|0|rcu:RCOM_1648230|protein transport protein sec23, putative; K14006 protein transport protein SEC23 (A)	[U]	Intracellular trafficking, secretion, and vesicular transport	Gelsolin repeat	Protein transport protein Sec23A OS=Danio rerio GN=sec23a PE=2 SV=1	Uncharacterized protein OS=Solanum tuberosum GN=PGSC0003DMG400015743 PE=4 SV=1	PREDICTED: protein transport protein SEC23-like [Solanum tuberosum]
tr|M1CBK0|M1CBK0_SOLTU	[C]	Energy production and conversion	Cellular Component: mitochondrial intermembrane space (GO:0005758);; Biological Process: mitochondrial electron transport, ubiquinol to cytochrome c (GO:0006122);; Biological Process: mitochondrial electron transport, cytochrome c to oxygen (GO:0006123);; Molecular Function: electron carrier activity (GO:0009055);; Molecular Function: heme binding (GO:0020037);; Molecular Function: metal ion bind…	K08738|1.82702e-73|osa:4338825|Os05g0420600; K08738 cytochrome c (A)	[C]	Energy production and conversion	Cytochrome C oxidase, cbb3-type, subunit III	Cytochrome c OS=Solanum tuberosum PE=1 SV=1	Uncharacterized protein OS=Solanum tuberosum GN=PGSC0003DMG400024876 PE=3 SV=1	PREDICTED: cytochrome c [Solanum tuberosum]
tr|M1D2J3|M1D2J3_SOLTU	[O]	Posttranslational modification, protein turnover, chaperones	Molecular Function: glutathione transferase activity (GO:0004364);; Molecular Function: peroxidase activity (GO:0004601);; Cellular Component: cytoplasm (GO:0005737);; Biological Process: glutathione metabolic process (GO:0006749);; Biological Process: toxin catabolic process (GO:0009407);; Biological Process: auxin-activated signaling pathway (GO:0009734);;	K00799|9.41827e-119|vvi:100264557|probable glutathione S-transferase; K00799 glutathione S-transferase [EC:2.5.1.18] (A)	[O]	Posttranslational modification, protein turnover, chaperones	Glutathione S-transferase, N-terminal domain	Probable glutathione S-transferase parC OS=Nicotiana tabacum GN=PARC PE=2 SV=1	Uncharacterized protein OS=Solanum tuberosum GN=PGSC0003DMG400031093 PE=4 SV=1	PREDICTED: probable glutathione S-transferase parC isoform X2 [Solanum tuberosum]
tr|M0ZTM6|M0ZTM6_SOLTU	[LKJ]	--	Molecular Function: nucleic acid binding (GO:0003676);; Molecular Function: ATP-dependent RNA helicase activity (GO:0004004);; Molecular Function: ATP binding (GO:0005524);; Biological Process: plasmodesma organization (GO:0009663);; Biological Process: plasmodesmata-mediated intercellular transport (GO:0010497);; Biological Process: RNA secondary structure unwinding (GO:0010501);;	--	[J]	Translation, ribosomal structure and biogenesis	Type III restriction enzyme, res subunit	DEAD-box ATP-dependent RNA helicase 47, mitochondrial OS=Arabidopsis thaliana GN=RH47 PE=1 SV=2	Uncharacterized protein OS=Solanum tuberosum GN=PGSC0003DMG400003039 PE=4 SV=1	PREDICTED: DEAD-box ATP-dependent RNA helicase 47, mitochondrial [Solanum tuberosum]
tr|M1ADX6|M1ADX6_SOLTU	[OC]	--	Biological Process: sulfate assimilation (GO:0000103);; Cellular Component: cytoplasm (GO:0005737);; Biological Process: protein folding (GO:0006457);; Biological Process: glycerol ether metabolic process (GO:0006662);; Molecular Function: protein disulfide oxidoreductase activity (GO:0015035);; Molecular Function: oxidoreductase activity, acting on a sulfur group of donors, disulfide as acceptor…	--	[KDR]	--	Thioredoxin	Thioredoxin-like 4, chloroplastic OS=Arabidopsis thaliana GN=At1g07700 PE=2 SV=1	Uncharacterized protein OS=Solanum tuberosum GN=PGSC0003DMG400008013 PE=4 SV=1	PREDICTED: thioredoxin-like 4, chloroplastic [Solanum tuberosum]
tr|M0ZGX2|M0ZGX2_SOLTU	--	--	Cellular Component: nucleus (GO:0005634);; Cellular Component: mitochondrion (GO:0005739);; Cellular Component: plasma membrane (GO:0005886);;	--	--	--	cAMP-regulated phosphoprotein/endosulfine conserved region	--	Uncharacterized protein OS=Solanum tuberosum GN=PGSC0003DMG400000191 PE=4 SV=1	PREDICTED: uncharacterized protein LOC102583665 [Solanum tuberosum]
tr|Q38JH2|Q38JH2_SOLTU	[G]	Carbohydrate transport and metabolism	Molecular Function: fructose-bisphosphate aldolase activity (GO:0004332);; Cellular Component: mitochondrion (GO:0005739);; Biological Process: glucose catabolic process (GO:0006007);; Biological Process: glycolysis (GO:0006096);; Biological Process: pentose-phosphate shunt (GO:0006098);; Biological Process: response to oxidative stress (GO:0006979);; Cellular Component: chloroplast thylakoid (GO…	--	[G]	Carbohydrate transport and metabolism	Fructose-bisphosphate aldolase class-I	Probable fructose-bisphosphate aldolase 3, chloroplastic OS=Arabidopsis thaliana GN=FBA3 PE=1 SV=1	Fructose-bisphosphate aldolase OS=Solanum tuberosum PE=2 SV=1	uncharacterized protein LOC102577677 [Solanum tuberosum]
tr|M1AX94|M1AX94_SOLTU	--	--	Cellular Component: plasma membrane (GO:0005886);; Cellular Component: plasmodesma (GO:0009506);; Cellular Component: integral component of membrane (GO:0016021);;	K15377|0|rcu:RCOM_1124350|hypothetical protein; K15377 solute carrier family 44 (choline transporter-like protein), member 2/4/5 (A)	[I]	Lipid transport and metabolism	Plasma-membrane choline transporter	Choline transporter-like protein 2 OS=Dictyostelium discoideum GN=slc44a2 PE=3 SV=1	Uncharacterized protein OS=Solanum tuberosum GN=PGSC0003DMG400012423 PE=4 SV=1	PREDICTED: choline transporter-like protein 2 [Solanum tuberosum]
tr|M0ZSX2|M0ZSX2_SOLTU	[R]	General function prediction only	Molecular Function: acid phosphatase activity (GO:0003993);; Cellular Component: integral component of membrane (GO:0016021);; Biological Process: dephosphorylation (GO:0016311);; Molecular Function: metal ion binding (GO:0046872);;	--	[G]	Carbohydrate transport and metabolism	Iron/zinc purple acid phosphatase-like protein C	Probable inactive purple acid phosphatase 2 OS=Arabidopsis thaliana GN=PAP2 PE=2 SV=1	Purple acid phosphatase OS=Solanum tuberosum GN=PGSC0003DMG400002845 PE=3 SV=1	PREDICTED: probable inactive purple acid phosphatase 2 [Solanum tuberosum]
tr|Q43651|Q43651_SOLTU	--	--	Molecular Function: serine-type endopeptidase inhibitor activity (GO:0004867);; Molecular Function: peptidase activity (GO:0008233);; Biological Process: response to wounding (GO:0009611);; Biological Process: negative regulation of endopeptidase activity (GO:0010951);; Cellular Component: integral component of membrane (GO:0016021);;	--	--	--	Potato inhibitor I family	Wound-induced proteinase inhibitor 1 OS=Solanum tuberosum PE=1 SV=2	Proteinase inhibitor I (Fragment) OS=Solanum tuberosum GN=pin1 PE=2 SV=1	proteinase inhibitor I, partial [Solanum tuberosum]
tr|M1D645|M1D645_SOLTU	[P]	Inorganic ion transport and metabolism	Molecular Function: peroxidase activity (GO:0004601);; Cellular Component: cytosol (GO:0005829);; Biological Process: response to oxidative stress (GO:0006979);; Molecular Function: heme binding (GO:0020037);; Biological Process: oxidation-reduction process (GO:0055114);;	K00434|1.90205e-145|vvi:100247405|L-ascorbate peroxidase-like; K00434 L-ascorbate peroxidase [EC:1.11.1.11] (A)	--	--	Peroxidase	Putative L-ascorbate peroxidase 6 OS=Arabidopsis thaliana GN=APX6 PE=2 SV=1	Uncharacterized protein OS=Solanum tuberosum GN=PGSC0003DMG400032777 PE=3 SV=1	PREDICTED: putative L-ascorbate peroxidase 6 [Solanum tuberosum]
tr|M1CCW9|M1CCW9_SOLTU	[IM]	--	Cellular Component: chloroplast (GO:0009507);; Biological Process: isopentenyl diphosphate biosynthetic process, methylerythritol 4-phosphate pathway (GO:0019288);; Molecular Function: metal ion binding (GO:0046872);; Biological Process: dimethylallyl diphosphate biosynthetic process (GO:0050992);; Molecular Function: 4-hydroxy-3-methylbut-2-en-1-yl diphosphate reductase activity (GO:0051745);; B…	K03527|0|vvi:100267479|4-hydroxy-3-methylbut-2-enyl diphosphate reductase, chloroplastic; K03527 4-hydroxy-3-methylbut-2-enyl diphosphate reductase [EC:1.17.1.2] (A)	--	--	LytB protein	4-hydroxy-3-methylbut-2-enyl diphosphate reductase, chloroplastic OS=Arabidopsis thaliana GN=ISPH PE=2 SV=1	--	ISPH protein [Solanum lycopersicum]
tr|M1CRP6|M1CRP6_SOLTU	[G]	Carbohydrate transport and metabolism	Molecular Function: alpha,alpha-trehalose-phosphate synthase (UDP-forming) activity (GO:0003825);; Molecular Function: trehalose-phosphatase activity (GO:0004805);; Biological Process: trehalose biosynthetic process (GO:0005992);; Biological Process: dephosphorylation (GO:0016311);;	K16055|0|rcu:RCOM_1251280|trehalose-6-phosphate synthase, putative (EC:2.4.1.15 3.1.3.12); K16055 trehalose 6-phosphate synthase/phosphatase [EC:2.4.1.15 3.1.3.12] (A)	[G]	Carbohydrate transport and metabolism	haloacid dehalogenase-like hydrolase	Probable alpha,alpha-trehalose-phosphate synthase [UDP-forming] 7 OS=Arabidopsis thaliana GN=TPS7 PE=1 SV=1	Uncharacterized protein OS=Solanum tuberosum GN=PGSC0003DMG400028467 PE=4 SV=1	PREDICTED: probable alpha,alpha-trehalose-phosphate synthase [UDP-forming] 7 [Solanum tuberosum]
tr|M1AJ40|M1AJ40_SOLTU	[E]	Amino acid transport and metabolism	Molecular Function: chorismate mutase activity (GO:0004106);; Biological Process: aromatic amino acid family biosynthetic process (GO:0009073);; Biological Process: chorismate metabolic process (GO:0046417);;	K01850|3.20412e-104|vvi:100261098|chorismate mutase 2; K01850 chorismate mutase [EC:5.4.99.5] (A)	[E]	Amino acid transport and metabolism	--	Chorismate mutase 2 OS=Arabidopsis thaliana GN=CM2 PE=1 SV=1	Uncharacterized protein OS=Solanum tuberosum GN=PGSC0003DMG400009237 PE=4 SV=1	PREDICTED: chorismate mutase 2 [Solanum tuberosum]
tr|M1AJX7|M1AJX7_SOLTU	--	--	Biological Process: metabolic process (GO:0008152);; Molecular Function: transferase activity, transferring hexosyl groups (GO:0016758);;	--	[GC]	--	UDP-glucoronosyl and UDP-glucosyl transferase	UDP-glycosyltransferase 87A2 OS=Arabidopsis thaliana GN=UGT87A2 PE=1 SV=1	Uncharacterized protein OS=Solanum tuberosum GN=PGSC0003DMG400009409 PE=4 SV=1	PREDICTED: UDP-glycosyltransferase 87A2-like [Solanum tuberosum]
tr|M0ZM23|M0ZM23_SOLTU	--	--	Molecular Function: electron carrier activity (GO:0009055);; Cellular Component: integral component of membrane (GO:0016021);; Cellular Component: anchored component of plasma membrane (GO:0046658);;	--	--	--	Plastocyanin-like domain	Lamin-like protein OS=Arabidopsis thaliana GN=At5g15350 PE=1 SV=1	Uncharacterized protein OS=Solanum tuberosum GN=PGSC0003DMG400001437 PE=4 SV=1	PREDICTED: lamin-like protein [Solanum tuberosum]
tr|M1A642|M1A642_SOLTU	[U]	Intracellular trafficking, secretion, and vesicular transport	--	--	--	--	Dipeptidyl peptidase IV (DPP IV) N-terminal region	Protein TolB OS=Chlorobium tepidum (strain ATCC 49652 / DSM 12025 / NBRC 103806 / TLS) GN=tolB PE=3 SV=1	Uncharacterized protein OS=Solanum tuberosum GN=PGSC0003DMG400006048 PE=4 SV=1	PREDICTED: uncharacterized protein LOC102604753 [Solanum tuberosum]
tr|A0A0A6Z9K7|A0A0A6Z9K7_SOLTU	--	--	Molecular Function: transmembrane receptor protein tyrosine kinase activity (GO:0004714);; Cellular Component: integral component of membrane (GO:0016021);; Biological Process: peptidyl-tyrosine phosphorylation (GO:0018108);;	--	[R]	General function prediction only	Leucine Rich Repeat	BRASSINOSTEROID INSENSITIVE 1-associated receptor kinase 1 OS=Arabidopsis thaliana GN=BAK1 PE=1 SV=2	Leucine rich repeat protein OS=Solanum tuberosum GN=RSI7 PE=2 SV=1	BRASSINOSTEROID INSENSITIVE 1-associated receptor kinase 1-like precursor [Solanum tuberosum]
tr|M1A9Z4|M1A9Z4_SOLTU	[G]	Carbohydrate transport and metabolism	Molecular Function: transketolase activity (GO:0004802);; Cellular Component: chloroplast thylakoid membrane (GO:0009535);; Biological Process: reductive pentose-phosphate cycle (GO:0019253);; Molecular Function: metal ion binding (GO:0046872);;	K00615|0|rcu:RCOM_1611360|transketolase, putative (EC:2.2.1.1); K00615 transketolase [EC:2.2.1.1] (A)	[G]	Carbohydrate transport and metabolism	Transketolase, C-terminal domain	Transketolase, chloroplastic OS=Solanum tuberosum PE=2 SV=1	Uncharacterized protein OS=Solanum tuberosum GN=PGSC0003DMG400007019 PE=4 SV=1	PREDICTED: transketolase, chloroplastic-like [Solanum tuberosum]
tr|M1A0H6|M1A0H6_SOLTU	--	--	Cellular Component: cytosol (GO:0005829);; Cellular Component: chloroplast stroma (GO:0009570);;	--	--	--	--	--	Uncharacterized protein OS=Solanum tuberosum GN=PGSC0003DMG400004702 PE=4 SV=1	PREDICTED: uncharacterized protein LOC102580514 [Solanum tuberosum]
tr|M1A3Z7|M1A3Z7_SOLTU	[I]	Lipid transport and metabolism	Molecular Function: 2-acylglycerol O-acyltransferase activity (GO:0003846);; Molecular Function: lysophospholipase activity (GO:0004622);; Cellular Component: plasma membrane (GO:0005886);; Biological Process: lipid metabolic process (GO:0006629);; Biological Process: response to oxidative stress (GO:0006979);; Cellular Component: plasmodesma (GO:0009506);; Biological Process: response to cadmium…	--	[I]	Lipid transport and metabolism	alpha/beta hydrolase fold	Caffeoylshikimate esterase OS=Arabidopsis thaliana GN=CSE PE=1 SV=1	Uncharacterized protein OS=Solanum tuberosum GN=PGSC0003DMG400005611 PE=4 SV=1	PREDICTED: caffeoylshikimate esterase [Solanum tuberosum]
tr|M1AM36|M1AM36_SOLTU	[Q]	Secondary metabolites biosynthesis, transport and catabolism	Molecular Function: copper ion binding (GO:0005507);; Molecular Function: L-ascorbate oxidase activity (GO:0008447);; Cellular Component: plant-type cell wall (GO:0009505);; Cellular Component: plasmodesma (GO:0009506);; Molecular Function: oxidoreductase activity, oxidizing metal ions (GO:0016722);; Molecular Function: pectinesterase activity (GO:0030599);; Biological Process: oxidation-reductio…	--	[Q]	Secondary metabolites biosynthesis, transport and catabolism	Multicopper oxidase	L-ascorbate oxidase homolog OS=Brassica napus GN=Bp10 PE=2 SV=1	Uncharacterized protein OS=Solanum tuberosum GN=PGSC0003DMG400009965 PE=4 SV=1	PREDICTED: L-ascorbate oxidase homolog [Solanum tuberosum]
tr|M1BCI1|M1BCI1_SOLTU	--	--	Cellular Component: integral component of membrane (GO:0016021);;	--	--	--	HR-like lesion-inducing	--	Uncharacterized protein OS=Solanum tuberosum GN=PGSC0003DMG400016325 PE=4 SV=1	PREDICTED: uncharacterized protein LOC102592921 [Solanum tuberosum]
tr|M1D4F9|M1D4F9_SOLTU	[I]	Lipid transport and metabolism	Biological Process: lipid metabolic process (GO:0006629);; Molecular Function: hydrolase activity (GO:0016787);;	--	[I]	Lipid transport and metabolism	Lipase (class 3)	Phospholipase A1-IIgamma OS=Arabidopsis thaliana GN=DSEL PE=1 SV=1	Uncharacterized protein OS=Solanum tuberosum GN=PGSC0003DMG402031759 PE=4 SV=1	PREDICTED: phospholipase A1-IIgamma-like [Solanum tuberosum]
tr|A0A097H0Z4|A0A097H0Z4_SOLTU	--	--	--	--	[T]	Signal transduction mechanisms	Apoptosis inhibitory protein 5 (API5)	Apoptosis inhibitor 5 OS=Pongo abelii GN=API5 PE=2 SV=1	Clone PI7195 apoptosis inhibitor 5-like protein mRNA OS=Solanum tuberosum PE=2 SV=1	apoptosis inhibitor 5-like protein [Solanum tuberosum]
tr|M1BJA2|M1BJA2_SOLTU	[G]	Carbohydrate transport and metabolism	Molecular Function: aldose 1-epimerase activity (GO:0004034);; Biological Process: hexose metabolic process (GO:0019318);; Molecular Function: carbohydrate binding (GO:0030246);;	K01785|4.98652e-173|rcu:RCOM_1514550|aldose-1-epimerase, putative (EC:5.1.3.3); K01785 aldose 1-epimerase [EC:5.1.3.3] (A)	[G]	Carbohydrate transport and metabolism	Aldose 1-epimerase	Aldose 1-epimerase OS=Mus musculus GN=Galm PE=1 SV=1	Aldose 1-epimerase OS=Solanum tuberosum GN=PGSC0003DMG400018084 PE=3 SV=1	PREDICTED: aldose 1-epimerase [Solanum tuberosum]
tr|I7ICB7|I7ICB7_SOLTU	--	--	Cellular Component: nuclear envelope (GO:0005635);; Cellular Component: vacuolar membrane (GO:0005774);; Cellular Component: endoplasmic reticulum (GO:0005783);; Biological Process: nucleocytoplasmic transport (GO:0006913);; Biological Process: toxin catabolic process (GO:0009407);; Cellular Component: chloroplast (GO:0009507);; Biological Process: photomorphogenesis (GO:0009640);; Biological Pro…	K14319|0|vvi:100244330|RAN GTPase-activating protein 1; K14319 Ran GTPase-activating protein 1 (A)	[AYT]	--	Leucine Rich repeats (2 copies)	RAN GTPase-activating protein 2 OS=Arabidopsis thaliana GN=RANGAP2 PE=1 SV=2	Ran GTPase activating protein 2 OS=Solanum tuberosum subsp. andigenum GN=RanGAP2 PE=4 SV=1	Ran GTPase activating protein 2 [Solanum tuberosum subsp. andigenum]
tr|M1BTY2|M1BTY2_SOLTU	[LKJ]	--	Molecular Function: nucleic acid binding (GO:0003676);; Molecular Function: helicase activity (GO:0004386);; Molecular Function: ATP binding (GO:0005524);; Biological Process: metabolic process (GO:0008152);;	K12812|0|vvi:100250852|DEAD-box ATP-dependent RNA helicase 56; K12812 ATP-dependent RNA helicase UAP56/SUB2 [EC:3.6.4.13] (A)	[A]	RNA processing and modification	Type III restriction enzyme, res subunit	DEAD-box ATP-dependent RNA helicase 56 OS=Arabidopsis thaliana GN=RH56 PE=1 SV=2	Uncharacterized protein OS=Solanum tuberosum GN=PGSC0003DMG400020476 PE=4 SV=1	PREDICTED: DEAD-box ATP-dependent RNA helicase 56-like [Solanum tuberosum]
tr|M1CJ30|M1CJ30_SOLTU	[LR]	--	Biological Process: metabolic process (GO:0008152);; Molecular Function: hydrolase activity (GO:0016787);;	--	[L]	Replication, recombination and repair	NUDIX domain	Nudix hydrolase 15, mitochondrial OS=Arabidopsis thaliana GN=NUDT15 PE=1 SV=2	--	PREDICTED: nudix hydrolase 15, mitochondrial-like [Solanum tuberosum]
tr|M1C1W4|M1C1W4_SOLTU	[I]	Lipid transport and metabolism	Biological Process: metabolic process (GO:0008152);; Molecular Function: hydrolase activity (GO:0016787);;	--	[V]	Defense mechanisms	Steryl acetyl hydrolase	Carboxylesterase 1 OS=Actinidia eriantha GN=CXE1 PE=1 SV=1	Uncharacterized protein OS=Solanum tuberosum GN=PGSC0003DMG400022492 PE=4 SV=1	PREDICTED: carboxylesterase 1-like [Solanum tuberosum]
tr|M1C2K6|M1C2K6_SOLTU	[KL]	--	Molecular Function: DNA binding (GO:0003677);; Molecular Function: ATP binding (GO:0005524);; Biological Process: metabolic process (GO:0008152);; Cellular Component: integral component of membrane (GO:0016021);; Cellular Component: NURF complex (GO:0016589);; Molecular Function: ATPase activity (GO:0016887);; Molecular Function: nucleosome binding (GO:0031491);; Biological Process: ATP-dependent…	K11654|0|vvi:100244281|putative chromatin-remodeling complex ATPase chain; K11654 SWI/SNF-related matrix-associated actin-dependent regulator of chromatin subfamily A member 5 [EC:3.6.4.-] (A)	[K]	Transcription	Myb-like DNA-binding domain	ISWI chromatin-remodeling complex ATPase CHR11 OS=Arabidopsis thaliana GN=CHR11 PE=1 SV=4	Uncharacterized protein OS=Solanum tuberosum GN=PGSC0003DMG400022675 PE=4 SV=1	PREDICTED: putative chromatin-remodeling complex ATPase chain isoform X1 [Solanum tuberosum]
tr|M1CZD2|M1CZD2_SOLTU	--	--	--	--	--	--	Protein of unknown function (DUF640)	Protein LIGHT-DEPENDENT SHORT HYPOCOTYLS 6 OS=Arabidopsis thaliana GN=LSH6 PE=1 SV=1	Uncharacterized protein OS=Solanum tuberosum GN=PGSC0003DMG400030373 PE=4 SV=1	PREDICTED: protein LIGHT-DEPENDENT SHORT HYPOCOTYLS 5 [Solanum tuberosum]
tr|M1CFH2|M1CFH2_SOLTU	[I]	Lipid transport and metabolism	Biological Process: metabolic process (GO:0008152);; Molecular Function: hydrolase activity (GO:0016787);;	--	[V]	Defense mechanisms	Carboxylesterase family	Probable carboxylesterase 13 OS=Arabidopsis thaliana GN=CXE13 PE=1 SV=1	--	PREDICTED: probable carboxylesterase 13 [Solanum tuberosum]
tr|M1AXP7|M1AXP7_SOLTU	[I]	Lipid transport and metabolism	Molecular Function: hydroxymethylglutaryl-CoA synthase activity (GO:0004421);; Biological Process: isoprenoid biosynthetic process (GO:0008299);;	K01641|0|rcu:RCOM_1683050|hydroxymethylglutaryl-CoA synthase, putative (EC:2.3.3.10); K01641 hydroxymethylglutaryl-CoA synthase [EC:2.3.3.10] (A)	[I]	Lipid transport and metabolism	3-Oxoacyl-[acyl-carrier-protein (ACP)] synthase III C terminal	Hydroxymethylglutaryl-CoA synthase OS=Arabidopsis thaliana GN=HMGS PE=1 SV=2	Uncharacterized protein OS=Solanum tuberosum GN=PGSC0003DMG400012522 PE=4 SV=1	PREDICTED: hydroxymethylglutaryl-CoA synthase-like [Solanum tuberosum]
tr|M1AYK4|M1AYK4_SOLTU	[R]	General function prediction only	Molecular Function: S-formylglutathione hydrolase activity (GO:0018738);; Biological Process: formaldehyde catabolic process (GO:0046294);; Cellular Component: apoplast (GO:0048046);;	K01070|0|vvi:100253701|S-formylglutathione hydrolase; K01070 S-formylglutathione hydrolase [EC:3.1.2.12] (A)	[R]	General function prediction only	Dienelactone hydrolase family	S-formylglutathione hydrolase OS=Arabidopsis thaliana GN=SFGH PE=1 SV=2	Uncharacterized protein OS=Solanum tuberosum GN=PGSC0003DMG401012699 PE=4 SV=1	PREDICTED: S-formylglutathione hydrolase [Solanum tuberosum]
tr|M1D9C7|M1D9C7_SOLTU	[S]	Function unknown	Biological Process: pentose-phosphate shunt (GO:0006098);; Biological Process: unsaturated fatty acid biosynthetic process (GO:0006636);; Biological Process: response to cold (GO:0009409);; Cellular Component: chloroplast thylakoid membrane (GO:0009535);; Biological Process: photosynthesis (GO:0015979);; Biological Process: chlorophyll biosynthetic process (GO:0015995);; Biological Process: carot…	--	--	--	Pentapeptide repeats (9 copies)	Thylakoid lumenal 15 kDa protein 1, chloroplastic OS=Arabidopsis thaliana GN=At2g44920 PE=1 SV=2	Uncharacterized protein OS=Solanum tuberosum GN=PGSC0003DMG400034939 PE=4 SV=1	PREDICTED: thylakoid lumenal 15 kDa protein 1, chloroplastic [Solanum tuberosum]
tr|M1C5P5|M1C5P5_SOLTU	[R]	General function prediction only	Biological Process: metabolic process (GO:0008152);; Molecular Function: zinc ion binding (GO:0008270);; Cellular Component: integral component of membrane (GO:0016021);; Molecular Function: protein-cysteine S-palmitoyltransferase activity (GO:0019706);;	K18932|1.07586e-108|vvi:100254742|probable protein S-acyltransferase 15; K18932 palmitoyltransferase [EC:2.3.1.225] (A)	[R]	General function prediction only	Ribosomal L38e protein family	Probable protein S-acyltransferase 15 OS=Arabidopsis thaliana GN=PAT15 PE=2 SV=1	S-acyltransferase OS=Solanum tuberosum GN=PGSC0003DMG400023477 PE=3 SV=1	PREDICTED: probable protein S-acyltransferase 15 [Solanum tuberosum]
tr|M1C3A6|M1C3A6_SOLTU	--	--	Molecular Function: GTPase activity (GO:0003924);; Molecular Function: GTP binding (GO:0005525);; Biological Process: metabolic process (GO:0008152);;	--	[R]	General function prediction only	Guanylate-binding protein, C-terminal domain	--	Uncharacterized protein OS=Solanum tuberosum GN=PGSC0003DMG400022833 PE=4 SV=1	PREDICTED: guanylate-binding protein 1-like [Solanum tuberosum]
tr|M0ZN76|M0ZN76_SOLTU	[F]	Nucleotide transport and metabolism	Molecular Function: cytidylate kinase activity (GO:0004127);; Molecular Function: ATP binding (GO:0005524);; Cellular Component: nucleus (GO:0005634);; Cellular Component: cytosol (GO:0005829);; Biological Process: 'de novo' pyrimidine nucleobase biosynthetic process (GO:0006207);; Biological Process: pyrimidine nucleotide biosynthetic process (GO:0006221);; Molecular Function: uridylate kinase a…	--	[F]	Nucleotide transport and metabolism	Thymidylate kinase	UMP-CMP kinase 3 OS=Arabidopsis thaliana GN=UMK3 PE=1 SV=1	UMP-CMP kinase OS=Solanum tuberosum GN=PGSC0003DMG400001709 PE=3 SV=1	PREDICTED: UMP-CMP kinase 3-like isoform X1 [Solanum tuberosum]
tr|M1BWL6|M1BWL6_SOLTU	[R]	General function prediction only	Molecular Function: nucleotide binding (GO:0000166);; Biological Process: double-strand break repair via homologous recombination (GO:0000724);; Molecular Function: nucleic acid binding (GO:0003676);; Cellular Component: nucleus (GO:0005634);; Cellular Component: cytoplasm (GO:0005737);; Biological Process: mitotic recombination (GO:0006312);; Biological Process: embryo sac egg cell differentiati…	K12840|6.04779e-170|vvi:100265303|DNA-damage-repair/toleration protein DRT111, chloroplastic; K12840 splicing factor 45 (A)	[A]	RNA processing and modification	RNA recognition motif. (a.k.a. RRM, RBD, or RNP domain)	DNA-damage-repair/toleration protein DRT111, chloroplastic OS=Arabidopsis thaliana GN=DRT111 PE=1 SV=2	Uncharacterized protein OS=Solanum tuberosum GN=PGSC0003DMG400021191 PE=4 SV=1	PREDICTED: DNA-damage-repair/toleration protein DRT111, chloroplastic [Solanum tuberosum]
tr|M1AUY9|M1AUY9_SOLTU	[G]	Carbohydrate transport and metabolism	Molecular Function: chitinase activity (GO:0004568);; Cellular Component: extracellular region (GO:0005576);; Biological Process: carbohydrate metabolic process (GO:0005975);; Biological Process: chitin catabolic process (GO:0006032);; Molecular Function: chitin binding (GO:0008061);;	K01183|2.6866e-163|vvi:100248333|acidic mammalian chitinase-like; K01183 chitinase [EC:3.2.1.14] (A)	[G]	Carbohydrate transport and metabolism	Glycosyl hydrolases family 18	Acidic mammalian chitinase OS=Rattus norvegicus GN=Chia PE=2 SV=1	Uncharacterized protein OS=Solanum tuberosum GN=PGSC0003DMG400011842 PE=3 SV=1	PREDICTED: acidic mammalian chitinase-like [Solanum tuberosum]
tr|M1CA68|M1CA68_SOLTU	[R]	General function prediction only	Biological Process: cleavage in ITS2 between 5.8S rRNA and LSU-rRNA of tricistronic rRNA transcript (SSU-rRNA, 5.8S rRNA, LSU-rRNA) (GO:0000448);; Molecular Function: ATP binding (GO:0005524);; Cellular Component: nucleus (GO:0005634);; Biological Process: phosphorylation (GO:0016310);; Molecular Function: polynucleotide 5'-hydroxyl-kinase activity (GO:0051731);;	K06947|0|vvi:100244933|polynucleotide 5'-hydroxyl-kinase NOL9; K06947 polynucleotide 5'-hydroxyl-kinase GRC3/NOL9 [EC:2.7.1.-] (A)	[R]	General function prediction only	mRNA cleavage and polyadenylation factor CLP1 P-loop	Polynucleotide 5'-hydroxyl-kinase NOL9 OS=Arabidopsis thaliana GN=At5g11010 PE=2 SV=1	Uncharacterized protein OS=Solanum tuberosum GN=PGSC0003DMG400024571 PE=4 SV=1	PREDICTED: polynucleotide 5'-hydroxyl-kinase NOL9 [Solanum tuberosum]
tr|M1CK99|M1CK99_SOLTU	--	--	Molecular Function: nucleic acid binding (GO:0003676);; Molecular Function: protein binding (GO:0005515);;	K11593|0|rcu:RCOM_0605410|eukaryotic translation initiation factor 2c, putative; K11593 eukaryotic translation initiation factor 2C (A)	[J]	Translation, ribosomal structure and biogenesis	Mid domain of argonaute	Protein argonaute 1 OS=Arabidopsis thaliana GN=AGO1 PE=1 SV=1	--	PREDICTED: protein argonaute 1-like [Solanum tuberosum]
tr|M0ZJU5|M0ZJU5_SOLTU	--	--	Cellular Component: integral component of membrane (GO:0016021);; Molecular Function: kinase activity (GO:0016301);; Biological Process: phosphorylation (GO:0016310);;	--	[C]	Energy production and conversion	CBS domain	SNF1-related protein kinase regulatory subunit gamma-1-like OS=Arabidopsis thaliana GN=CBSCBS2 PE=1 SV=1	Uncharacterized protein OS=Solanum tuberosum GN=PGSC0003DMG400000861 PE=4 SV=1	PREDICTED: SNF1-related protein kinase regulatory subunit gamma-1-like [Solanum tuberosum]
tr|M1CHP5|M1CHP5_SOLTU	[E]	Amino acid transport and metabolism	Molecular Function: sarcosine oxidase activity (GO:0008115);; Biological Process: tetrahydrofolate metabolic process (GO:0046653);; Biological Process: oxidation-reduction process (GO:0055114);;	--	[R]	General function prediction only	NAD(P)-binding Rossmann-like domain	Probable sarcosine oxidase OS=Arabidopsis thaliana GN=At2g24580 PE=2 SV=1	--	PREDICTED: probable sarcosine oxidase [Solanum tuberosum]
tr|Q3HRX9|Q3HRX9_SOLTU	[O]	Posttranslational modification, protein turnover, chaperones	Molecular Function: ATP binding (GO:0005524);; Cellular Component: cytoplasm (GO:0005737);; Molecular Function: ligase activity (GO:0016874);; Molecular Function: NEDD8 ligase activity (GO:0019788);; Molecular Function: ubiquitin protein ligase binding (GO:0031625);; Biological Process: protein neddylation (GO:0045116);;	K10579|2.56391e-125|rcu:RCOM_0553170|ubiquitin-conjugating enzyme m, putative (EC:6.3.2.19); K10579 ubiquitin-conjugating enzyme E2 M [EC:6.3.2.19] (A)	[O]	Posttranslational modification, protein turnover, chaperones	Ubiquitin-conjugating enzyme	NEDD8-conjugating enzyme Ubc12 OS=Arabidopsis thaliana GN=RCE1 PE=1 SV=1	Uncharacterized protein OS=Solanum lycopersicum GN=Solyc04g079970.2 PE=3 SV=1	NEDD8-conjugating enzyme Ubc12-like [Solanum tuberosum]
tr|M1B3Z6|M1B3Z6_SOLTU	[R]	General function prediction only	Biological Process: regulation of transcription, DNA-templated (GO:0006355);;	--	[R]	General function prediction only	Anaphase-promoting complex subunit 4 WD40 domain	Topless-related protein 1 OS=Arabidopsis thaliana GN=TPR1 PE=1 SV=3	Uncharacterized protein OS=Solanum tuberosum GN=PGSC0003DMG401014138 PE=4 SV=1	PREDICTED: protein TOPLESS-like isoform X1 [Solanum tuberosum]
tr|M1D4N9|M1D4N9_SOLTU	--	--	--	--	--	--	Protein of unknown function, DUF538	--	Uncharacterized protein OS=Solanum tuberosum GN=PGSC0003DMG400031815 PE=4 SV=1	PREDICTED: uncharacterized protein LOC102602653 [Solanum tuberosum]
sp|Q38JH8|METK2_SOLTU	[H]	Coenzyme transport and metabolism	Molecular Function: methionine adenosyltransferase activity (GO:0004478);; Molecular Function: ATP binding (GO:0005524);; Cellular Component: cytosol (GO:0005829);; Biological Process: S-adenosylmethionine biosynthetic process (GO:0006556);; Biological Process: one-carbon metabolic process (GO:0006730);; Molecular Function: metal ion binding (GO:0046872);;	K00789|0|ath:AT2G36880|MAT3; S-adenosylmethionine synthase 3; K00789 S-adenosylmethionine synthetase [EC:2.5.1.6] (A)	[H]	Coenzyme transport and metabolism	S-adenosylmethionine synthetase, N-terminal domain	S-adenosylmethionine synthase 2 OS=Solanum tuberosum GN=METK2 PE=2 SV=1	S-adenosylmethionine synthase OS=Solanum tuberosum GN=PGSC0003DMG400037250 PE=3 SV=1	S-adenosylmethionine synthase 2 [Solanum tuberosum]
tr|M1CHI0|M1CHI0_SOLTU	--	--	Molecular Function: electron carrier activity (GO:0009055);; Cellular Component: anchored component of plasma membrane (GO:0046658);;	--	--	--	Plastocyanin-like domain	Early nodulin-like protein 1 OS=Arabidopsis thaliana GN=At2g25060 PE=1 SV=2	--	PREDICTED: early nodulin-like protein 1 [Solanum tuberosum]
tr|M1CVC9|M1CVC9_SOLTU	[J]	Translation, ribosomal structure and biogenesis	Biological Process: maturation of LSU-rRNA from tricistronic rRNA transcript (SSU-rRNA, 5.8S rRNA, LSU-rRNA) (GO:0000463);; Biological Process: cytoplasmic translation (GO:0002181);; Molecular Function: structural constituent of ribosome (GO:0003735);; Cellular Component: cytosolic large ribosomal subunit (GO:0022625);; Molecular Function: poly(A) RNA binding (GO:0044822);;	--	[J]	Translation, ribosomal structure and biogenesis	Ribosomal protein L30p/L7e	60S ribosomal protein L7-4 OS=Arabidopsis thaliana GN=RPL7D PE=2 SV=1	Uncharacterized protein OS=Solanum tuberosum GN=PGSC0003DMG400029378 PE=3 SV=1	PREDICTED: 60S ribosomal protein L7-4 [Solanum tuberosum]
tr|M1CTL0|M1CTL0_SOLTU	--	--	Cellular Component: mitochondrial inner membrane (GO:0005743);; Molecular Function: NADH dehydrogenase (ubiquinone) activity (GO:0008137);; Biological Process: respiratory electron transport chain (GO:0022904);;	K03949|3.72022e-91|rcu:RCOM_1581930|NADH dehydrogenase, putative (EC:1.6.5.3); K03949 NADH dehydrogenase (ubiquinone) 1 alpha subcomplex subunit 5 (A)	[C]	Energy production and conversion	ETC complex I subunit conserved region	Probable NADH dehydrogenase [ubiquinone] 1 alpha subcomplex subunit 5, mitochondrial OS=Arabidopsis thaliana GN=At5g52840 PE=1 SV=1	Uncharacterized protein OS=Solanum tuberosum GN=PGSC0003DMG400028905 PE=4 SV=1	PREDICTED: probable NADH dehydrogenase [ubiquinone] 1 alpha subcomplex subunit 5, mitochondrial [Solanum tuberosum]
tr|M1B8C8|M1B8C8_SOLTU	--	--	Molecular Function: endopeptidase inhibitor activity (GO:0004866);; Cellular Component: vacuole (GO:0005773);; Biological Process: negative regulation of endopeptidase activity (GO:0010951);; Cellular Component: membrane (GO:0016020);;	--	--	--	Trypsin and protease inhibitor	Serine protease inhibitor 1 OS=Solanum tuberosum PE=1 SV=2	Uncharacterized protein OS=Solanum tuberosum GN=PGSC0003DMG400015267 PE=4 SV=1	PREDICTED: serine protease inhibitor 5-like [Solanum tuberosum]
tr|M1B3A4|M1B3A4_SOLTU	--	--	Cellular Component: endoplasmic reticulum (GO:0005783);; Biological Process: intracellular protein transport (GO:0006886);; Cellular Component: integral component of membrane (GO:0016021);;	--	[V]	Defense mechanisms	B-cell receptor-associated protein 31-like	--	Uncharacterized protein OS=Solanum tuberosum GN=PGSC0003DMG400013903 PE=4 SV=1	PREDICTED: B-cell receptor-associated protein 31-like [Solanum tuberosum]
tr|M1A2L2|M1A2L2_SOLTU	[R]	General function prediction only	Biological Process: nitrogen compound metabolic process (GO:0006807);; Molecular Function: transferase activity, transferring acyl groups (GO:0016746);; Molecular Function: hydrolase activity, acting on carbon-nitrogen (but not peptide) bonds (GO:0016810);;	K13566|2.13734e-129|ath:AT5G12040|Nitrilase/cyanide hydratase and apolipoprotein N-acyltransferase family protein; K13566 omega-amidase [EC:3.5.1.3] (A)	[E]	Amino acid transport and metabolism	Carbon-nitrogen hydrolase	Omega-amidase, chloroplastic OS=Arabidopsis thaliana GN=NLP3 PE=1 SV=1	Uncharacterized protein OS=Solanum tuberosum GN=PGSC0003DMG402005180 PE=4 SV=1	PREDICTED: omega-amidase, chloroplastic-like isoform X1 [Solanum tuberosum]
tr|M0ZJV4|M0ZJV4_SOLTU	[S]	Function unknown	Cellular Component: integral component of membrane (GO:0016021);;	--	--	--	PQQ-like domain	Polyvinylalcohol dehydrogenase OS=Pseudomonas sp. GN=pvaA PE=1 SV=1	Uncharacterized protein OS=Solanum tuberosum GN=PGSC0003DMG400000869 PE=4 SV=1	PREDICTED: polyvinylalcohol dehydrogenase-like [Solanum tuberosum]
tr|M1ACQ2|M1ACQ2_SOLTU	--	--	--	--	--	--	Leucine rich repeat N-terminal domain	Leucine-rich repeat extensin-like protein 6 OS=Arabidopsis thaliana GN=LRX6 PE=2 SV=1	Uncharacterized protein OS=Solanum tuberosum GN=PGSC0003DMG400007684 PE=4 SV=1	PREDICTED: leucine-rich repeat extensin-like protein 6, partial [Solanum tuberosum]
tr|M1AMW1|M1AMW1_SOLTU	[J]	Translation, ribosomal structure and biogenesis	Biological Process: box C/D snoRNA 3'-end processing (GO:0000494);; Biological Process: regulation of transcription, DNA-templated (GO:0006355);; Biological Process: tRNA processing (GO:0008033);; Molecular Function: rRNA methyltransferase activity (GO:0008649);; Cellular Component: Cajal body (GO:0015030);; Cellular Component: mediator complex (GO:0016592);; Molecular Function: snoRNA binding (G…	K14563|2.25603e-166|ath:AT4G25630|FIB2; mediator of RNA polymerase II transcription subunit 36a; K14563 rRNA 2'-O-methyltransferase fibrillarin [EC:2.1.1.-] (A)	[A]	RNA processing and modification	tRNA methyltransferase complex GCD14 subunit	Mediator of RNA polymerase II transcription subunit 36a OS=Arabidopsis thaliana GN=MED36A PE=1 SV=2	Uncharacterized protein OS=Solanum tuberosum GN=PGSC0003DMG400010119 PE=3 SV=1	PREDICTED: mediator of RNA polymerase II transcription subunit 36a-like [Solanum tuberosum]
tr|M0ZXA0|M0ZXA0_SOLTU	[O]	Posttranslational modification, protein turnover, chaperones	Molecular Function: serine-type endopeptidase activity (GO:0004252);; Cellular Component: cell wall (GO:0005618);; Biological Process: proteolysis (GO:0006508);;	--	--	--	PA domain	Subtilisin-like protease SBT1.4 OS=Arabidopsis thaliana GN=SBT1.4 PE=2 SV=1	Uncharacterized protein OS=Solanum tuberosum GN=PGSC0003DMG400003913 PE=4 SV=1	PREDICTED: subtilisin-like protease SBT1.2 [Solanum tuberosum]
tr|M1C559|M1C559_SOLTU	[S]	Function unknown	--	--	--	--	Peptidase propeptide and YPEB domain	Polyvinylalcohol dehydrogenase OS=Pseudomonas sp. GN=pvaA PE=1 SV=1	Uncharacterized protein OS=Solanum tuberosum GN=PGSC0003DMG400023366 PE=4 SV=1	unnamed protein product [Vitis vinifera]
tr|M1CAQ4|M1CAQ4_SOLTU	[I]	Lipid transport and metabolism	Molecular Function: phosphogluconate dehydrogenase (decarboxylating) activity (GO:0004616);; Cellular Component: mitochondrion (GO:0005739);; Cellular Component: cytosol (GO:0005829);; Biological Process: valine catabolic process (GO:0006574);; Molecular Function: 3-hydroxyisobutyrate dehydrogenase activity (GO:0008442);; Molecular Function: NAD binding (GO:0051287);; Biological Process: oxidatio…	--	[R]	General function prediction only	Shikimate / quinate 5-dehydrogenase	Probable 3-hydroxyisobutyrate dehydrogenase-like 1, mitochondrial OS=Arabidopsis thaliana GN=At4g29120 PE=1 SV=1	Uncharacterized protein OS=Solanum tuberosum GN=PGSC0003DMG400024696 PE=4 SV=1	PREDICTED: probable 3-hydroxyisobutyrate dehydrogenase-like 1, mitochondrial [Solanum tuberosum]
tr|M1D2R2|M1D2R2_SOLTU	[T]	Signal transduction mechanisms	Molecular Function: phosphoprotein phosphatase activity (GO:0004721);; Cellular Component: cytoplasm (GO:0005737);; Biological Process: protein dephosphorylation (GO:0006470);; Molecular Function: metal ion binding (GO:0046872);;	--	[T]	Signal transduction mechanisms	Calcineurin-like phosphoesterase	Serine/threonine-protein phosphatase PP2A-5 catalytic subunit OS=Nicotiana tabacum GN=NPP5 PE=2 SV=1	Serine/threonine-protein phosphatase OS=Solanum lycopersicum GN=Solyc01g073650.2 PE=3 SV=1	PREDICTED: serine/threonine-protein phosphatase PP2A-5 catalytic subunit [Solanum lycopersicum]
tr|M1AV12|M1AV12_SOLTU	[E]	Amino acid transport and metabolism	Cellular Component: mitochondrion (GO:0005739);; Biological Process: metabolic process (GO:0008152);; Molecular Function: alanine-glyoxylate transaminase activity (GO:0008453);; Molecular Function: pyridoxal phosphate binding (GO:0030170);; Molecular Function: identical protein binding (GO:0042802);;	K00827|0|vvi:100251671|alanine--glyoxylate aminotransferase 2 homolog 2, mitochondrial; K00827 alanine-glyoxylate transaminase / (R)-3-amino-2-methylpropionate-pyruvate transaminase [EC:2.6.1.44 2.6.1.40] (A)	[E]	Amino acid transport and metabolism	Aminotransferase class-III	Alanine--glyoxylate aminotransferase 2 homolog 3, mitochondrial OS=Arabidopsis thaliana GN=At3g08860 PE=2 SV=1	Uncharacterized protein OS=Solanum tuberosum GN=PGSC0003DMG400011868 PE=3 SV=1	PREDICTED: alanine--glyoxylate aminotransferase 2 homolog 2, mitochondrial [Solanum tuberosum]
tr|M1BD53|M1BD53_SOLTU	[R]	General function prediction only	Molecular Function: nucleotide binding (GO:0000166);; Molecular Function: nucleic acid binding (GO:0003676);;	--	[R]	General function prediction only	RNA recognition motif. (a.k.a. RRM, RBD, or RNP domain)	Polyadenylate-binding protein RBP45 OS=Nicotiana plumbaginifolia GN=RBP45 PE=1 SV=1	Uncharacterized protein OS=Solanum tuberosum GN=PGSC0003DMG400016485 PE=4 SV=1	PREDICTED: polyadenylate-binding protein RBP45 [Solanum tuberosum]
sp|P34094|PHYB_SOLTU	[T]	Signal transduction mechanisms	Molecular Function: phosphorelay sensor kinase activity (GO:0000155);; Biological Process: phosphorelay signal transduction system (GO:0000160);; Cellular Component: nucleus (GO:0005634);; Biological Process: regulation of transcription, DNA-templated (GO:0006355);; Biological Process: detection of visible light (GO:0009584);; Biological Process: red, far-red light phototransduction (GO:0009585);…	K12121|0|vvi:100261882|phytochrome B; K12121 phytochrome B (A)	--	--	PAS domain	Phytochrome B OS=Solanum tuberosum GN=PHYB PE=3 SV=2	Phytochrome OS=Solanum tuberosum GN=PGSC0003DMG400024017 PE=3 SV=1	RecName: Full=Phytochrome B
tr|M1B8U6|M1B8U6_SOLTU	[RTKL]	--	Molecular Function: protein serine/threonine kinase activity (GO:0004674);; Molecular Function: ATP binding (GO:0005524);; Cellular Component: plasma membrane (GO:0005886);; Biological Process: protein phosphorylation (GO:0006468);; Cellular Component: integral component of membrane (GO:0016021);;	--	--	--	Di-glucose binding within endoplasmic reticulum	Probable LRR receptor-like serine/threonine-protein kinase At1g53430 OS=Arabidopsis thaliana GN=At1g53430 PE=1 SV=1	Uncharacterized protein OS=Solanum tuberosum GN=PGSC0003DMG400015391 PE=4 SV=1	PREDICTED: probable LRR receptor-like serine/threonine-protein kinase At1g53430 [Solanum tuberosum]
tr|M1BP85|M1BP85_SOLTU	[Q]	Secondary metabolites biosynthesis, transport and catabolism	Molecular Function: iron ion binding (GO:0005506);; Cellular Component: integral component of membrane (GO:0016021);; Molecular Function: oxidoreductase activity, acting on paired donors, with incorporation or reduction of molecular oxygen, NAD(P)H as one donor, and incorporation of one atom of oxygen (GO:0016709);; Molecular Function: heme binding (GO:0020037);; Biological Process: secondary met…	--	[Q]	Secondary metabolites biosynthesis, transport and catabolism	Cytochrome P450	Premnaspirodiene oxygenase OS=Hyoscyamus muticus GN=CYP71D55 PE=1 SV=1	Uncharacterized protein OS=Solanum tuberosum GN=PGSC0003DMG400019320 PE=3 SV=1	PREDICTED: premnaspirodiene oxygenase-like [Solanum pennellii]
tr|M1B0U4|M1B0U4_SOLTU	[J]	Translation, ribosomal structure and biogenesis	Biological Process: ribosomal large subunit assembly (GO:0000027);; Biological Process: cytoplasmic translation (GO:0002181);; Molecular Function: structural constituent of ribosome (GO:0003735);; Cellular Component: cytosolic large ribosomal subunit (GO:0022625);;	K02934|2.69391e-122|rcu:RCOM_1526800|60S ribosomal protein L6, putative; K02934 large subunit ribosomal protein L6e (A)	[J]	Translation, ribosomal structure and biogenesis	Ribosomal protein L6, N-terminal domain	60S ribosomal protein L6 OS=Mesembryanthemum crystallinum GN=RPL6 PE=2 SV=1	Uncharacterized protein OS=Solanum tuberosum GN=PGSC0003DMG400013270 PE=4 SV=1	PREDICTED: 60S ribosomal protein L6-like [Solanum tuberosum]
tr|M1BZU3|M1BZU3_SOLTU	[R]	General function prediction only	Biological Process: mitotic cell cycle (GO:0000278);; Biological Process: mRNA splicing, via spliceosome (GO:0000398);; Biological Process: maturation of SSU-rRNA from tricistronic rRNA transcript (SSU-rRNA, 5.8S rRNA, LSU-rRNA) (GO:0000462);; Biological Process: karyogamy (GO:0000741);; Biological Process: RNA methylation (GO:0001510);; Biological Process: mRNA export from nucleus (GO:0006406);;…	K14557|0|vvi:100267580|U3 small nucleolar RNA-associated protein 6 homolog; K14557 U3 small nucleolar RNA-associated protein 6 (A)	[R]	General function prediction only	Tetratricopeptide repeat	U3 small nucleolar RNA-associated protein 6 homolog OS=Homo sapiens GN=UTP6 PE=2 SV=2	Uncharacterized protein OS=Solanum tuberosum GN=PGSC0003DMG400022060 PE=4 SV=1	PREDICTED: U3 small nucleolar RNA-associated protein 6 homolog [Solanum tuberosum]
tr|M1A4Q6|M1A4Q6_SOLTU	[MR]	--	Molecular Function: magnesium ion binding (GO:0000287);; Biological Process: peptide metabolic process (GO:0006518);; Molecular Function: racemase and epimerase activity (GO:0016854);;	--	--	--	Methylaspartate ammonia-lyase C-terminus	L-Ala-D/L-amino acid epimerase OS=Populus trichocarpa GN=POPTR_0012s05040g PE=3 SV=2	Uncharacterized protein OS=Solanum tuberosum GN=PGSC0003DMG400005732 PE=4 SV=1	PREDICTED: L-Ala-D/L-amino acid epimerase [Solanum tuberosum]
tr|M1CF07|M1CF07_SOLTU	[G]	Carbohydrate transport and metabolism	Molecular Function: magnesium ion binding (GO:0000287);; Molecular Function: pyruvate kinase activity (GO:0004743);; Biological Process: glycolysis (GO:0006096);; Biological Process: plant-type cell wall biogenesis (GO:0009832);; Biological Process: seed maturation (GO:0010431);; Biological Process: cell growth (GO:0016049);; Biological Process: sterol biosynthetic process (GO:0016126);; Molecula…	K00873|0|vvi:100244565|pyruvate kinase isozyme A, chloroplastic; K00873 pyruvate kinase [EC:2.7.1.40] (A)	[G]	Carbohydrate transport and metabolism	Pyruvate kinase, alpha/beta domain	Pyruvate kinase isozyme A, chloroplastic OS=Ricinus communis PE=1 SV=1	--	PREDICTED: pyruvate kinase isozyme A, chloroplastic-like [Solanum tuberosum]
tr|M1CQA8|M1CQA8_SOLTU	[EH]	--	Molecular Function: catalytic activity (GO:0003824);; Biological Process: metabolic process (GO:0008152);;	--	[EH]	--	Phosphoadenosine phosphosulfate reductase family	Probable FAD synthase OS=Schizosaccharomyces pombe (strain 972 / ATCC 24843) GN=SPCC1235.04c PE=3 SV=1	--	PREDICTED: FAD synthase-like [Solanum tuberosum]
tr|M0ZSA3|M0ZSA3_SOLTU	[R]	General function prediction only	Cellular Component: cytoplasm (GO:0005737);; Cellular Component: integral component of membrane (GO:0016021);; Molecular Function: monodehydroascorbate reductase (NADH) activity (GO:0016656);; Biological Process: cell redox homeostasis (GO:0045454);; Molecular Function: flavin adenine dinucleotide binding (GO:0050660);; Biological Process: oxidation-reduction process (GO:0055114);;	K08232|0|vvi:100233035|monodehydroascorbate reductase (EC:1.6.5.4); K08232 monodehydroascorbate reductase (NADH) [EC:1.6.5.4] (A)	[R]	General function prediction only	Tryptophan halogenase	Monodehydroascorbate reductase OS=Solanum lycopersicum GN=AFRR PE=1 SV=1	Uncharacterized protein OS=Solanum tuberosum GN=PGSC0003DMG400002703 PE=4 SV=1	PREDICTED: monodehydroascorbate reductase [Solanum tuberosum]
tr|M1BU80|M1BU80_SOLTU	[L]	Replication, recombination and repair	Biological Process: DNA catabolic process (GO:0006308);; Molecular Function: endodeoxyribonuclease activity, producing 5'-phosphomonoesters (GO:0016888);;	K03424|0|vvi:100260602|putative deoxyribonuclease TATDN1; K03424 TatD DNase family protein [EC:3.1.21.-] (A)	[L]	Replication, recombination and repair	TatD related DNase	Putative deoxyribonuclease TATDN1 OS=Bos taurus GN=TATDN1 PE=2 SV=1	Uncharacterized protein OS=Solanum tuberosum GN=PGSC0003DMG401020557 PE=4 SV=1	PREDICTED: putative deoxyribonuclease TATDN1 [Solanum tuberosum]
tr|M1C4J4|M1C4J4_SOLTU	--	--	Biological Process: flavonoid biosynthetic process (GO:0009813);; Cellular Component: intracellular membrane-bounded organelle (GO:0043231);; Biological Process: flavonoid glucuronidation (GO:0052696);; Molecular Function: quercetin 3-O-glucosyltransferase activity (GO:0080043);; Molecular Function: quercetin 7-O-glucosyltransferase activity (GO:0080044);;	--	[GC]	--	UDP-glucoronosyl and UDP-glucosyl transferase	7-deoxyloganetic acid glucosyltransferase OS=Catharanthus roseus GN=UGT709C2 PE=1 SV=1	Glycosyltransferase OS=Solanum tuberosum GN=PGSC0003DMG402023186 PE=3 SV=1	PREDICTED: 7-deoxyloganetic acid glucosyltransferase-like [Solanum tuberosum]
tr|M1CEB2|M1CEB2_SOLTU	--	--	Cellular Component: cytosol (GO:0005829);;	--	--	--	--	--	--	PREDICTED: uncharacterized protein LOC102578824 [Solanum tuberosum]
tr|M1BQ63|M1BQ63_SOLTU	[R]	General function prediction only	Biological Process: nitrogen compound metabolic process (GO:0006807);; Molecular Function: transferase activity, transferring acyl groups (GO:0016746);; Molecular Function: hydrolase activity, acting on carbon-nitrogen (but not peptide) bonds (GO:0016810);;	K13566|0|ath:AT5G12040|Nitrilase/cyanide hydratase and apolipoprotein N-acyltransferase family protein; K13566 omega-amidase [EC:3.5.1.3] (A)	[E]	Amino acid transport and metabolism	Carbon-nitrogen hydrolase	Omega-amidase, chloroplastic OS=Arabidopsis thaliana GN=NLP3 PE=1 SV=1	Uncharacterized protein OS=Solanum tuberosum GN=PGSC0003DMG400019574 PE=4 SV=1	PREDICTED: omega-amidase, chloroplastic-like [Solanum tuberosum]
tr|Q308A3|Q308A3_SOLTU	[J]	Translation, ribosomal structure and biogenesis	Molecular Function: structural constituent of ribosome (GO:0003735);; Biological Process: translation (GO:0006412);; Cellular Component: cytosolic large ribosomal subunit (GO:0022625);;	K02882|3.87558e-122|rcu:RCOM_1182950|60S ribosomal protein L18a, putative; K02882 large subunit ribosomal protein L18Ae (A)	[J]	Translation, ribosomal structure and biogenesis	Ribosomal proteins 50S-L18Ae/60S-L20/60S-L18A	60S ribosomal protein L18a OS=Castanea sativa GN=RPL18A PE=2 SV=1	60S ribosomal protein L18a OS=Solanum tuberosum GN=PGSC0003DMG400030153 PE=2 SV=1	60S ribosomal protein L18a-like [Solanum tuberosum]
tr|Q3HRX7|Q3HRX7_SOLTU	[J]	Translation, ribosomal structure and biogenesis	Biological Process: ribosomal large subunit assembly (GO:0000027);; Molecular Function: nucleotide binding (GO:0000166);; Molecular Function: structural constituent of ribosome (GO:0003735);; Biological Process: translation (GO:0006412);; Cellular Component: cytosolic large ribosomal subunit (GO:0022625);;	K02893|1.40479e-80|vvi:100246504|60S ribosomal protein L23a-like; K02893 large subunit ribosomal protein L23Ae (A)	[J]	Translation, ribosomal structure and biogenesis	Ribosomal protein L23	60S ribosomal protein L23a OS=Daucus carota GN=RPL23A PE=2 SV=1	Uncharacterized protein OS=Solanum lycopersicum GN=Solyc09g005720.2 PE=3 SV=1	60S ribosomal protein L23a-like [Solanum tuberosum]
tr|M1CCJ5|M1CCJ5_SOLTU	[R]	General function prediction only	Molecular Function: GTPase activity (GO:0003924);; Molecular Function: GTP binding (GO:0005525);; Biological Process: metabolic process (GO:0008152);;	--	[UR]	--	Dynamin GTPase effector domain	Dynamin-related protein 4C OS=Arabidopsis thaliana GN=DRP4C PE=2 SV=1	--	PREDICTED: dynamin-related protein 4C-like isoform X1 [Solanum tuberosum]
tr|M1BMK7|M1BMK7_SOLTU	--	--	--	--	--	--	Embryo-specific protein 3, (ATS3)	--	Uncharacterized protein OS=Solanum tuberosum GN=PGSC0003DMG400018856 PE=4 SV=1	PREDICTED: lipoxygenase homology domain-containing protein 1-like [Solanum tuberosum]
tr|Q307Z3|Q307Z3_SOLTU	[G]	Carbohydrate transport and metabolism	Molecular Function: ribokinase activity (GO:0004747);; Molecular Function: ATP binding (GO:0005524);; Biological Process: D-ribose metabolic process (GO:0006014);; Molecular Function: fructokinase activity (GO:0008865);; Biological Process: starch biosynthetic process (GO:0019252);; Biological Process: carbohydrate phosphorylation (GO:0046835);;	K00847|0|vvi:100245852|fructokinase-2-like; K00847 fructokinase [EC:2.7.1.4] (A)	[G]	Carbohydrate transport and metabolism	pfkB family carbohydrate kinase	Fructokinase-2 OS=Solanum lycopersicum GN=FRK2 PE=2 SV=2	Fructokinase-like OS=Solanum tuberosum GN=PGSC0003DMG400026916 PE=2 SV=1	PREDICTED: fructokinase-like [Solanum tuberosum]
tr|M1AGI7|M1AGI7_SOLTU	[GEPR]	--	Biological Process: carbohydrate transport (GO:0008643);; Cellular Component: integral component of membrane (GO:0016021);; Molecular Function: substrate-specific transmembrane transporter activity (GO:0022891);; Molecular Function: 2-alkenal reductase [NAD(P)] activity (GO:0032440);; Biological Process: transmembrane transport (GO:0055085);; Biological Process: oxidation-reduction process (GO:00…	--	[R]	General function prediction only	Major Facilitator Superfamily	Probable plastidic glucose transporter 2 OS=Arabidopsis thaliana GN=At1g67300 PE=2 SV=1	Uncharacterized protein OS=Solanum tuberosum GN=PGSC0003DMG400008660 PE=3 SV=1	PREDICTED: probable plastidic glucose transporter 2 isoform X1 [Solanum tuberosum]
tr|M1C1E7|M1C1E7_SOLTU	[R]	General function prediction only	Biological Process: metabolic process (GO:0008152);; Molecular Function: hydrolase activity (GO:0016787);;	--	[I]	Lipid transport and metabolism	Ndr family	Bifunctional epoxide hydrolase 2 OS=Homo sapiens GN=EPHX2 PE=1 SV=2	Uncharacterized protein OS=Solanum tuberosum GN=PGSC0003DMG400022379 PE=4 SV=1	PREDICTED: bifunctional epoxide hydrolase 2-like [Solanum tuberosum]
tr|M1B153|M1B153_SOLTU	--	--	Molecular Function: protein tyrosine phosphatase activity (GO:0004725);; Biological Process: peptidyl-tyrosine dephosphorylation (GO:0035335);; Biological Process: negative regulation of MAP kinase activity (GO:0043407);; Biological Process: regulation of defense response to bacterium (GO:1900424);;	K18045|2.47808e-91|vvi:100256357|probable tyrosine-protein phosphatase At1g05000; K18045 tyrosine-protein phosphatase SIW14 [EC:3.1.3.48] (A)	[V]	Defense mechanisms	Tyrosine phosphatase family	Probable tyrosine-protein phosphatase At1g05000 OS=Arabidopsis thaliana GN=At1g05000 PE=1 SV=1	Uncharacterized protein OS=Solanum tuberosum GN=PGSC0003DMG402013333 PE=4 SV=1	PREDICTED: probable tyrosine-protein phosphatase At1g05000 isoform X2 [Solanum tuberosum]
[truncated: 3,883 more rows]
