# Supplementary material for: iTRAQ-based proteomic profiling of salt-tolerant and salt-sensitive potato (Solanum tuberosum) cultivars under salinity stress
Source: Front Plant Sci. 2025 Dec 1;16:1633048. doi: 10.3389/fpls.2025.1633048 (PMC12702756; doi:10.3389/fpls.2025.1633048)
Supplement: Supplementary Table 2 — Differentially accumulated proteins (DAPs) between two potato cultivars. [file DataSheet2.xlsx]

## Sheet: Sheet1
Table S2. Different expressed proteins between the two salt-tolerance potato cultivars.
Accession	Name	M5008:D156	PVal M5008:D156	regulated
sp|P04045|PHSL1_SOLTU	Alpha-1,4 glucan phosphorylase L-1 isozyme, chloroplastic/amyloplastic OS=Solanum tuberosum OX=4113 PE=1 SV=2	4.44631	7.34968e-13	up
sp|P14675|ADH3_SOLTU	Alcohol dehydrogenase 3 OS=Solanum tuberosum OX=4113 GN=ADH3 PE=2 SV=1	6.08135	0.000219501	up
sp|P20347|CPI1_SOLTU	Cysteine protease inhibitor 1 OS=Solanum tuberosum OX=4113 PE=1 SV=3	0.346737	0.0328263	down
sp|P23509|GLGS_SOLTU	Glucose-1-phosphate adenylyltransferase small subunit, chloroplastic/amyloplastic OS=Solanum tuberosum OX=4113 PE=1 SV=2	2.42103	0.00702662	up
sp|P29677|MPPA_SOLTU	Mitochondrial-processing peptidase subunit alpha OS=Solanum tuberosum OX=4113 GN=MPP PE=1 SV=1	2.26987	0.0032585	up
sp|P31427|AMPL_SOLTU	Leucine aminopeptidase, chloroplastic OS=Solanum tuberosum OX=4113 GN=LAP PE=2 SV=2	0.0672977	4.63326e-05	down
sp|P32811|PHSH_SOLTU	Alpha-glucan phosphorylase, H isozyme OS=Solanum tuberosum OX=4113 PE=1 SV=1	6.72977	2.27473e-06	up
sp|P37829|SCRK_SOLTU	Fructokinase OS=Solanum tuberosum OX=4113 PE=2 SV=1	38.3707	0.00730081	up
sp|P42055|VDAC1_SOLTU	Mitochondrial outer membrane protein porin of 34 kDa OS=Solanum tuberosum OX=4113 PE=1 SV=2	8.55067	0.00724944	up
sp|P43349|TCTP_SOLTU	Translationally-controlled tumor protein homolog OS=Solanum tuberosum OX=4113 GN=TCTP PE=2 SV=2	4.28548	0.0137725	up
sp|P52401|E132_SOLTU	Glucan endo-1,3-beta-glucosidase, basic isoform 2 OS=Solanum tuberosum OX=4113 GN=GLUB2 PE=2 SV=1	14.1906	0.00159172	up
sp|Q00775|SSG1_SOLTU	Granule-bound starch synthase 1, chloroplastic/amyloplastic OS=Solanum tuberosum OX=4113 GN=WAXY PE=1 SV=1	6.79204	1.06808e-06	up
sp|Q09011|CAST_SOLTU	Calcium-binding protein CAST OS=Solanum tuberosum OX=4113 PE=2 SV=1	2.58226	0.0443783	up
sp|Q43644|NDUS1_SOLTU	NADH dehydrogenase [ubiquinone] iron-sulfur protein 1, mitochondrial OS=Solanum tuberosum OX=4113 PE=2 SV=1	2.18776	0.00137609	up
sp|Q43846|SSY3_SOLTU	Soluble starch synthase 3, chloroplastic/amyloplastic OS=Solanum tuberosum OX=4113 GN=SS3 PE=1 SV=1	2.18776	0.00101027	up
sp|Q9FS87|IVD_SOLTU	Isovaleryl-CoA dehydrogenase, mitochondrial OS=Solanum tuberosum OX=4113 GN=IVD PE=1 SV=2	0.299226	0.000675999	down
sp|Q9FS88|MBCD_SOLTU	2-methylacyl-CoA dehydrogenase, mitochondrial OS=Solanum tuberosum OX=4113 GN=2MBCD PE=1 SV=2	0.42462	0.00737645	down
sp|Q9M4G4|PGMC_SOLTU	Phosphoglucomutase, cytoplasmic OS=Solanum tuberosum OX=4113 GN=PGM1 PE=2 SV=1	2.46604	0.0366907	up
tr|A2ICR9|A2ICR9_SOLTU	Dehydroascorbate reductase OS=Solanum tuberosum OX=4113 GN=DHAR2 PE=2 SV=1	2.99226	0.00374594	up
tr|A4UV41|A4UV41_SOLTU	Putative disease resistance protein OS=Solanum tuberosum OX=4113 PE=3 SV=1	10.4713	0.0356433	up
tr|D2KBA9|D2KBA9_SOLTU	Dehydroquinate dehydratase OS=Solanum tuberosum OX=4113 GN=DD PE=2 SV=1	5.7544	1.88292e-05	up
tr|E3NYV4|E3NYV4_PVYC	Polyprotein OS=Potato virus Y (strain C) OX=12217 PE=3 SV=1	0.207014	0.0223692	down
tr|G1CCC8|G1CCC8_SOLTU	30S ribosomal protein S8, chloroplastic OS=Solanum tuberosum OX=4113 GN=rps8 PE=3 SV=1	9.2045	0.0363493	up
tr|H9B8I9|H9B8I9_SOLTU	Kunitz-type proteinase inhibitor group A1 (Fragment) OS=Solanum tuberosum OX=4113 GN=PKPI-A4 PE=4 SV=1	0.313329	0.0110112	down
tr|K7WNY2|K7WNY2_SOLTU	Glyceraldehyde-3-phosphate dehydrogenase OS=Solanum tuberosum OX=4113 GN=102592694 PE=2 SV=1	4.05509	0.000217801	up
tr|K7WU45|K7WU45_SOLTU	Fructokinase 3 OS=Solanum tuberosum OX=4113 GN=102593836 PE=2 SV=1	3.10456	0.0113011	up
tr|K7WVF4|K7WVF4_SOLTU	Glycosyltransferase OS=Solanum tuberosum OX=4113 GN=102579997 PE=2 SV=1	3.46737	0.0152341	up
tr|K9MBJ9|K9MBJ9_SOLTU	Beta-1,3-glucanase 21 OS=Solanum tuberosum OX=4113 GN=B13G_21 PE=2 SV=1	0.469894	0.0419887	down
tr|K9MBL3|K9MBL3_SOLTU	Beta-1,3-glucanase 11 OS=Solanum tuberosum OX=4113 GN=B13G_11 PE=2 SV=1	0.398107	0.00683302	down
tr|M0ZGA7|M0ZGA7_SOLTU	Uncharacterized protein OS=Solanum tuberosum OX=4113 GN=102585658 PE=4 SV=1	2.10863	0.0363634	up
tr|M0ZGK0|M0ZGK0_SOLTU	Uncharacterized protein OS=Solanum tuberosum OX=4113 GN=102585761 PE=4 SV=1	2.18776	0.0108902	up
tr|M0ZGX2|M0ZGX2_SOLTU	Uncharacterized protein OS=Solanum tuberosum OX=4113 GN=102583665 PE=3 SV=1	5.34564	0.0374471	up
tr|M0ZH84|M0ZH84_SOLTU	Uncharacterized protein OS=Solanum tuberosum OX=4113 GN=102593817 PE=3 SV=1	2.26987	0.0492937	up
tr|M0ZHY6|M0ZHY6_SOLTU	Carboxypeptidase OS=Solanum tuberosum OX=4113 GN=102606313 PE=3 SV=1	0.260615	0.000378812	down
tr|M0ZI01|M0ZI01_SOLTU	Glycosyltransferase OS=Solanum tuberosum OX=4113 PE=3 SV=1	0.436516	0.000732537	down
tr|M0ZI18|M0ZI18_SOLTU	Uncharacterized protein OS=Solanum tuberosum OX=4113 GN=102594883 PE=3 SV=1	0.474242	0.0245609	down
tr|M0ZIB4|M0ZIB4_SOLTU	Uncharacterized protein OS=Solanum tuberosum OX=4113 GN=102583448 PE=4 SV=1	8.47227	4.61906e-06	up
tr|M0ZIF0|M0ZIF0_SOLTU	Uncharacterized protein OS=Solanum tuberosum OX=4113 GN=102589815 PE=4 SV=1	2.07014	0.0430019	up
tr|M0ZIL7|M0ZIL7_SOLTU	Uncharacterized protein OS=Solanum tuberosum OX=4113 GN=102590869 PE=3 SV=1	7.11213	1.52422e-06	up
tr|M0ZIP5|M0ZIP5_SOLTU	Uncharacterized protein OS=Solanum tuberosum OX=4113 GN=102594992 PE=4 SV=1	7.51623	0.03288	up
tr|M0ZJ08|M0ZJ08_SOLTU	Uncharacterized protein OS=Solanum tuberosum OX=4113 GN=102601245 PE=3 SV=1	6.66807	0.000235703	up
tr|M0ZJU3|M0ZJU3_SOLTU	Carboxypeptidase OS=Solanum tuberosum OX=4113 GN=102604487 PE=3 SV=1	10.7647	0.0134501	up
tr|M0ZJU4|M0ZJU4_SOLTU	Uncharacterized protein OS=Solanum tuberosum OX=4113 GN=102604487 PE=3 SV=1	4.36516	0.0108636	up
tr|M0ZJX8|M0ZJX8_SOLTU	Gamma-glutamylcyclotransferase OS=Solanum tuberosum OX=4113 GN=102592696 PE=3 SV=1	2.44343	0.0164258	up
tr|M0ZKM2|M0ZKM2_SOLTU	Uncharacterized protein OS=Solanum tuberosum OX=4113 PE=4 SV=1	4.87529	0.00545665	up
tr|M0ZL76|M0ZL76_SOLTU	Uncharacterized protein OS=Solanum tuberosum OX=4113 GN=102582973 PE=3 SV=1	0.0474242	0.00295876	down
tr|M0ZLQ0|M0ZLQ0_SOLTU	Eukaryotic translation initiation factor 3 subunit M OS=Solanum tuberosum OX=4113 GN=102578354 PE=3 SV=1	5.10505	9.80517e-07	up
tr|M0ZM13|M0ZM13_SOLTU	Uncharacterized protein OS=Solanum tuberosum OX=4113 GN=102603773 PE=4 SV=1	0.147231	3.11511e-07	down
tr|M0ZM28|M0ZM28_SOLTU	Uncharacterized protein OS=Solanum tuberosum OX=4113 GN=102595360 PE=4 SV=1	3.80189	0.00766926	up
tr|M0ZMA9|M0ZMA9_SOLTU	Uncharacterized protein OS=Solanum tuberosum OX=4113 GN=102582578 PE=3 SV=1	0.0515229	0.000124915	down
tr|M0ZMF8|M0ZMF8_SOLTU	Phosphoserine aminotransferase OS=Solanum tuberosum OX=4113 GN=102591400 PE=3 SV=1	2.99226	0.0126713	up
tr|M0ZMS2|M0ZMS2_SOLTU	Uncharacterized protein OS=Solanum tuberosum OX=4113 PE=4 SV=1	0.325087	0.00946148	down
tr|M0ZMY5|M0ZMY5_SOLTU	Uncharacterized protein OS=Solanum tuberosum OX=4113 PE=4 SV=1	2.42103	0.036883	up
tr|M0ZNK9|M0ZNK9_SOLTU	Uncharacterized protein OS=Solanum tuberosum OX=4113 GN=102590549 PE=3 SV=1	2.14783	0.0295283	up
tr|M0ZNV9|M0ZNV9_SOLTU	Annexin OS=Solanum tuberosum OX=4113 GN=102586975 PE=3 SV=1	8.62979	0.000268424	up
tr|M0ZP16|M0ZP16_SOLTU	Uncharacterized protein OS=Solanum tuberosum OX=4113 PE=4 SV=1	2.58226	0.00687134	up
tr|M0ZPF6|M0ZPF6_SOLTU	Uncharacterized protein OS=Solanum tuberosum OX=4113 GN=102603824 PE=3 SV=1	0.148594	0.00541828	down
tr|M0ZPG9|M0ZPG9_SOLTU	Uncharacterized protein OS=Solanum tuberosum OX=4113 PE=4 SV=1	0.334195	0.00188269	down
tr|M0ZPK8|M0ZPK8_SOLTU	Uncharacterized protein OS=Solanum tuberosum OX=4113 PE=3 SV=1	7.51623	0.00640141	up
tr|M0ZQ21|M0ZQ21_SOLTU	Uncharacterized protein OS=Solanum tuberosum OX=4113 GN=102599054 PE=3 SV=1	4.48745	5.39785e-06	up
tr|M0ZQ24|M0ZQ24_SOLTU	Uncharacterized protein OS=Solanum tuberosum OX=4113 GN=102600687 PE=3 SV=1	7.7983	3.25676e-05	up
tr|M0ZQ93|M0ZQ93_SOLTU	Uncharacterized protein OS=Solanum tuberosum OX=4113 PE=4 SV=1	3.80189	0.0182931	up
tr|M0ZQM8|M0ZQM8_SOLTU	Uncharacterized protein OS=Solanum tuberosum OX=4113 GN=102577542 PE=3 SV=1	2.72898	0.0060835	up
tr|M0ZQV9|M0ZQV9_SOLTU	Uncharacterized protein OS=Solanum tuberosum OX=4113 PE=4 SV=1	4.92039	0.000310433	up
tr|M0ZR68|M0ZR68_SOLTU	Uncharacterized protein OS=Solanum tuberosum OX=4113 GN=102606040 PE=4 SV=1	4.83059	0.0419403	up
tr|M0ZRM5|M0ZRM5_SOLTU	Uncharacterized protein OS=Solanum tuberosum OX=4113 GN=102598451 PE=4 SV=1	2.53513	0.0154993	up
tr|M0ZRX8|M0ZRX8_SOLTU	Uncharacterized protein OS=Solanum tuberosum OX=4113 GN=102588649 PE=4 SV=1	4.32514	0.000128679	up
tr|M0ZSA3|M0ZSA3_SOLTU	Uncharacterized protein OS=Solanum tuberosum OX=4113 GN=102586212 PE=4 SV=1	4.36516	1.02026e-06	up
tr|M0ZSD5|M0ZSD5_SOLTU	Uncharacterized protein OS=Solanum tuberosum OX=4113 GN=102596276 PE=4 SV=1	2.26987	0.0258097	up
tr|M0ZT33|M0ZT33_SOLTU	Uncharacterized protein OS=Solanum tuberosum OX=4113 PE=4 SV=1	0.301995	1.78222e-05	down
tr|M0ZT62|M0ZT62_SOLTU	Uncharacterized protein OS=Solanum tuberosum OX=4113 GN=102597291 PE=4 SV=1	0.113763	0.000262942	down
tr|M0ZTX6|M0ZTX6_SOLTU	Uncharacterized protein OS=Solanum tuberosum OX=4113 GN=102600433 PE=4 SV=1	0.205116	0.000207308	down
tr|M0ZU92|M0ZU92_SOLTU	Uncharacterized protein OS=Solanum tuberosum OX=4113 GN=102587049 PE=4 SV=1	0.452898	0.00441334	down
tr|M0ZU96|M0ZU96_SOLTU	Uncharacterized protein OS=Solanum tuberosum OX=4113 GN=102605340 PE=4 SV=1	0.461318	0.00314505	down
tr|M0ZUI7|M0ZUI7_SOLTU	Uncharacterized protein OS=Solanum tuberosum OX=4113 PE=3 SV=1	6.30957	0.0167334	up
tr|M0ZVS8|M0ZVS8_SOLTU	Alpha-mannosidase OS=Solanum tuberosum OX=4113 GN=102595492 PE=3 SV=1	3.10456	2.72426e-05	up
tr|M0ZVT8|M0ZVT8_SOLTU	Uncharacterized protein OS=Solanum tuberosum OX=4113 GN=102598775 PE=3 SV=1	8.09096	4.77581e-06	up
tr|M0ZVZ8|M0ZVZ8_SOLTU	Uncharacterized protein OS=Solanum tuberosum OX=4113 GN=102597478 PE=3 SV=1	2.96483	0.0291338	up
tr|M0ZW52|M0ZW52_SOLTU	Uncharacterized protein OS=Solanum tuberosum OX=4113 GN=102597359 PE=3 SV=1	0.496592	0.00623955	down
tr|M0ZWC1|M0ZWC1_SOLTU	Inositol-pentakisphosphate 2-kinase OS=Solanum tuberosum OX=4113 GN=102599880 PE=4 SV=1	3.59749	0.000297527	up
tr|M0ZXV1|M0ZXV1_SOLTU	Uncharacterized protein OS=Solanum tuberosum OX=4113 PE=4 SV=1	3.04789	0.00195951	up
tr|M0ZXX7|M0ZXX7_SOLTU	Uncharacterized protein OS=Solanum tuberosum OX=4113 GN=102597239 PE=4 SV=1	4.40555	0.013661	up
tr|M0ZY03|M0ZY03_SOLTU	Uncharacterized protein OS=Solanum tuberosum OX=4113 GN=102605105 PE=4 SV=1	0.428549	0.0170726	down
tr|M0ZY55|M0ZY55_SOLTU	Acetyl-coenzyme A synthetase OS=Solanum tuberosum OX=4113 PE=3 SV=1	2.67917	0.0191495	up
tr|M0ZY56|M0ZY56_SOLTU	Plasma membrane ATPase OS=Solanum tuberosum OX=4113 PE=3 SV=1	2.208	0.0328285	up
tr|M0ZYE1|M0ZYE1_SOLTU	Uncharacterized protein OS=Solanum tuberosum OX=4113 GN=102593436 PE=4 SV=1	2.51189	0.00194049	up
tr|M0ZYT4|M0ZYT4_SOLTU	Uncharacterized protein OS=Solanum tuberosum OX=4113 PE=4 SV=1	3.56451	0.00582989	up
tr|M0ZZ08|M0ZZ08_SOLTU	Pyruvate dehydrogenase E1 component subunit beta OS=Solanum tuberosum OX=4113 PE=4 SV=1	3.94457	0.0181422	up
tr|M0ZZ37|M0ZZ37_SOLTU	Uncharacterized protein OS=Solanum tuberosum OX=4113 GN=102601759 PE=4 SV=1	2.58226	0.000108519	up
tr|M0ZZ66|M0ZZ66_SOLTU	Uncharacterized protein OS=Solanum tuberosum OX=4113 PE=4 SV=1	0.420727	0.0191699	down
tr|M0ZZE2|M0ZZE2_SOLTU	Uncharacterized protein OS=Solanum tuberosum OX=4113 GN=102601486 PE=3 SV=1	0.21677	0.00592669	down
tr|M0ZZJ3|M0ZZJ3_SOLTU	Uncharacterized protein OS=Solanum tuberosum OX=4113 GN=102590175 PE=4 SV=1	3.01995	0.0311428	up
tr|M0ZZL1|M0ZZL1_SOLTU	Uncharacterized protein OS=Solanum tuberosum OX=4113 PE=3 SV=1	3.40408	0.0341733	up
tr|M1A057|M1A057_SOLTU	Uncharacterized protein OS=Solanum tuberosum OX=4113 GN=102580863 PE=3 SV=1	0.122462	0.00120367	down
tr|M1A1E3|M1A1E3_SOLTU	Uncharacterized protein OS=Solanum tuberosum OX=4113 PE=4 SV=1	2.33346	0.000415142	up
tr|M1A1W0|M1A1W0_SOLTU	Uncharacterized protein OS=Solanum tuberosum OX=4113 GN=102584791 PE=3 SV=1	3.43558	4.2108e-05	up
tr|M1A226|M1A226_SOLTU	Uncharacterized protein OS=Solanum tuberosum OX=4113 PE=4 SV=1	3.63078	0.0282383	up
tr|M1A288|M1A288_SOLTU	Uncharacterized protein OS=Solanum tuberosum OX=4113 PE=4 SV=1	2.01372	0.0299227	up
tr|M1A2A1|M1A2A1_SOLTU	Uncharacterized protein OS=Solanum tuberosum OX=4113 GN=102589116 PE=3 SV=1	7.7983	0.0246766	up
tr|M1A2N1|M1A2N1_SOLTU	Uncharacterized protein OS=Solanum tuberosum OX=4113 PE=4 SV=1	0.465586	0.00376502	down
tr|M1A2T5|M1A2T5_SOLTU	Peptidyl-prolyl cis-trans isomerase OS=Solanum tuberosum OX=4113 GN=102602349 PE=3 SV=1	2.18776	0.00326358	up
tr|M1A358|M1A358_SOLTU	Uncharacterized protein OS=Solanum tuberosum OX=4113 GN=102589112 PE=4 SV=1	5.05825	1.14077e-10	up
tr|M1A379|M1A379_SOLTU	Uncharacterized protein OS=Solanum tuberosum OX=4113 PE=3 SV=1	2.14783	0.00998568	up
tr|M1A3A0|M1A3A0_SOLTU	Uncharacterized protein OS=Solanum tuberosum OX=4113 PE=4 SV=1	3.13329	0.0348833	up
tr|M1A3M5|M1A3M5_SOLTU	Uncharacterized protein OS=Solanum tuberosum OX=4113 GN=102586137 PE=4 SV=1	4.65586	8.19067e-06	up
tr|M1A3M7|M1A3M7_SOLTU	Uncharacterized protein OS=Solanum tuberosum OX=4113 GN=102586798 PE=4 SV=1	2.07014	0.0367322	up
tr|M1A466|M1A466_SOLTU	Uncharacterized protein OS=Solanum tuberosum OX=4113 GN=102580136 PE=4 SV=1	4.2462	0.000150024	up
tr|M1A4T4|M1A4T4_SOLTU	Uncharacterized protein OS=Solanum tuberosum OX=4113 GN=102599328 PE=4 SV=1	9.90832	0.0404014	up
tr|M1A5H7|M1A5H7_SOLTU	Uncharacterized protein OS=Solanum tuberosum OX=4113 GN=102593885 PE=3 SV=1	0.353183	0.0138124	down
tr|M1A6A6|M1A6A6_SOLTU	Uncharacterized protein OS=Solanum tuberosum OX=4113 GN=102582256 PE=4 SV=1	2.51189	0.0183067	up
tr|M1A6Q3|M1A6Q3_SOLTU	Uncharacterized protein OS=Solanum tuberosum OX=4113 GN=102593848 PE=4 SV=1	3.28095	0.0106118	up
tr|M1A782|M1A782_SOLTU	Uncharacterized protein OS=Solanum tuberosum OX=4113 GN=102602430 PE=3 SV=1	0.114815	0.000738672	down
tr|M1A7H3|M1A7H3_SOLTU	Uncharacterized protein OS=Solanum tuberosum OX=4113 GN=102597832 PE=4 SV=1	3.80189	0.0351828	up
tr|M1A7Q3|M1A7Q3_SOLTU	Uncharacterized protein OS=Solanum tuberosum OX=4113 GN=102596401 PE=4 SV=1	4.87529	1.98254e-06	up
tr|M1A7S6|M1A7S6_SOLTU	1,2-dihydroxy-3-keto-5-methylthiopentene dioxygenase OS=Solanum tuberosum OX=4113 GN=102599891 PE=3 SV=1	4.05509	0.000411137	up
tr|M1A873|M1A873_SOLTU	Uncharacterized protein OS=Solanum tuberosum OX=4113 PE=4 SV=1	2.55859	0.0489312	up
tr|M1A8P1|M1A8P1_SOLTU	Uncharacterized protein OS=Solanum tuberosum OX=4113 PE=4 SV=1	2.70396	0.007742	up
tr|M1A9W5|M1A9W5_SOLTU	Uncharacterized protein OS=Solanum tuberosum OX=4113 GN=102593878 PE=4 SV=1	3.80189	0.00131409	up
tr|M1A9X3|M1A9X3_SOLTU	Casein kinase II subunit beta OS=Solanum tuberosum OX=4113 GN=102597719 PE=3 SV=1	2.88403	0.0290768	up
tr|M1AAY5|M1AAY5_SOLTU	Uncharacterized protein OS=Solanum tuberosum OX=4113 GN=102582771 PE=3 SV=1	4.20727	0.0497931	up
tr|M1AB01|M1AB01_SOLTU	Uncharacterized protein OS=Solanum tuberosum OX=4113 GN=102603979 PE=3 SV=1	5.97035	0.0474258	up
tr|M1ABC0|M1ABC0_SOLTU	Uncharacterized protein OS=Solanum tuberosum OX=4113 GN=102596295 PE=4 SV=1	5.34564	0.000964383	up
tr|M1ABX1|M1ABX1_SOLTU	Uncharacterized protein OS=Solanum tuberosum OX=4113 GN=102586589 PE=3 SV=1	2.58226	0.00906903	up
tr|M1AC63|M1AC63_SOLTU	Uncharacterized protein OS=Solanum tuberosum OX=4113 GN=102581092 PE=3 SV=1	0.394457	0.000967189	down
tr|M1AD62|M1AD62_SOLTU	Uncharacterized protein OS=Solanum tuberosum OX=4113 PE=3 SV=1	2.37684	0.00236896	up
tr|M1AD88|M1AD88_SOLTU	Uncharacterized protein OS=Solanum tuberosum OX=4113 PE=4 SV=1	6.36796	0.00154759	up
tr|M1AD94|M1AD94_SOLTU	Uncharacterized protein OS=Solanum tuberosum OX=4113 GN=102592236 PE=3 SV=1	3.56451	1.23929e-05	up
tr|M1ADT6|M1ADT6_SOLTU	Uncharacterized protein OS=Solanum tuberosum OX=4113 GN=102604874 PE=4 SV=1	0.263027	0.0211322	down
tr|M1ADW0|M1ADW0_SOLTU	Uncharacterized protein OS=Solanum tuberosum OX=4113 PE=3 SV=1	0.436516	0.0173758	down
tr|M1AEB9|M1AEB9_SOLTU	Beta-galactosidase OS=Solanum tuberosum OX=4113 GN=102604796 PE=3 SV=1	0.343558	0.000570793	down
tr|M1AEU6|M1AEU6_SOLTU	Uncharacterized protein OS=Solanum tuberosum OX=4113 GN=102598172 PE=4 SV=1	3.53183	0.00052728	up
tr|M1AFK3|M1AFK3_SOLTU	Uncharacterized protein OS=Solanum tuberosum OX=4113 PE=4 SV=1	6.66807	0.000717776	up
tr|M1AFN6|M1AFN6_SOLTU	Uncharacterized protein OS=Solanum tuberosum OX=4113 GN=102593458 PE=4 SV=1	0.222843	0.000715812	down
tr|M1AFT1|M1AFT1_SOLTU	Uncharacterized protein OS=Solanum tuberosum OX=4113 PE=4 SV=1	0.0765597	0.0168095	down
tr|M1AG38|M1AG38_SOLTU	Glycosyltransferase OS=Solanum tuberosum OX=4113 GN=102582803 PE=3 SV=1	8.79023	0.0178028	up
tr|M1AGR8|M1AGR8_SOLTU	Uncharacterized protein OS=Solanum tuberosum OX=4113 PE=3 SV=1	2.58226	0.000124864	up
tr|M1AGZ2|M1AGZ2_SOLTU	Uncharacterized protein OS=Solanum tuberosum OX=4113 GN=102598161 PE=4 SV=1	4.20727	0.01363	up
tr|M1AHA1|M1AHA1_SOLTU	Arginine biosynthesis bifunctional protein ArgJ, chloroplastic OS=Solanum tuberosum OX=4113 GN=102586102 PE=3 SV=1	0.285759	0.00658064	down
tr|M1AHF2|M1AHF2_SOLTU	Uncharacterized protein OS=Solanum tuberosum OX=4113 GN=102601207 PE=4 SV=1	0.465586	0.0191386	down
tr|M1AI33|M1AI33_SOLTU	Uncharacterized protein OS=Solanum tuberosum OX=4113 GN=102595658 PE=4 SV=1	6.42688	0.000114549	up
tr|M1AIA5|M1AIA5_SOLTU	Uncharacterized protein OS=Solanum tuberosum OX=4113 GN=102596561 PE=3 SV=1	0.448745	0.0440712	down
tr|M1AIE7|M1AIE7_SOLTU	Uncharacterized protein OS=Solanum tuberosum OX=4113 GN=102602840 PE=4 SV=1	2.22844	0.00466549	up
tr|M1AIT2|M1AIT2_SOLTU	D-3-phosphoglycerate dehydrogenase OS=Solanum tuberosum OX=4113 GN=102580248 PE=3 SV=1	13.3045	0.00121629	up
tr|M1AJI2|M1AJI2_SOLTU	Uncharacterized protein OS=Solanum tuberosum OX=4113 PE=4 SV=1	0.220801	0.00136096	down
tr|M1AJN8|M1AJN8_SOLTU	Uncharacterized protein OS=Solanum tuberosum OX=4113 GN=102602760 PE=4 SV=1	3.10456	0.0158972	up
tr|M1AJW5|M1AJW5_SOLTU	Uncharacterized protein OS=Solanum tuberosum OX=4113 GN=102589996 PE=4 SV=1	0.139316	0.0205102	down
tr|M1ALE9|M1ALE9_SOLTU	Uncharacterized protein OS=Solanum tuberosum OX=4113 GN=102605731 PE=4 SV=1	0.0887156	0.000395494	down
tr|M1AME5|M1AME5_SOLTU	Patatin OS=Solanum tuberosum OX=4113 GN=102589148 PE=3 SV=1	10.5682	1.40934e-07	up
tr|M1AMY3|M1AMY3_SOLTU	Uncharacterized protein OS=Solanum tuberosum OX=4113 GN=102594249 PE=4 SV=1	15.9956	0.00804657	up
tr|M1AMY6|M1AMY6_SOLTU	Uncharacterized protein OS=Solanum tuberosum OX=4113 GN=102594910 PE=4 SV=1	8.87156	0.0362897	up
tr|M1AMZ3|M1AMZ3_SOLTU	Uncharacterized protein OS=Solanum tuberosum OX=4113 GN=102597758 PE=4 SV=1	0.416869	0.0466334	down
tr|M1AN72|M1AN72_SOLTU	Papain-like cysteine protease OS=Solanum tuberosum OX=4113 GN=102595400 PE=2 SV=1	0.0636796	0.00838141	down
tr|M1AN74|M1AN74_SOLTU	Uncharacterized protein OS=Solanum tuberosum OX=4113 GN=102597699 PE=4 SV=1	14.8594	0.000194643	up
tr|M1AN77|M1AN77_SOLTU	Uncharacterized protein OS=Solanum tuberosum OX=4113 GN=102598344 PE=4 SV=1	3.34195	0.0339368	up
tr|M1AP61|M1AP61_SOLTU	Probable tRNA N6-adenosine threonylcarbamoyltransferase OS=Solanum tuberosum OX=4113 GN=GCP2 PE=3 SV=1	3.49945	0.0456964	up
tr|M1AP98|M1AP98_SOLTU	Uncharacterized protein OS=Solanum tuberosum OX=4113 GN=102605676 PE=4 SV=1	0.376704	0.032359	down
tr|M1APN1|M1APN1_SOLTU	Uncharacterized protein OS=Solanum tuberosum OX=4113 GN=102601545 PE=4 SV=1	0.452898	0.00243913	down
tr|M1APW6|M1APW6_SOLTU	Uncharacterized protein OS=Solanum tuberosum OX=4113 GN=102596303 PE=4 SV=1	2.03236	0.0387024	up
tr|M1AQ24|M1AQ24_SOLTU	Uncharacterized protein OS=Solanum tuberosum OX=4113 GN=102600700 PE=4 SV=1	2.03236	0.00314253	up
tr|M1AQE3|M1AQE3_SOLTU	Uncharacterized protein OS=Solanum tuberosum OX=4113 PE=4 SV=1	0.103753	0.0134347	down
tr|M1AQZ1|M1AQZ1_SOLTU	Pyruvate kinase OS=Solanum tuberosum OX=4113 GN=102596468 PE=3 SV=1	2.60615	0.0458282	up
tr|M1ARW1|M1ARW1_SOLTU	Uncharacterized protein OS=Solanum tuberosum OX=4113 PE=3 SV=1	12.0226	0.0433323	up
tr|M1AS10|M1AS10_SOLTU	Uncharacterized protein OS=Solanum tuberosum OX=4113 GN=102597056 PE=3 SV=1	2.18776	0.00332503	up
tr|M1ASC6|M1ASC6_SOLTU	Uncharacterized protein OS=Solanum tuberosum OX=4113 GN=102592083 PE=4 SV=1	0.369828	0.0048998	down
tr|M1ASG7|M1ASG7_SOLTU	Glyceraldehyde-3-phosphate dehydrogenase OS=Solanum tuberosum OX=4113 GN=102589564 PE=3 SV=1	6.91831	3.53409e-07	up
tr|M1ASS7|M1ASS7_SOLTU	Uncharacterized protein OS=Solanum tuberosum OX=4113 GN=102590378 PE=4 SV=1	0.224906	0.000254354	down
tr|M1AVP7|M1AVP7_SOLTU	Uncharacterized protein OS=Solanum tuberosum OX=4113 GN=102600404 PE=4 SV=1	0.233346	0.000599287	down
tr|M1AWF5|M1AWF5_SOLTU	Purple acid phosphatase OS=Solanum tuberosum OX=4113 GN=102585903 PE=3 SV=1	0.436516	0.00643985	down
tr|M1AWK7|M1AWK7_SOLTU	Uncharacterized protein OS=Solanum tuberosum OX=4113 GN=102603250 PE=4 SV=1	5.80764	0.0312811	up
tr|M1AWP6|M1AWP6_SOLTU	Uncharacterized protein OS=Solanum tuberosum OX=4113 GN=102589186 PE=4 SV=1	83.946	0.0179599	up
tr|M1AWS1|M1AWS1_SOLTU	Uncharacterized protein OS=Solanum tuberosum OX=4113 GN=102596400 PE=4 SV=1	0.469894	5.17688e-05	down
tr|M1AXP7|M1AXP7_SOLTU	3-hydroxy-3-methylglutaryl coenzyme A synthase OS=Solanum tuberosum OX=4113 GN=102584775 PE=3 SV=1	4.05509	0.0254756	up
tr|M1AY17|M1AY17_SOLTU	Peroxidase OS=Solanum tuberosum OX=4113 GN=102585502 PE=3 SV=1	4.28548	0.0407794	up
tr|M1AY54|M1AY54_SOLTU	Uncharacterized protein OS=Solanum tuberosum OX=4113 GN=102583118 PE=4 SV=1	6.79204	0.00732544	up
tr|M1AYK4|M1AYK4_SOLTU	S-formylglutathione hydrolase OS=Solanum tuberosum OX=4113 GN=102593609 PE=3 SV=1	3.19154	0.00504192	up
tr|M1AYY7|M1AYY7_SOLTU	Uncharacterized protein OS=Solanum tuberosum OX=4113 GN=102582419 PE=3 SV=1	6.98232	0.00191144	up
tr|M1AZE2|M1AZE2_SOLTU	Uncharacterized protein OS=Solanum tuberosum OX=4113 PE=3 SV=1	3.37287	0.0375274	up
tr|M1AZM2|M1AZM2_SOLTU	Uncharacterized protein OS=Solanum tuberosum OX=4113 GN=102591082 PE=4 SV=1	3.22107	0.00380387	up
tr|M1B054|M1B054_SOLTU	Uncharacterized protein OS=Solanum tuberosum OX=4113 GN=102583300 PE=3 SV=1	5.34564	3.60956e-11	up
tr|M1B069|M1B069_SOLTU	Uncharacterized protein OS=Solanum tuberosum OX=4113 PE=4 SV=1	3.46737	0.0351194	up
tr|M1B0T1|M1B0T1_SOLTU	Uncharacterized protein OS=Solanum tuberosum OX=4113 GN=102581439 PE=4 SV=1	2.10863	0.0477537	up
tr|M1B0W9|M1B0W9_SOLTU	Inositol-1-monophosphatase OS=Solanum tuberosum OX=4113 GN=102594242 PE=3 SV=1	0.340408	0.0478741	down
tr|M1B125|M1B125_SOLTU	Uncharacterized protein OS=Solanum tuberosum OX=4113 GN=102588045 PE=4 SV=1	5.24808	0.0192591	up
tr|M1B1L7|M1B1L7_SOLTU	Uncharacterized protein OS=Solanum tuberosum OX=4113 GN=102595350 PE=4 SV=1	2.99226	0.000141129	up
tr|M1B2L8|M1B2L8_SOLTU	Uncharacterized protein OS=Solanum tuberosum OX=4113 GN=102588697 PE=4 SV=1	6.19441	0.000119614	up
tr|M1B3A4|M1B3A4_SOLTU	Uncharacterized protein OS=Solanum tuberosum OX=4113 GN=102591361 PE=4 SV=1	2.80543	0.00218268	up
tr|M1B409|M1B409_SOLTU	Uncharacterized protein OS=Solanum tuberosum OX=4113 GN=102583803 PE=4 SV=1	4.7863	0.000130973	up
tr|M1B425|M1B425_SOLTU	Uncharacterized protein OS=Solanum tuberosum OX=4113 PE=4 SV=1	4.13048	0.00334325	up
tr|M1B467|M1B467_SOLTU	Uncharacterized protein OS=Solanum tuberosum OX=4113 GN=102580913 PE=3 SV=1	0.409261	0.0176393	down
tr|M1B4H3|M1B4H3_SOLTU	Uncharacterized protein OS=Solanum tuberosum OX=4113 GN=102601214 PE=4 SV=1	2.05116	0.00522344	up
tr|M1B5V8|M1B5V8_SOLTU	Uncharacterized protein OS=Solanum tuberosum OX=4113 GN=102580039 PE=3 SV=1	4.74242	9.92778e-05	up
tr|M1B647|M1B647_SOLTU	Uncharacterized protein OS=Solanum tuberosum OX=4113 GN=102583107 PE=3 SV=1	0.310456	0.000874812	down
tr|M1B668|M1B668_SOLTU	Uncharacterized protein OS=Solanum tuberosum OX=4113 PE=4 SV=1	3.25087	0.00196879	up
tr|M1B690|M1B690_SOLTU	Uncharacterized protein OS=Solanum tuberosum OX=4113 GN=102602024 PE=4 SV=1	2.72898	0.0133937	up
tr|M1B8A0|M1B8A0_SOLTU	Uncharacterized protein OS=Solanum tuberosum OX=4113 GN=102588806 PE=4 SV=1	3.56451	0.0367047	up
tr|M1B8B0|M1B8B0_SOLTU	Nucleoside diphosphate kinase OS=Solanum tuberosum OX=4113 PE=3 SV=1	7.37904	0.0443884	up
tr|M1B8D6|M1B8D6_SOLTU	Alpha-galactosidase OS=Solanum tuberosum OX=4113 GN=102601840 PE=3 SV=1	0.474242	0.00657615	down
tr|M1B8J3|M1B8J3_SOLTU	Glycosyltransferase OS=Solanum tuberosum OX=4113 PE=3 SV=1	8.3946	0.0236453	up
tr|M1B8Q1|M1B8Q1_SOLTU	Uncharacterized protein OS=Solanum tuberosum OX=4113 PE=4 SV=1	0.448745	0.00272347	down
tr|M1B8T4|M1B8T4_SOLTU	Uncharacterized protein OS=Solanum tuberosum OX=4113 GN=102604895 PE=4 SV=1	0.49204	0.0071714	down
tr|M1B8U4|M1B8U4_SOLTU	Uncharacterized protein OS=Solanum tuberosum OX=4113 GN=102601649 PE=4 SV=1	4.48745	0.000108333	up
tr|M1B9J5|M1B9J5_SOLTU	Uncharacterized protein OS=Solanum tuberosum OX=4113 GN=102587356 PE=4 SV=1	7.65597	6.16195e-05	up
tr|M1BA01|M1BA01_SOLTU	Uncharacterized protein OS=Solanum tuberosum OX=4113 GN=102589424 PE=3 SV=1	0.115878	0.0350533	down
tr|M1BAA6|M1BAA6_SOLTU	Serine hydroxymethyltransferase OS=Solanum tuberosum OX=4113 GN=102580488 PE=3 SV=1	4.87529	1.69774e-05	up
tr|M1BAE2|M1BAE2_SOLTU	Patatin OS=Solanum tuberosum OX=4113 GN=102598099 PE=3 SV=1	0.394457	0.00926112	down
tr|M1BAP5|M1BAP5_SOLTU	Uncharacterized protein OS=Solanum tuberosum OX=4113 GN=102586018 PE=4 SV=1	8.16582	0.0116935	up
tr|M1BAR8|M1BAR8_SOLTU	Uncharacterized protein OS=Solanum tuberosum OX=4113 GN=102592059 PE=4 SV=1	2.46604	0.000522972	up
tr|M1BAX6|M1BAX6_SOLTU	Uncharacterized protein OS=Solanum tuberosum OX=4113 PE=4 SV=1	0.461318	0.00123418	down
tr|M1BC20|M1BC20_SOLTU	Peroxidase OS=Solanum tuberosum OX=4113 GN=102590326 PE=3 SV=1	3.66438	4.83981e-05	up
tr|M1BCU5|M1BCU5_SOLTU	Uncharacterized protein OS=Solanum tuberosum OX=4113 GN=102590772 PE=4 SV=1	0.325087	0.0390527	down
tr|M1BD90|M1BD90_SOLTU	Uncharacterized protein OS=Solanum tuberosum OX=4113 GN=102580884 PE=4 SV=1	0.161436	0.0426584	down
tr|M1BDK7|M1BDK7_SOLTU	4-alpha-glucanotransferase OS=Solanum tuberosum OX=4113 PE=3 SV=1	5.29664	0.000601223	up
tr|M1BE36|M1BE36_SOLTU	Uncharacterized protein OS=Solanum tuberosum OX=4113 GN=102589882 PE=3 SV=1	84.7227	0.0176337	up
tr|M1BF28|M1BF28_SOLTU	Uncharacterized protein OS=Solanum tuberosum OX=4113 GN=102602329 PE=4 SV=1	5.01187	0.00540796	up
tr|M1BF44|M1BF44_SOLTU	Uncharacterized protein OS=Solanum tuberosum OX=4113 PE=4 SV=1	0.0895365	0.020458	down
tr|M1BFP9|M1BFP9_SOLTU	Aldehyde dehydrogenase OS=Solanum tuberosum OX=4113 GN=102597977 PE=3 SV=1	2.53513	0.00145794	up
tr|M1BFR4|M1BFR4_SOLTU	Uncharacterized protein OS=Solanum tuberosum OX=4113 GN=102602290 PE=4 SV=1	0.349945	0.0290261	down
tr|M1BGY8|M1BGY8_SOLTU	Serine/threonine protein phosphatase 2A regulatory subunit OS=Solanum tuberosum OX=4113 GN=102590822 PE=3 SV=1	2.51189	0.0415709	up
tr|M1BH63|M1BH63_SOLTU	Uncharacterized protein OS=Solanum tuberosum OX=4113 PE=4 SV=1	7.51623	0.00214871	up
tr|M1BH70|M1BH70_SOLTU	Uncharacterized protein OS=Solanum tuberosum OX=4113 GN=102598964 PE=4 SV=1	0.218776	0.0235373	down
tr|M1BHZ7|M1BHZ7_SOLTU	4-hydroxyphenylpyruvate dioxygenase OS=Solanum tuberosum OX=4113 GN=102595018 PE=3 SV=1	4.7863	0.00445915	up
tr|M1BIX8|M1BIX8_SOLTU	Uncharacterized protein OS=Solanum tuberosum OX=4113 GN=102600867 PE=3 SV=1	2.58226	0.0236594	up
tr|M1BJ21|M1BJ21_SOLTU	Uncharacterized protein OS=Solanum tuberosum OX=4113 GN=102580072 PE=4 SV=1	2.48886	0.0305537	up
tr|M1BJP8|M1BJP8_SOLTU	Uncharacterized protein OS=Solanum tuberosum OX=4113 GN=102578396 PE=3 SV=1	2.29087	0.00324925	up
tr|M1BJR3|M1BJR3_SOLTU	Uncharacterized protein OS=Solanum tuberosum OX=4113 PE=4 SV=1	8.3946	0.0144436	up
tr|M1BJW9|M1BJW9_SOLTU	Uncharacterized protein OS=Solanum tuberosum OX=4113 GN=102601645 PE=3 SV=1	2.91072	0.00198423	up
tr|M1BK14|M1BK14_SOLTU	Uncharacterized protein OS=Solanum tuberosum OX=4113 GN=102589060 PE=3 SV=1	2.18776	0.00726672	up
tr|M1BL46|M1BL46_SOLTU	Uncharacterized protein OS=Solanum tuberosum OX=4113 GN=102586717 PE=4 SV=1	2.53513	0.0137668	up
tr|M1BLH4|M1BLH4_SOLTU	Uncharacterized protein OS=Solanum tuberosum OX=4113 GN=102587211 PE=4 SV=1	3.90841	0.00650398	up
tr|M1BLX9|M1BLX9_SOLTU	RuvB-like helicase OS=Solanum tuberosum OX=4113 GN=102601112 PE=3 SV=1	3.22107	0.00631112	up
tr|M1BM24|M1BM24_SOLTU	Uncharacterized protein OS=Solanum tuberosum OX=4113 GN=102588739 PE=3 SV=1	5.70164	0.0038728	up
tr|M1BMA0|M1BMA0_SOLTU	Uncharacterized protein OS=Solanum tuberosum OX=4113 PE=4 SV=1	5.34564	0.00201328	up
tr|M1BMK0|M1BMK0_SOLTU	Uncharacterized protein OS=Solanum tuberosum OX=4113 GN=102588616 PE=4 SV=1	0.178649	0.0229001	down
tr|M1BMR5|M1BMR5_SOLTU	Uncharacterized protein OS=Solanum tuberosum OX=4113 PE=4 SV=1	0.140605	0.026757	down
tr|M1BMR6|M1BMR6_SOLTU	Uncharacterized protein OS=Solanum tuberosum OX=4113 PE=4 SV=1	0.444631	0.00304228	down
tr|M1BMR7|M1BMR7_SOLTU	Uncharacterized protein OS=Solanum tuberosum OX=4113 PE=4 SV=1	4.65586	0.035191	up
tr|M1BMW4|M1BMW4_SOLTU	Signal peptidase I OS=Solanum tuberosum OX=4113 PE=3 SV=1	4.52898	0.032686	up
tr|M1BN37|M1BN37_SOLTU	Uncharacterized protein OS=Solanum tuberosum OX=4113 GN=102605923 PE=4 SV=1	6.98232	0.000222459	up
tr|M1BN40|M1BN40_SOLTU	Uncharacterized protein OS=Solanum tuberosum OX=4113 GN=102578939 PE=3 SV=1	0.310456	0.0175307	down
tr|M1BNJ2|M1BNJ2_SOLTU	Uncharacterized protein OS=Solanum tuberosum OX=4113 GN=102606211 PE=3 SV=1	2.51189	0.00875815	up
tr|M1BPM0|M1BPM0_SOLTU	Uncharacterized protein OS=Solanum tuberosum OX=4113 GN=102602645 PE=4 SV=1	3.34195	0.00872196	up
tr|M1BPP2|M1BPP2_SOLTU	Uncharacterized protein OS=Solanum tuberosum OX=4113 GN=102584392 PE=4 SV=1	4.57088	0.000101758	up
tr|M1BQ94|M1BQ94_SOLTU	Uncharacterized protein OS=Solanum tuberosum OX=4113 PE=4 SV=1	2.44343	0.000247742	up
tr|M1BQI0|M1BQI0_SOLTU	Uncharacterized protein OS=Solanum tuberosum OX=4113 GN=102579214 PE=4 SV=1	5.10505	0.000266074	up
tr|M1BSA4|M1BSA4_SOLTU	Carboxypeptidase OS=Solanum tuberosum OX=4113 GN=102586295 PE=3 SV=1	12.3595	0.000107532	up
tr|M1BSN6|M1BSN6_SOLTU	Uncharacterized protein OS=Solanum tuberosum OX=4113 GN=102587640 PE=3 SV=1	3.19154	0.0108305	up
tr|M1BT03|M1BT03_SOLTU	Peroxidase OS=Solanum tuberosum OX=4113 GN=102578144 PE=3 SV=1	3.94457	0.00341457	up
tr|M1BT61|M1BT61_SOLTU	Uncharacterized protein OS=Solanum tuberosum OX=4113 GN=102599245 PE=4 SV=1	2.83139	0.015335	up
tr|M1BTN1|M1BTN1_SOLTU	Aspartate aminotransferase OS=Solanum tuberosum OX=4113 GN=102605189 PE=4 SV=1	4.40555	1.86819e-05	up
tr|M1BTX4|M1BTX4_SOLTU	Uncharacterized protein OS=Solanum tuberosum OX=4113 GN=102590543 PE=4 SV=1	15.8489	2.77474e-07	up
tr|M1BUG6|M1BUG6_SOLTU	Uncharacterized protein OS=Solanum tuberosum OX=4113 GN=102590679 PE=4 SV=1	4.16869	0.0461344	up
tr|M1BWE6|M1BWE6_SOLTU	Uncharacterized protein OS=Solanum tuberosum OX=4113 GN=102586297 PE=4 SV=1	3.63078	0.00220189	up
tr|M1BWV7|M1BWV7_SOLTU	Uncharacterized protein OS=Solanum tuberosum OX=4113 GN=102585000 PE=3 SV=1	3.59749	1.40157e-11	up
tr|M1BX80|M1BX80_SOLTU	Uncharacterized protein OS=Solanum tuberosum OX=4113 GN=102590649 PE=4 SV=1	3.22107	0.000676494	up
tr|M1BXD5|M1BXD5_SOLTU	Uncharacterized protein OS=Solanum tuberosum OX=4113 GN=102602088 PE=3 SV=1	0.413047	0.0429475	down
tr|M1BXE7|M1BXE7_SOLTU	Uncharacterized protein OS=Solanum tuberosum OX=4113 PE=4 SV=1	2.75423	0.00181165	up
tr|M1BXX6|M1BXX6_SOLTU	Uncharacterized protein OS=Solanum tuberosum OX=4113 PE=3 SV=1	2.44343	0.00415147	up
tr|M1BY78|M1BY78_SOLTU	Uncharacterized protein OS=Solanum tuberosum OX=4113 PE=4 SV=1	3.7325	0.000282697	up
tr|M1BYD7|M1BYD7_SOLTU	Uncharacterized protein OS=Solanum tuberosum OX=4113 GN=102579939 PE=3 SV=1	4.52898	0.00392152	up
tr|M1BYI8|M1BYI8_SOLTU	Uncharacterized protein OS=Solanum tuberosum OX=4113 GN=102598609 PE=4 SV=1	6.91831	0.000170535	up
tr|M1BZP2|M1BZP2_SOLTU	Uncharacterized protein OS=Solanum tuberosum OX=4113 GN=102598598 PE=4 SV=1	2.37684	0.0354348	up
tr|M1C0H5|M1C0H5_SOLTU	Uncharacterized protein OS=Solanum tuberosum OX=4113 GN=102596198 PE=4 SV=1	0.299226	0.00282088	down
tr|M1C1E7|M1C1E7_SOLTU	Uncharacterized protein OS=Solanum tuberosum OX=4113 GN=102602039 PE=4 SV=1	4.09261	0.00106178	up
tr|M1C1H2|M1C1H2_SOLTU	Uncharacterized protein OS=Solanum tuberosum OX=4113 PE=4 SV=1	9.46237	0.0302911	up
tr|M1C262|M1C262_SOLTU	Uncharacterized protein OS=Solanum tuberosum OX=4113 GN=102582264 PE=4 SV=1	16.5959	0.032982	up
tr|M1C2S4|M1C2S4_SOLTU	Uncharacterized protein OS=Solanum tuberosum OX=4113 GN=102597025 PE=4 SV=1	0.280543	0.0112724	down
tr|M1C2S7|M1C2S7_SOLTU	Uncharacterized protein OS=Solanum tuberosum OX=4113 GN=102591391 PE=4 SV=1	2.42103	0.00756621	up
tr|M1C2T5|M1C2T5_SOLTU	Uncharacterized protein OS=Solanum tuberosum OX=4113 PE=4 SV=1	2.63027	0.0416295	up
tr|M1C340|M1C340_SOLTU	Uncharacterized protein OS=Solanum tuberosum OX=4113 GN=102596301 PE=3 SV=1	17.7011	4.78811e-05	up
tr|M1C3S5|M1C3S5_SOLTU	Uncharacterized protein OS=Solanum tuberosum OX=4113 PE=3 SV=1	18.197	1.74265e-08	up
tr|M1C4J4|M1C4J4_SOLTU	Glycosyltransferase OS=Solanum tuberosum OX=4113 GN=102589545 PE=3 SV=1	10	0.0325332	up
tr|M1C4X9|M1C4X9_SOLTU	Uncharacterized protein OS=Solanum tuberosum OX=4113 PE=4 SV=1	4.2462	0.00975684	up
tr|M1C511|M1C511_SOLTU	Dolichyl-diphosphooligosaccharide--protein glycosyltransferase subunit 1 OS=Solanum tuberosum OX=4113 GN=102583942 PE=3 SV=1	2.03236	0.0428805	up
tr|M1C5N5|M1C5N5_SOLTU	Uncharacterized protein OS=Solanum tuberosum OX=4113 GN=102593451 PE=4 SV=1	11.9124	0.00124213	up
tr|M1C5S9|M1C5S9_SOLTU	Uncharacterized protein OS=Solanum tuberosum OX=4113 GN=102581513 PE=4 SV=1	10.666	0.0232313	up
tr|M1C6I4|M1C6I4_SOLTU	Uncharacterized protein OS=Solanum tuberosum OX=4113 GN=102601507 PE=3 SV=1	0.283139	0.0485011	down
tr|M1C7P4|M1C7P4_SOLTU	Uncharacterized protein OS=Solanum tuberosum OX=4113 PE=4 SV=1	2.24905	0.0220814	up
tr|M1C7S0|M1C7S0_SOLTU	Diphosphomevalonate decarboxylase OS=Solanum tuberosum OX=4113 GN=102604354 PE=3 SV=1	2.29087	0.0501649	up
tr|M1C8F8|M1C8F8_SOLTU	Uncharacterized protein OS=Solanum tuberosum OX=4113 GN=102596097 PE=4 SV=1	5.91562	0.0356089	up
tr|M1C911|M1C911_SOLTU	Peroxidase OS=Solanum tuberosum OX=4113 GN=102592332 PE=3 SV=1	9.72747	0.0270192	up
tr|M1C916|M1C916_SOLTU	Uncharacterized protein OS=Solanum tuberosum OX=4113 GN=102596095 PE=3 SV=1	0.283139	0.00159703	down
tr|M1CA90|M1CA90_SOLTU	Uncharacterized protein OS=Solanum tuberosum OX=4113 PE=3 SV=1	4.20727	0.00133641	up
tr|M1CAA6|M1CAA6_SOLTU	Glycosyltransferase OS=Solanum tuberosum OX=4113 GN=102592315 PE=3 SV=1	11.695	0.000261207	up
tr|M1CB33|M1CB33_SOLTU	Uncharacterized protein OS=Solanum tuberosum OX=4113 GN=102585912 PE=4 SV=1	0.140605	0.000500862	down
tr|M1CC25|M1CC25_SOLTU	Uncharacterized protein OS=Solanum tuberosum OX=4113 PE=4 SV=1	0.432514	0.00760748	down
tr|M1CCJ6|M1CCJ6_SOLTU	Uncharacterized protein OS=Solanum tuberosum OX=4113 GN=102582451 PE=4 SV=1	3.76704	0.00488342	up
tr|M1CCK0|M1CCK0_SOLTU	Peroxidase OS=Solanum tuberosum OX=4113 GN=102586327 PE=3 SV=1	10.1859	0.00012934	up
tr|M1CCK1|M1CCK1_SOLTU	Peroxidase OS=Solanum tuberosum OX=4113 PE=3 SV=1	7.7983	3.73845e-05	up
tr|M1CCW0|M1CCW0_SOLTU	Uncharacterized protein OS=Solanum tuberosum OX=4113 PE=3 SV=1	2.77971	0.00791714	up
tr|M1CD32|M1CD32_SOLTU	Uncharacterized protein OS=Solanum tuberosum OX=4113 PE=4 SV=1	4.96592	1.85e-07	up
tr|M1CDD9|M1CDD9_SOLTU	Pyruvate kinase OS=Solanum tuberosum OX=4113 PE=3 SV=1	5.34564	0.000257055	up
tr|M1CDE0|M1CDE0_SOLTU	Alpha-galactosidase OS=Solanum tuberosum OX=4113 GN=102601663 PE=3 SV=1	0.151356	0.00651957	down
tr|M1CEB0|M1CEB0_SOLTU	Uncharacterized protein OS=Solanum tuberosum OX=4113 GN=102579804 PE=4 SV=1	2.46604	0.00940158	up
tr|M1CEB2|M1CEB2_SOLTU	Uncharacterized protein OS=Solanum tuberosum OX=4113 GN=102578824 PE=4 SV=1	3.13329	0.0115579	up
tr|M1CEC3|M1CEC3_SOLTU	Uncharacterized protein OS=Solanum tuberosum OX=4113 PE=4 SV=1	4.57088	0.0108654	up
tr|M1CER3|M1CER3_SOLTU	Uncharacterized protein OS=Solanum tuberosum OX=4113 GN=102580007 PE=4 SV=1	2.55859	1.64385e-05	up
tr|M1CEV5|M1CEV5_SOLTU	Uncharacterized protein OS=Solanum tuberosum OX=4113 GN=102587305 PE=3 SV=1	0.134276	2.00708e-05	down
tr|M1CFQ4|M1CFQ4_SOLTU	Uncharacterized protein OS=Solanum tuberosum OX=4113 GN=102601472 PE=3 SV=1	3.7325	0.00292022	up
tr|M1CFT9|M1CFT9_SOLTU	Uncharacterized protein OS=Solanum tuberosum OX=4113 GN=102586472 PE=4 SV=1	2.60615	0.00625737	up
tr|M1CHA4|M1CHA4_SOLTU	Uncharacterized protein OS=Solanum tuberosum OX=4113 GN=102592623 PE=3 SV=1	0.0501187	0.0131332	down
tr|M1CHC6|M1CHC6_SOLTU	Uncharacterized protein OS=Solanum tuberosum OX=4113 GN=102602882 PE=4 SV=1	2.44343	0.0333215	up
tr|M1CHJ4|M1CHJ4_SOLTU	Glutathione peroxidase OS=Solanum tuberosum OX=4113 GN=102591042 PE=3 SV=1	2.96483	0.0259566	up
tr|M1CIW6|M1CIW6_SOLTU	Peroxidase OS=Solanum tuberosum OX=4113 GN=102601606 PE=3 SV=1	2.22844	0.0441468	up
tr|M1CJ63|M1CJ63_SOLTU	Uncharacterized protein OS=Solanum tuberosum OX=4113 GN=102600735 PE=3 SV=1	2.208	0.0365363	up
tr|M1CK41|M1CK41_SOLTU	Uncharacterized protein OS=Solanum tuberosum OX=4113 GN=102604390 PE=3 SV=1	0.151356	0.0181746	down
tr|M1CKC5|M1CKC5_SOLTU	Glyceraldehyde-3-phosphate dehydrogenase OS=Solanum tuberosum OX=4113 GN=102605742 PE=3 SV=1	3.19154	0.0253275	up
tr|M1CKG6|M1CKG6_SOLTU	Uncharacterized protein OS=Solanum tuberosum OX=4113 PE=4 SV=1	9.2045	0.000389486	up
tr|M1CKI1|M1CKI1_SOLTU	Uncharacterized protein OS=Solanum tuberosum OX=4113 GN=102593792 PE=4 SV=1	2.03236	0.00434386	up
tr|M1CKJ2|M1CKJ2_SOLTU	Uncharacterized protein OS=Solanum tuberosum OX=4113 PE=4 SV=1	0.183654	0.0459886	down
tr|M1CM66|M1CM66_SOLTU	Uncharacterized protein OS=Solanum tuberosum OX=4113 GN=102593402 PE=3 SV=1	6.08135	0.0018511	up
tr|M1CM93|M1CM93_SOLTU	Uncharacterized protein OS=Solanum tuberosum OX=4113 PE=4 SV=1	2.70396	0.0146484	up
tr|M1CMC1|M1CMC1_SOLTU	Uncharacterized protein OS=Solanum tuberosum OX=4113 GN=102588507 PE=3 SV=1	0.248886	0.0227812	down
tr|M1CNI7|M1CNI7_SOLTU	Uncharacterized protein OS=Solanum tuberosum OX=4113 GN=102589759 PE=4 SV=1	6.60694	0.0210332	up
tr|M1CNK7|M1CNK7_SOLTU	Uncharacterized protein OS=Solanum tuberosum OX=4113 GN=102588449 PE=3 SV=1	0.15417	0.00266836	down
tr|M1CP04|M1CP04_SOLTU	Glycosyltransferase OS=Solanum tuberosum OX=4113 GN=102590518 PE=3 SV=1	2.53513	0.0225097	up
tr|M1CPX8|M1CPX8_SOLTU	GrpE protein homolog OS=Solanum tuberosum OX=4113 GN=102605233 PE=3 SV=1	7.65597	0.0024247	up
tr|M1CQ21|M1CQ21_SOLTU	Uncharacterized protein OS=Solanum tuberosum OX=4113 GN=102590244 PE=4 SV=1	0.057544	0.014252	down
tr|M1CQ92|M1CQ92_SOLTU	Pyruvate kinase OS=Solanum tuberosum OX=4113 PE=3 SV=1	4.13048	0.00215083	up
tr|M1CQR3|M1CQR3_SOLTU	Uncharacterized protein OS=Solanum tuberosum OX=4113 PE=3 SV=1	2.55859	0.0355545	up
tr|M1CR31|M1CR31_SOLTU	Uncharacterized protein OS=Solanum tuberosum OX=4113 GN=102584171 PE=4 SV=1	2.63027	0.00690074	up
tr|M1CR61|M1CR61_SOLTU	Uncharacterized protein OS=Solanum tuberosum OX=4113 GN=102590313 PE=4 SV=1	6.08135	0.00117992	up
tr|M1CR75|M1CR75_SOLTU	Purple acid phosphatase OS=Solanum tuberosum OX=4113 GN=102595766 PE=3 SV=1	0.496592	0.0152584	down
tr|M1CS15|M1CS15_SOLTU	Uncharacterized protein OS=Solanum tuberosum OX=4113 GN=102597982 PE=4 SV=1	0.125893	0.000462977	down
tr|M1CSR8|M1CSR8_SOLTU	Peptidyl-prolyl cis-trans isomerase OS=Solanum tuberosum OX=4113 GN=102605090 PE=3 SV=1	0.288403	0.0341194	down
tr|M1CTV7|M1CTV7_SOLTU	Citrate synthase OS=Solanum tuberosum OX=4113 GN=102595372 PE=3 SV=1	2.96483	0.015512	up
tr|M1CTX3|M1CTX3_SOLTU	Uncharacterized protein OS=Solanum tuberosum OX=4113 GN=102582016 PE=4 SV=1	6.48634	0.0322525	up
tr|M1CUU7|M1CUU7_SOLTU	Uncharacterized protein OS=Solanum tuberosum OX=4113 PE=3 SV=1	0.496592	0.0390733	down
tr|M1CV87|M1CV87_SOLTU	Uncharacterized protein OS=Solanum tuberosum OX=4113 GN=102597808 PE=4 SV=1	2.208	0.00377756	up
tr|M1CVI0|M1CVI0_SOLTU	Uncharacterized protein OS=Solanum tuberosum OX=4113 GN=102581826 PE=3 SV=1	5.15229	0.000772346	up
tr|M1CVI5|M1CVI5_SOLTU	Uncharacterized protein OS=Solanum tuberosum OX=4113 GN=102585121 PE=3 SV=1	0.263027	0.000380551	down
tr|M1CVV3|M1CVV3_SOLTU	Uncharacterized protein OS=Solanum tuberosum OX=4113 PE=4 SV=1	7.65597	0.00725446	up
tr|M1CW30|M1CW30_SOLTU	Uncharacterized protein OS=Solanum tuberosum OX=4113 PE=3 SV=1	4.44631	0.0107502	up
tr|M1CX22|M1CX22_SOLTU	Uncharacterized protein OS=Solanum tuberosum OX=4113 GN=102599350 PE=3 SV=1	6.79204	0.00090417	up
tr|M1CYG3|M1CYG3_SOLTU	Uncharacterized protein OS=Solanum tuberosum OX=4113 GN=102593339 PE=4 SV=1	2.07014	0.0466168	up
tr|M1CYW5|M1CYW5_SOLTU	Uncharacterized protein OS=Solanum tuberosum OX=4113 GN=102602597 PE=4 SV=1	0.0794328	0.0259822	down
tr|M1CZE9|M1CZE9_SOLTU	Uncharacterized protein OS=Solanum tuberosum OX=4113 GN=102600589 PE=4 SV=1	0.413047	0.0307025	down
tr|M1CZX4|M1CZX4_SOLTU	Nicotinate-nucleotide pyrophosphorylase [carboxylating] OS=Solanum tuberosum OX=4113 PE=3 SV=1	9.0365	3.16462e-05	up
tr|M1D027|M1D027_SOLTU	Uncharacterized protein OS=Solanum tuberosum OX=4113 PE=4 SV=1	0.105682	0.0135685	down
tr|M1D095|M1D095_SOLTU	Uncharacterized protein OS=Solanum tuberosum OX=4113 GN=102600228 PE=4 SV=1	3.0761	0.0385907	up
tr|M1D118|M1D118_SOLTU	Uncharacterized protein OS=Solanum tuberosum OX=4113 GN=102588627 PE=4 SV=1	0.47863	9.62179e-05	down
tr|M1D2A9|M1D2A9_SOLTU	Uncharacterized protein OS=Solanum tuberosum OX=4113 GN=102584253 PE=4 SV=1	3.76704	0.0236038	up
tr|M1D2E4|M1D2E4_SOLTU	Uncharacterized protein OS=Solanum tuberosum OX=4113 GN=102582818 PE=4 SV=1	0.398107	0.0497732	down
tr|M1D2J2|M1D2J2_SOLTU	Uncharacterized protein OS=Solanum tuberosum OX=4113 GN=102579851 PE=4 SV=1	4.09261	0.0470887	up
tr|M1D2J3|M1D2J3_SOLTU	Uncharacterized protein OS=Solanum tuberosum OX=4113 PE=4 SV=1	4.09261	0.00390487	up
tr|M1D2W7|M1D2W7_SOLTU	Nucleoside diphosphate kinase OS=Solanum tuberosum OX=4113 GN=102578209 PE=3 SV=1	4.20727	0.0327547	up
tr|M1D353|M1D353_SOLTU	Uncharacterized protein OS=Solanum tuberosum OX=4113 GN=102591414 PE=3 SV=1	2.01372	0.0181964	up
tr|M1D3N1|M1D3N1_SOLTU	Uncharacterized protein OS=Solanum tuberosum OX=4113 PE=4 SV=1	16.4437	6.08156e-07	up
tr|M1D4C2|M1D4C2_SOLTU	Uncharacterized protein OS=Solanum tuberosum OX=4113 GN=102577559 PE=4 SV=1	0.474242	0.0204293	down
tr|M1D4F6|M1D4F6_SOLTU	Uncharacterized protein OS=Solanum tuberosum OX=4113 GN=102585794 PE=4 SV=1	3.10456	2.20414e-06	up
tr|M1D4F7|M1D4F7_SOLTU	Uncharacterized protein OS=Solanum tuberosum OX=4113 GN=102586126 PE=4 SV=1	4.96592	9.08908e-05	up
tr|M1D4J8|M1D4J8_SOLTU	Uncharacterized protein OS=Solanum tuberosum OX=4113 GN=102604339 PE=4 SV=1	3.90841	0.000104127	up
tr|M1D4M4|M1D4M4_SOLTU	Uncharacterized protein OS=Solanum tuberosum OX=4113 GN=102592172 PE=4 SV=1	7.31139	0.0367436	up
tr|M1D4S2|M1D4S2_SOLTU	Uncharacterized protein OS=Solanum tuberosum OX=4113 GN=102595598 PE=3 SV=1	3.7325	0.0237997	up
tr|M1D4T3|M1D4T3_SOLTU	Uncharacterized protein OS=Solanum tuberosum OX=4113 GN=102586757 PE=4 SV=1	5.54626	6.8235e-06	up
tr|M1D530|M1D530_SOLTU	Isocitrate dehydrogenase [NADP] OS=Solanum tuberosum OX=4113 GN=102591365 PE=3 SV=1	10.7647	4.20563e-09	up
tr|M1D578|M1D578_SOLTU	Peroxidase OS=Solanum tuberosum OX=4113 PE=3 SV=1	0.0816582	0.0412278	down
tr|M1D5G0|M1D5G0_SOLTU	Uncharacterized protein OS=Solanum tuberosum OX=4113 PE=4 SV=1	0.231207	0.0441991	down
tr|M1D5N3|M1D5N3_SOLTU	Cysteine synthase OS=Solanum tuberosum OX=4113 PE=3 SV=1	2.44343	0.0134466	up
tr|M1D5W8|M1D5W8_SOLTU	Uncharacterized protein OS=Solanum tuberosum OX=4113 GN=102599743 PE=4 SV=1	2.31206	0.0446624	up
tr|M1D6F8|M1D6F8_SOLTU	Uncharacterized protein OS=Solanum tuberosum OX=4113 GN=102584305 PE=4 SV=1	0.340408	0.00378081	down
tr|M1D6K2|M1D6K2_SOLTU	Uncharacterized protein OS=Solanum tuberosum OX=4113 PE=4 SV=1	2.48886	0.0155198	up
tr|M1D750|M1D750_SOLTU	Uncharacterized protein OS=Solanum tuberosum OX=4113 GN=102588699 PE=4 SV=1	0.30479	0.00138063	down
tr|M1D7J7|M1D7J7_SOLTU	Malic enzyme OS=Solanum tuberosum OX=4113 GN=102580952 PE=3 SV=1	2.29087	0.0482691	up
tr|M1D828|M1D828_SOLTU	Uncharacterized protein OS=Solanum tuberosum OX=4113 GN=102591696 PE=4 SV=1	0.237684	0.00765524	down
tr|M1DN37|M1DN37_SOLTU	Uncharacterized protein OS=Solanum tuberosum OX=4113 GN=102587255 PE=4 SV=1	6.42688	0.0371366	up
tr|M1DX09|M1DX09_SOLTU	Uncharacterized protein OS=Solanum tuberosum OX=4113 GN=102583614 PE=4 SV=1	2.53513	0.0243314	up
tr|O49945|O49945_SOLTU	Uncharacterized protein OS=Solanum tuberosum OX=4113 PE=2 SV=1	3.0761	0.0271635	up
tr|O49948|O49948_SOLTU	High mobility group protein OS=Solanum tuberosum OX=4113 PE=2 SV=1	0.224906	0.00719914	down
tr|Q2LAD8|Q2LAD8_SOLTU	Cinnamic acid 4-hydroxylase OS=Solanum tuberosum OX=4113 PE=3 SV=1	2.39883	7.18398e-05	up
tr|Q2PYX3|Q2PYX3_SOLTU	Fructose-bisphosphate aldolase OS=Solanum tuberosum OX=4113 GN=102577667 PE=2 SV=1	6.66807	0.00185518	up
tr|Q2V9B2|Q2V9B2_SOLTU	Eukaryotic translation initiation factor 2 beta subunit-like OS=Solanum tuberosum OX=4113 GN=102605977 PE=2 SV=1	3.37287	0.0196639	up
tr|Q2XTC3|Q2XTC3_SOLTU	ADP,ATP carrier protein-like OS=Solanum tuberosum OX=4113 PE=2 SV=1	3.66438	0.0163106	up
tr|Q38HU0|Q38HU0_SOLTU	RWD domain-containing protein OS=Solanum tuberosum OX=4113 PE=2 SV=1	2.07014	0.037832	up
tr|Q3HRX6|Q3HRX6_SOLTU	40S ribosomal protein S7 OS=Solanum tuberosum OX=4113 GN=102577530 PE=2 SV=1	2.07014	0.0299323	up
tr|Q3HRX7|Q3HRX7_SOLTU	Ribosomal protein L25-like protein OS=Solanum tuberosum OX=4113 GN=102588879 PE=2 SV=1	0.461318	0.000471756	down
tr|Q3HVL1|Q3HVL1_SOLTU	Elongation factor-like protein OS=Solanum tuberosum OX=4113 PE=2 SV=1	0.0401791	0.022266	down
tr|Q3HVL7|Q3HVL7_SOLTU	TSJT1-like protein OS=Solanum tuberosum OX=4113 GN=102596316 PE=2 SV=1	0.461318	0.0202963	down
tr|Q41427|Q41427_SOLTU	Polyphenol oxidase OS=Solanum tuberosum OX=4113 GN=PPO PE=2 SV=1	10	0.00362107	up
tr|Q41429|Q41429_SOLTU	Polyphenol oxidase (Fragment) OS=Solanum tuberosum OX=4113 GN=PPO PE=2 SV=1	10.4713	0.0202781	up
tr|Q6J5M8|Q6J5M8_SOLTU	Purple acid phosphatase OS=Solanum tuberosum OX=4113 GN=PAP3 PE=2 SV=1	0.469894	0.00575236	down
tr|Q6R608|Q6R608_SOLTU	4-alpha-glucanotransferase OS=Solanum tuberosum OX=4113 GN=DE2 PE=2 SV=1	5.91562	6.89639e-06	up
tr|Q6T7F2|Q6T7F2_SOLTU	5'-aminoimidazole ribonucleotide synthetase OS=Solanum tuberosum OX=4113 GN=purM PE=2 SV=1	4.87529	3.82087e-05	up
tr|Q84UC3|Q84UC3_SOLTU	Sucrose synthase OS=Solanum tuberosum OX=4113 PE=2 SV=1	0.267917	0.000121149	down
tr|Q84YG6|Q84YG6_SOLTU	Isoamylase isoform 2 OS=Solanum tuberosum OX=4113 PE=2 SV=1	4.74242	0.00729742	up
tr|Q8H0L9|Q8H0L9_SOLTU	DS2 protein OS=Solanum tuberosum OX=4113 GN=ds2 PE=4 SV=1	0.161436	0.0237949	down
tr|Q8H9C2|Q8H9C2_SOLTU	Ankyrin-like protein OS=Solanum tuberosum OX=4113 PE=2 SV=1	0.376704	0.030958	down
tr|Q8H9C6|Q8H9C6_SOLTU	Pyruvate decarboxylase (Fragment) OS=Solanum tuberosum OX=4113 GN=StPDC PE=2 SV=1	5.54626	0.000542938	up
tr|Q8H9C9|Q8H9C9_SOLTU	Phospho-2-dehydro-3-deoxyheptonate aldolase OS=Solanum tuberosum OX=4113 GN=DAPH synthase PE=2 SV=1	2.80543	0.0298831	up
tr|Q8LK04|Q8LK04_SOLTU	Glyceraldehyde-3-phosphate dehydrogenase OS=Solanum tuberosum OX=4113 PE=2 SV=1	2.26987	0.000903986	up
tr|Q8LT15|Q8LT15_SOLTU	Mitogen-activated protein kinase OS=Solanum tuberosum OX=4113 GN=StMPK4 PE=2 SV=1	2.65461	0.0251493	up
tr|Q948Z3|Q948Z3_SOLTU	Peroxidase OS=Solanum tuberosum OX=4113 GN=prx2 PE=2 SV=1	4.52898	0.0445531	up
tr|Q9AR55|Q9AR55_SOLTU	Putative membrane protein OS=Solanum tuberosum OX=4113 GN=poni1a PE=4 SV=1	5.80764	0.0199275	up
tr|Q9FEN7|Q9FEN7_SOLTU	Dihydrolipoyl dehydrogenase OS=Solanum tuberosum OX=4113 GN=lpd2 PE=2 SV=1	4.32514	0.0489386	up
tr|Q9SAP1|Q9SAP1_SOLTU	Lipoxygenase (Fragment) OS=Solanum tuberosum OX=4113 PE=2 SV=1	23.1206	0.00406259	up
tr|Q9ST64|Q9ST64_SOLTU	ATPase (Fragment) OS=Solanum tuberosum OX=4113 PE=2 SV=1	6.13762	0.0324791	up
tr|Q9XF12|Q9XF12_SOLTU	Peptidyl-prolyl cis-trans isomerase OS=Solanum tuberosum OX=4113 GN=102586427 PE=2 SV=1	3.25087	0.0399691	up
tr|S5S3M6|S5S3M6_9GAMM	Glyceraldehyde-3-phosphate dehydrogenase (Fragment) OS=Dickeya zeae OX=204042 GN=gapA PE=4 SV=1	4.57088	0.0384726	up
