# Supplementary material for: iTRAQ-based proteomic profiling of salt-tolerant and salt-sensitive potato (Solanum tuberosum) cultivars under salinity stress
Source: Front Plant Sci. 2025 Dec 1;16:1633048. doi: 10.3389/fpls.2025.1633048 (PMC12702756; doi:10.3389/fpls.2025.1633048)
Supplement: Supplementary Table 3 — Differentially accumulated proteins (DAPs) from the two potato cultivars response to salt stress. [file DataSheet3.xlsx]

## Sheet: 0hvs12h(D516)
Accession	Function	115:114	PVal 115:114	regulation
tr|M1BWV7|M1BWV7_SOLTU	Uncharacterized protein OS=Solanum tuberosum OX=4113 GN=102585000 PE=3 SV=1	1.85353	0.000414194	up
tr|M1AL00|M1AL00_SOLTU	Uncharacterized protein OS=Solanum tuberosum OX=4113 GN=102600112 PE=4 SV=1	0.180302	2.22045e-16	down
tr|M1AWS1|M1AWS1_SOLTU	Uncharacterized protein OS=Solanum tuberosum OX=4113 GN=102596400 PE=4 SV=1	0.263027	4.48171e-07	down
tr|M1AUM4|M1AUM4_SOLTU	Uncharacterized protein OS=Solanum tuberosum OX=4113 PE=4 SV=1	0.141906	6.41709e-14	down
tr|M1AVI1|M1AVI1_SOLTU	Uncharacterized protein OS=Solanum tuberosum OX=4113 GN=102589113 PE=4 SV=1	0.248886	0.0368544	down
tr|M1CFH9|M1CFH9_SOLTU	Uncharacterized protein OS=Solanum tuberosum OX=4113 GN=102580845 PE=4 SV=1	0.432514	8.96286e-05	down
tr|M1CS26|M1CS26_SOLTU	Phospholipase D OS=Solanum tuberosum OX=4113 GN=102595135 PE=3 SV=1	0.280543	3.04356e-09	down
tr|M1CSW4|M1CSW4_SOLTU	Uncharacterized protein OS=Solanum tuberosum OX=4113 GN=102586113 PE=4 SV=1	0.544503	0.00734466	down
tr|M1CJ63|M1CJ63_SOLTU	Uncharacterized protein OS=Solanum tuberosum OX=4113 GN=102600735 PE=3 SV=1	1.83654	0.0152796	up
tr|M1BJX6|M1BJX6_SOLTU	Uncharacterized protein OS=Solanum tuberosum OX=4113 GN=102604558 PE=4 SV=1	0.101859	0.0448514	down
tr|M1AJV5|M1AJV5_SOLTU	Uncharacterized protein OS=Solanum tuberosum OX=4113 GN=102586490 PE=4 SV=1	1.75388	0.00017596	up
tr|M1AZE4|M1AZE4_SOLTU	Glucose-6-phosphate isomerase OS=Solanum tuberosum OX=4113 GN=102585856 PE=3 SV=1	0.501187	4.22354e-06	down
tr|M1BTN7|M1BTN7_SOLTU	Uncharacterized protein OS=Solanum tuberosum OX=4113 PE=3 SV=1	3.56451	8.73529e-05	up
tr|M1CXP4|M1CXP4_SOLTU	Glycine cleavage system P protein OS=Solanum tuberosum OX=4113 PE=3 SV=1	0.409261	0.00033428	down
tr|Q6R608|Q6R608_SOLTU	4-alpha-glucanotransferase OS=Solanum tuberosum OX=4113 GN=DE2 PE=2 SV=1	2.24905	0.00269184	up
tr|M1ATY8|M1ATY8_SOLTU	Uncharacterized protein OS=Solanum tuberosum OX=4113 GN=102590709 PE=3 SV=1	0.21677	5.46418e-08	down
tr|M0ZIB2|M0ZIB2_SOLTU	Uncharacterized protein OS=Solanum tuberosum OX=4113 GN=102584442 PE=4 SV=1	2.96483	1.86346e-08	up
sp|P32811|PHSH_SOLTU	Alpha-glucan phosphorylase, H isozyme OS=Solanum tuberosum OX=4113 PE=1 SV=1	5.39511	2.86785e-07	up
tr|M1AWJ2|M1AWJ2_SOLTU	Uncharacterized protein OS=Solanum tuberosum OX=4113 GN=102598457 PE=3 SV=1	0.199526	0.0137503	down
tr|M0ZWP5|M0ZWP5_SOLTU	Coatomer subunit alpha OS=Solanum tuberosum OX=4113 GN=102582145 PE=4 SV=1	0.487529	0.0102453	down
tr|M1BS90|M1BS90_SOLTU	Peptidylprolyl isomerase OS=Solanum tuberosum OX=4113 GN=102590789 PE=4 SV=1	0.141906	1.22842e-08	down
tr|M1BHF1|M1BHF1_SOLTU	Protein disulfide-isomerase OS=Solanum tuberosum OX=4113 GN=102592089 PE=3 SV=1	0.248886	9.97061e-06	down
tr|M1BQI2|M1BQI2_SOLTU	Uncharacterized protein OS=Solanum tuberosum OX=4113 GN=102578539 PE=3 SV=1	0.444631	0.0347086	down
tr|M1D253|M1D253_SOLTU	Uncharacterized protein OS=Solanum tuberosum OX=4113 PE=4 SV=1	1.7378	0.0415822	up
tr|M0ZSD6|M0ZSD6_SOLTU	Uncharacterized protein OS=Solanum tuberosum OX=4113 GN=102595943 PE=3 SV=1	1.95885	0.00335588	up
tr|M1D530|M1D530_SOLTU	Isocitrate dehydrogenase [NADP] OS=Solanum tuberosum OX=4113 GN=102591365 PE=3 SV=1	5.7544	9.84045e-08	up
tr|M1C2Q1|M1C2Q1_SOLTU	Uncharacterized protein OS=Solanum tuberosum OX=4113 GN=102604021 PE=3 SV=1	1.83654	0.0182278	up
tr|M0ZSA3|M0ZSA3_SOLTU	Uncharacterized protein OS=Solanum tuberosum OX=4113 GN=102586212 PE=4 SV=1	2.24905	8.67914e-06	up
sp|Q43191|LOX15_SOLTU	Probable linoleate 9S-lipoxygenase 5 OS=Solanum tuberosum OX=4113 GN=LOX1.5 PE=2 SV=1	2.35505	0.00100896	up
tr|M0ZY56|M0ZY56_SOLTU	Plasma membrane ATPase OS=Solanum tuberosum OX=4113 PE=3 SV=1	2.60615	0.000128932	up
tr|M1D118|M1D118_SOLTU	Uncharacterized protein OS=Solanum tuberosum OX=4113 GN=102588627 PE=4 SV=1	0.387258	8.44825e-05	down
tr|M1BBU4|M1BBU4_SOLTU	Methylenetetrahydrofolate reductase OS=Solanum tuberosum OX=4113 GN=102598073 PE=3 SV=1	1.97697	0.0084867	up
tr|M1AKN6|M1AKN6_SOLTU	Phospholipase D OS=Solanum tuberosum OX=4113 GN=102588687 PE=3 SV=1	0.203236	5.02108e-06	down
tr|M1B8V3|M1B8V3_SOLTU	Polyadenylate-binding protein OS=Solanum tuberosum OX=4113 PE=3 SV=1	0.21677	5.7966e-08	down
cont|000135	cra|hCP1609934.2| keratin 1 (epidermolytic hyperkeratosis) [Homo sapiens (contaminant)]	4.20727	5.76424e-08	up
tr|M1A0G4|M1A0G4_SOLTU	Uncharacterized protein OS=Solanum tuberosum OX=4113 GN=102584948 PE=4 SV=1	1.92309	0.024	up
tr|M1AEP7|M1AEP7_SOLTU	Aminopeptidase OS=Solanum tuberosum OX=4113 GN=102600594 PE=3 SV=1	2.05116	0.0231348	up
tr|M0ZYC1|M0ZYC1_SOLTU	Protein disulfide-isomerase OS=Solanum tuberosum OX=4113 PE=3 SV=1	0.405508	0.00519541	down
tr|M0ZHF7|M0ZHF7_SOLTU	Uncharacterized protein OS=Solanum tuberosum OX=4113 GN=102591575 PE=3 SV=1	0.501187	0.00110976	down
tr|M1AZ99|M1AZ99_SOLTU	Protein disulfide-isomerase OS=Solanum tuberosum OX=4113 GN=102585666 PE=3 SV=1	0.444631	0.00269553	down
tr|Q2PYX3|Q2PYX3_SOLTU	Fructose-bisphosphate aldolase OS=Solanum tuberosum OX=4113 GN=102577667 PE=2 SV=1	10.4713	1.35977e-06	up
tr|M1CSB1|M1CSB1_SOLTU	Uncharacterized protein OS=Solanum tuberosum OX=4113 GN=102580921 PE=4 SV=1	0.343558	0.000808386	down
tr|M1CV87|M1CV87_SOLTU	Uncharacterized protein OS=Solanum tuberosum OX=4113 GN=102597808 PE=4 SV=1	3.34195	0.000179685	up
tr|M1CYM7|M1CYM7_SOLTU	Uncharacterized protein OS=Solanum tuberosum OX=4113 GN=102606375 PE=4 SV=1	0.383707	0.000923435	down
tr|Q68HC9|Q68HC9_SOLTU	Glucose-6-phosphate isomerase OS=Solanum tuberosum OX=4113 GN=GPI PE=2 SV=1	0.383707	0.00145703	down
tr|M0ZM28|M0ZM28_SOLTU	Uncharacterized protein OS=Solanum tuberosum OX=4113 GN=102595360 PE=4 SV=1	2.37684	0.0280358	up
tr|Q41427|Q41427_SOLTU	Polyphenol oxidase OS=Solanum tuberosum OX=4113 GN=PPO PE=2 SV=1	4.40555	0.0207914	up
tr|M1AE79|M1AE79_SOLTU	Protein disulfide-isomerase OS=Solanum tuberosum OX=4113 GN=102590935 PE=3 SV=1	0.253513	5.08715e-06	down
tr|M0ZNV9|M0ZNV9_SOLTU	Annexin OS=Solanum tuberosum OX=4113 GN=102586975 PE=3 SV=1	5.01187	0.000289304	up
tr|M1CL95|M1CL95_SOLTU	Uncharacterized protein OS=Solanum tuberosum OX=4113 GN=102582102 PE=3 SV=1	0.233346	8.06957e-07	down
tr|Q2XTD0|Q2XTD0_SOLTU	Adenosylhomocysteinase OS=Solanum tuberosum OX=4113 PE=2 SV=1	2.53513	0.00496939	up
tr|Q2VCJ2|Q2VCJ2_SOLTU	Ribosomal protein L3-like OS=Solanum tuberosum OX=4113 GN=102598069 PE=2 SV=1	0.544503	0.00592228	down
tr|M1A0W3|M1A0W3_SOLTU	Uncharacterized protein OS=Solanum tuberosum OX=4113 GN=102583884 PE=4 SV=1	0.428549	0.0173622	down
tr|M1A466|M1A466_SOLTU	Uncharacterized protein OS=Solanum tuberosum OX=4113 GN=102580136 PE=4 SV=1	2.75423	0.00122595	up
tr|M1BUY1|M1BUY1_SOLTU	Methionine S-methyltransferase OS=Solanum tuberosum OX=4113 GN=102601157 PE=3 SV=1	1.55597	0.000314522	up
tr|A7M8K3|A7M8K3_SOLTU	Ran GTPase-activating protein 1 OS=Solanum tuberosum OX=4113 GN=ranGAP1 PE=2 SV=1	0.49204	0.0243469	down
sp|Q9M4G4|PGMC_SOLTU	Phosphoglucomutase, cytoplasmic OS=Solanum tuberosum OX=4113 GN=PGM1 PE=2 SV=1	3.83707	6.81745e-05	up
tr|M0ZU92|M0ZU92_SOLTU	Uncharacterized protein OS=Solanum tuberosum OX=4113 GN=102587049 PE=4 SV=1	0.331131	0.0002738	down
tr|M1A7J1|M1A7J1_SOLTU	Uncharacterized protein OS=Solanum tuberosum OX=4113 GN=102596191 PE=3 SV=1	3.43558	3.64377e-09	up
tr|M1C9X0|M1C9X0_SOLTU	Uncharacterized protein OS=Solanum tuberosum OX=4113 GN=102602244 PE=3 SV=1	0.376704	0.00178424	down
tr|M1DSQ9|M1DSQ9_SOLTU	6-phosphogluconate dehydrogenase, decarboxylating OS=Solanum tuberosum OX=4113 GN=102603339 PE=3 SV=1	0.448745	0.0161797	down
tr|M1A1E3|M1A1E3_SOLTU	Uncharacterized protein OS=Solanum tuberosum OX=4113 PE=4 SV=1	2.07014	7.27846e-06	up
tr|M1B7H6|M1B7H6_SOLTU	Uncharacterized protein OS=Solanum tuberosum OX=4113 GN=102582495 PE=3 SV=1	0.299226	1.55098e-05	down
tr|M1CA90|M1CA90_SOLTU	Uncharacterized protein OS=Solanum tuberosum OX=4113 PE=3 SV=1	3.10456	0.00172651	up
tr|M1D3N1|M1D3N1_SOLTU	Uncharacterized protein OS=Solanum tuberosum OX=4113 PE=4 SV=1	5.54626	3.80279e-05	up
tr|M0ZLQ0|M0ZLQ0_SOLTU	Eukaryotic translation initiation factor 3 subunit M OS=Solanum tuberosum OX=4113 GN=102578354 PE=3 SV=1	2.53513	0.00108827	up
tr|M1CSC4|M1CSC4_SOLTU	Glutathione synthetase OS=Solanum tuberosum OX=4113 PE=3 SV=1	0.416869	0.00422342	down
tr|M1BFP9|M1BFP9_SOLTU	Aldehyde dehydrogenase OS=Solanum tuberosum OX=4113 GN=102597977 PE=3 SV=1	2.39883	0.00311798	up
tr|M1AD94|M1AD94_SOLTU	Uncharacterized protein OS=Solanum tuberosum OX=4113 GN=102592236 PE=3 SV=1	3.53183	1.88998e-05	up
tr|M1AWV2|M1AWV2_SOLTU	Uncharacterized protein OS=Solanum tuberosum OX=4113 PE=4 SV=1	1.6293	0.000438878	up
cont|000136	cra|hCP1812051| keratin 10 (epidermolytic hyperkeratosis; keratosis palmaris et plantaris) [Homo sapiens (contaminant)]	4.13048	1.13578e-07	up
tr|M1AE23|M1AE23_SOLTU	Uncharacterized protein OS=Solanum tuberosum OX=4113 GN=102584758 PE=3 SV=1	0.394457	0.0127265	down
tr|M1AYY7|M1AYY7_SOLTU	Uncharacterized protein OS=Solanum tuberosum OX=4113 GN=102582419 PE=3 SV=1	5.44503	0.000459984	up
tr|M1CVC9|M1CVC9_SOLTU	Uncharacterized protein OS=Solanum tuberosum OX=4113 GN=102587452 PE=4 SV=1	0.0990832	0.000186705	down
tr|M1D0M1|M1D0M1_SOLTU	Uncharacterized protein OS=Solanum tuberosum OX=4113 GN=102604551 PE=3 SV=1	2.58226	6.07169e-05	up
tr|Q9FEN7|Q9FEN7_SOLTU	Dihydrolipoyl dehydrogenase OS=Solanum tuberosum OX=4113 GN=lpd2 PE=2 SV=1	5.34564	0.00193772	up
tr|M0ZIL7|M0ZIL7_SOLTU	Uncharacterized protein OS=Solanum tuberosum OX=4113 GN=102590869 PE=3 SV=1	5.24808	0.00106049	up
tr|M1AC63|M1AC63_SOLTU	Uncharacterized protein OS=Solanum tuberosum OX=4113 GN=102581092 PE=3 SV=1	0.349945	0.0112515	down
tr|M1CC25|M1CC25_SOLTU	Uncharacterized protein OS=Solanum tuberosum OX=4113 PE=4 SV=1	0.322107	0.00273136	down
tr|Q7Y078|Q7Y078_SOLTU	Sucrose synthase OS=Solanum tuberosum OX=4113 GN=sus4 PE=2 SV=1	3.43558	0.0322027	up
tr|M1CX22|M1CX22_SOLTU	Uncharacterized protein OS=Solanum tuberosum OX=4113 GN=102599350 PE=3 SV=1	3.83707	0.00113355	up
tr|Q38HV9|Q38HV9_SOLTU	Uncharacterized protein OS=Solanum tuberosum OX=4113 PE=2 SV=1	0.387258	0.0107564	down
tr|M1C6L7|M1C6L7_SOLTU	Adenylosuccinate synthetase, chloroplastic OS=Solanum tuberosum OX=4113 GN=PURA PE=3 SV=1	0.570164	0.0242833	down
tr|M1AQH1|M1AQH1_SOLTU	Uncharacterized protein OS=Solanum tuberosum OX=4113 GN=102599458 PE=3 SV=1	1.88799	0.00645847	up
tr|M0ZSL3|M0ZSL3_SOLTU	Uncharacterized protein OS=Solanum tuberosum OX=4113 PE=3 SV=1	0.390841	8.0185e-05	down
tr|Q3HVN5|Q3HVN5_SOLTU	Dehydroascorbate reductase OS=Solanum tuberosum OX=4113 GN=102577622 PE=2 SV=1	0.258226	0.00047309	down
tr|M1A6A6|M1A6A6_SOLTU	Uncharacterized protein OS=Solanum tuberosum OX=4113 GN=102582256 PE=4 SV=1	2.80543	0.00466071	up
tr|M1AX74|M1AX74_SOLTU	Probable bifunctional methylthioribulose-1-phosphate dehydratase/enolase-phosphatase E1 OS=Solanum tuberosum OX=4113 GN=102592458 PE=3 SV=1	3.13329	1.47764e-06	up
tr|M1CPA2|M1CPA2_SOLTU	Uncharacterized protein OS=Solanum tuberosum OX=4113 GN=102601259 PE=4 SV=1	3.7325	1.72236e-05	up
tr|M1BGJ0|M1BGJ0_SOLTU	Uncharacterized protein OS=Solanum tuberosum OX=4113 PE=4 SV=1	0.49204	0.040552	down
tr|Q8H9C6|Q8H9C6_SOLTU	Pyruvate decarboxylase (Fragment) OS=Solanum tuberosum OX=4113 GN=StPDC PE=2 SV=1	7.11213	0.00319783	up
tr|M1CD32|M1CD32_SOLTU	Uncharacterized protein OS=Solanum tuberosum OX=4113 PE=4 SV=1	3.43558	0.000272542	up
tr|M1A3M5|M1A3M5_SOLTU	Uncharacterized protein OS=Solanum tuberosum OX=4113 GN=102586137 PE=4 SV=1	3.28095	7.35766e-05	up
tr|M1AZM2|M1AZM2_SOLTU	Uncharacterized protein OS=Solanum tuberosum OX=4113 GN=102591082 PE=4 SV=1	1.67494	0.00682641	up
tr|M1CWI5|M1CWI5_SOLTU	Uncharacterized protein OS=Solanum tuberosum OX=4113 PE=4 SV=1	0.440555	0.00208897	down
tr|M1D357|M1D357_SOLTU	Uncharacterized protein OS=Solanum tuberosum OX=4113 GN=102594404 PE=4 SV=1	0.37325	0.0200011	down
tr|M1CF88|M1CF88_SOLTU	Polyadenylate-binding protein OS=Solanum tuberosum OX=4113 GN=102585145 PE=3 SV=1	0.242103	1.23933e-05	down
tr|M1CSF3|M1CSF3_SOLTU	Coatomer subunit beta' OS=Solanum tuberosum OX=4113 PE=3 SV=1	0.440555	0.0106251	down
tr|M1B4H5|M1B4H5_SOLTU	Uncharacterized protein OS=Solanum tuberosum OX=4113 GN=102601553 PE=3 SV=1	0.369828	0.0102628	down
tr|M1C916|M1C916_SOLTU	Uncharacterized protein OS=Solanum tuberosum OX=4113 GN=102596095 PE=3 SV=1	0.207014	0.000152114	down
tr|M1BAA6|M1BAA6_SOLTU	Serine hydroxymethyltransferase OS=Solanum tuberosum OX=4113 GN=102580488 PE=3 SV=1	4.28548	2.0382e-05	up
tr|M1AEB9|M1AEB9_SOLTU	Beta-galactosidase OS=Solanum tuberosum OX=4113 GN=102604796 PE=3 SV=1	0.524808	0.0225475	down
tr|M1ARK1|M1ARK1_SOLTU	Uncharacterized protein OS=Solanum tuberosum OX=4113 PE=4 SV=1	0.436516	0.0405673	down
tr|M1AJA2|M1AJA2_SOLTU	Uncharacterized protein OS=Solanum tuberosum OX=4113 PE=4 SV=1	0.394457	0.000443788	down
tr|M1CBF6|M1CBF6_SOLTU	Uncharacterized protein OS=Solanum tuberosum OX=4113 GN=102581781 PE=3 SV=1	0.383707	0.0176594	down
tr|M1B744|M1B744_SOLTU	Succinate dehydrogenase [ubiquinone] flavoprotein subunit, mitochondrial OS=Solanum tuberosum OX=4113 GN=102604123 PE=3 SV=1	1.78649	0.00164037	up
tr|M1CD67|M1CD67_SOLTU	Uncharacterized protein OS=Solanum tuberosum OX=4113 GN=102597871 PE=3 SV=1	0.554626	0.0321072	down
tr|M1AJ68|M1AJ68_SOLTU	Uncharacterized protein OS=Solanum tuberosum OX=4113 PE=4 SV=1	0.57544	0.0207182	down
tr|M1BXV3|M1BXV3_SOLTU	Uncharacterized protein OS=Solanum tuberosum OX=4113 GN=102604251 PE=4 SV=1	0.145881	1.55831e-05	down
tr|M1CL47|M1CL47_SOLTU	Uncharacterized protein OS=Solanum tuberosum OX=4113 GN=102591695 PE=4 SV=1	3.46737	0.0402809	up
tr|M1C3S5|M1C3S5_SOLTU	Uncharacterized protein OS=Solanum tuberosum OX=4113 PE=3 SV=1	11.272	0.00156205	up
tr|Q38HT0|Q38HT0_SOLTU	Proteasome subunit alpha type OS=Solanum tuberosum OX=4113 GN=102577646 PE=2 SV=1	0.237684	0.000294707	down
tr|M1D6K2|M1D6K2_SOLTU	Uncharacterized protein OS=Solanum tuberosum OX=4113 PE=4 SV=1	4.16869	0.000291037	up
tr|Q84YG5|Q84YG5_SOLTU	Isoamylase isoform 3 OS=Solanum tuberosum OX=4113 PE=2 SV=1	0.207014	1.86334e-05	down
tr|M1C1K7|M1C1K7_SOLTU	Uncharacterized protein OS=Solanum tuberosum OX=4113 GN=102583953 PE=4 SV=1	0.390841	0.0435703	down
tr|M0ZMF8|M0ZMF8_SOLTU	Phosphoserine aminotransferase OS=Solanum tuberosum OX=4113 GN=102591400 PE=3 SV=1	3.53183	0.000832399	up
tr|M1B0E5|M1B0E5_SOLTU	Uncharacterized protein OS=Solanum tuberosum OX=4113 GN=102586615 PE=4 SV=1	0.0765597	9.99591e-10	down
tr|M1B818|M1B818_SOLTU	Uncharacterized protein OS=Solanum tuberosum OX=4113 GN=102588156 PE=3 SV=1	2.44343	1.08507e-06	up
tr|M1B584|M1B584_SOLTU	Uncharacterized protein OS=Solanum tuberosum OX=4113 PE=4 SV=1	0.265461	0.0046849	down
tr|M1CIA9|M1CIA9_SOLTU	Malic enzyme OS=Solanum tuberosum OX=4113 GN=102598765 PE=3 SV=1	0.591562	0.0377938	down
tr|M1BPZ5|M1BPZ5_SOLTU	Uncharacterized protein OS=Solanum tuberosum OX=4113 GN=102598930 PE=4 SV=1	0.272898	0.015172	down
tr|M1D596|M1D596_SOLTU	Uncharacterized protein OS=Solanum tuberosum OX=4113 PE=3 SV=1	1.75388	0.0181352	up
tr|M1ACK8|M1ACK8_SOLTU	Uncharacterized protein OS=Solanum tuberosum OX=4113 GN=102579743 PE=4 SV=1	0.49204	0.00671575	down
tr|M1C9T0|M1C9T0_SOLTU	Uncharacterized protein OS=Solanum tuberosum OX=4113 GN=102591315 PE=3 SV=1	2.77971	0.0193115	up
tr|M1B8D6|M1B8D6_SOLTU	Alpha-galactosidase OS=Solanum tuberosum OX=4113 GN=102601840 PE=3 SV=1	0.21677	9.60672e-06	down
tr|M1AGS1|M1AGS1_SOLTU	Uncharacterized protein OS=Solanum tuberosum OX=4113 GN=102588119 PE=4 SV=1	0.559758	0.00511085	down
tr|M1BDK7|M1BDK7_SOLTU	4-alpha-glucanotransferase OS=Solanum tuberosum OX=4113 PE=3 SV=1	3.83707	0.00508413	up
tr|M1ASK9|M1ASK9_SOLTU	Uncharacterized protein OS=Solanum tuberosum OX=4113 PE=4 SV=1	0.246604	0.000179578	down
tr|M1C547|M1C547_SOLTU	Uncharacterized protein OS=Solanum tuberosum OX=4113 GN=102595093 PE=4 SV=1	0.172187	0.0422548	down
tr|M1AJK1|M1AJK1_SOLTU	NADPH--cytochrome P450 reductase OS=Solanum tuberosum OX=4113 GN=102604882 PE=3 SV=1	0.343558	0.00164558	down
tr|M1DF23|M1DF23_SOLTU	Uncharacterized protein OS=Solanum tuberosum OX=4113 GN=102598020 PE=4 SV=1	0.343558	0.00133646	down
tr|M1CC20|M1CC20_SOLTU	Uncharacterized protein OS=Solanum tuberosum OX=4113 GN=102591839 PE=4 SV=1	0.432514	0.00737275	down
tr|M1C911|M1C911_SOLTU	Peroxidase OS=Solanum tuberosum OX=4113 GN=102592332 PE=3 SV=1	10.5682	0.00226762	up
tr|M1CN89|M1CN89_SOLTU	Uncharacterized protein OS=Solanum tuberosum OX=4113 GN=102589540 PE=3 SV=1	0.188799	0.00378716	down
tr|M1C015|M1C015_SOLTU	Uncharacterized protein OS=Solanum tuberosum OX=4113 GN=102580720 PE=3 SV=1	0.165959	1.22174e-05	down
tr|M1CMF9|M1CMF9_SOLTU	Adenylosuccinate lyase OS=Solanum tuberosum OX=4113 GN=102585452 PE=3 SV=1	0.199526	0.00306798	down
tr|M1A379|M1A379_SOLTU	Uncharacterized protein OS=Solanum tuberosum OX=4113 PE=3 SV=1	1.87068	0.0162016	up
tr|M1CWL7|M1CWL7_SOLTU	Eukaryotic translation initiation factor 3 subunit D OS=Solanum tuberosum OX=4113 GN=102588135 PE=3 SV=1	0.387258	0.00782551	down
tr|M0ZY73|M0ZY73_SOLTU	Uncharacterized protein OS=Solanum tuberosum OX=4113 GN=102585295 PE=4 SV=1	0.487529	0.0334042	down
tr|M1CX90|M1CX90_SOLTU	Eukaryotic translation initiation factor 3 subunit E OS=Solanum tuberosum OX=4113 GN=102606100 PE=3 SV=1	1.65959	0.0330354	up
tr|M1CR31|M1CR31_SOLTU	Uncharacterized protein OS=Solanum tuberosum OX=4113 GN=102584171 PE=4 SV=1	3.63078	0.00282514	up
tr|M1CQ92|M1CQ92_SOLTU	Pyruvate kinase OS=Solanum tuberosum OX=4113 PE=3 SV=1	3.40408	0.000832943	up
tr|Q6J5M8|Q6J5M8_SOLTU	Purple acid phosphatase OS=Solanum tuberosum OX=4113 GN=PAP3 PE=2 SV=1	0.353183	0.000641147	down
tr|M1BJW9|M1BJW9_SOLTU	Uncharacterized protein OS=Solanum tuberosum OX=4113 GN=102601645 PE=3 SV=1	1.70608	0.0154199	up
tr|M1ASG7|M1ASG7_SOLTU	Glyceraldehyde-3-phosphate dehydrogenase OS=Solanum tuberosum OX=4113 GN=102589564 PE=3 SV=1	2.31206	0.0228485	up
tr|Q43180|Q43180_SOLTU	Fumarase OS=Solanum tuberosum OX=4113 GN=fum1 PE=2 SV=1	2.75423	0.000786626	up
tr|M1C6B8|M1C6B8_SOLTU	Glutamine synthetase OS=Solanum tuberosum OX=4113 GN=102595103 PE=3 SV=1	2.96483	0.00306223	up
tr|M1CZM1|M1CZM1_SOLTU	Proliferating cell nuclear antigen OS=Solanum tuberosum OX=4113 GN=102581875 PE=3 SV=1	0.42462	0.00102473	down
tr|O65360|O65360_SOLTU	1,3-beta-glucan glucanohydrolase OS=Solanum tuberosum OX=4113 PE=3 SV=1	3.16228	0.0353649	up
sp|P14675|ADH3_SOLTU	Alcohol dehydrogenase 3 OS=Solanum tuberosum OX=4113 GN=ADH3 PE=2 SV=1	12.5892	3.90998e-07	up
tr|Q6XP48|Q6XP48_SOLTU	UDP-Glc-4-epimerase OS=Solanum tuberosum OX=4113 GN=StUGE51 PE=2 SV=1	2.03236	0.000124971	up
tr|D2KBA9|D2KBA9_SOLTU	Dehydroquinate dehydratase OS=Solanum tuberosum OX=4113 GN=DD PE=2 SV=1	4.87529	0.000394459	up
tr|M1CE55|M1CE55_SOLTU	Peroxidase OS=Solanum tuberosum OX=4113 GN=102581076 PE=3 SV=1	0.343558	0.029051	down
tr|M0ZT62|M0ZT62_SOLTU	Uncharacterized protein OS=Solanum tuberosum OX=4113 GN=102597291 PE=4 SV=1	0.283139	0.00174232	down
tr|M1B9Y5|M1B9Y5_SOLTU	Uncharacterized protein OS=Solanum tuberosum OX=4113 GN=102578620 PE=4 SV=1	2.75423	3.87477e-05	up
tr|M1C2U6|M1C2U6_SOLTU	Uncharacterized protein OS=Solanum tuberosum OX=4113 GN=102578694 PE=3 SV=1	0.313329	0.00292753	down
tr|M1D5K4|M1D5K4_SOLTU	Uncharacterized protein OS=Solanum tuberosum OX=4113 GN=102598896 PE=4 SV=1	0.214783	0.0015797	down
tr|M1APN1|M1APN1_SOLTU	Uncharacterized protein OS=Solanum tuberosum OX=4113 GN=102601545 PE=4 SV=1	0.158489	0.00221241	down
tr|M1A1D2|M1A1D2_SOLTU	Uncharacterized protein OS=Solanum tuberosum OX=4113 GN=102595687 PE=4 SV=1	0.177011	0.000572687	down
tr|M0ZT51|M0ZT51_SOLTU	Proteasome subunit alpha type OS=Solanum tuberosum OX=4113 GN=102582717 PE=3 SV=1	0.255859	0.00136531	down
tr|M1CZB0|M1CZB0_SOLTU	Uncharacterized protein OS=Solanum tuberosum OX=4113 GN=102590002 PE=3 SV=1	0.258226	0.0197976	down
tr|M1CBR8|M1CBR8_SOLTU	Coatomer subunit delta OS=Solanum tuberosum OX=4113 GN=102588907 PE=3 SV=1	0.405508	0.00540109	down
tr|M1AFA9|M1AFA9_SOLTU	Glutamate dehydrogenase OS=Solanum tuberosum OX=4113 GN=102585678 PE=3 SV=1	4.13048	0.0168364	up
tr|M0ZM13|M0ZM13_SOLTU	Uncharacterized protein OS=Solanum tuberosum OX=4113 GN=102603773 PE=4 SV=1	0.110662	9.65702e-06	down
tr|M1AME5|M1AME5_SOLTU	Patatin OS=Solanum tuberosum OX=4113 GN=102589148 PE=3 SV=1	4.32514	0.00499608	up
tr|M1CDD9|M1CDD9_SOLTU	Pyruvate kinase OS=Solanum tuberosum OX=4113 PE=3 SV=1	5.01187	0.000138162	up
tr|M1CKG8|M1CKG8_SOLTU	Uncharacterized protein OS=Solanum tuberosum OX=4113 GN=102589875 PE=3 SV=1	2.37684	0.0163042	up
tr|M1A2E0|M1A2E0_SOLTU	Uncharacterized protein OS=Solanum tuberosum OX=4113 GN=102586770 PE=3 SV=1	0.343558	2.47748e-05	down
tr|Q38JJ2|Q38JJ2_SOLTU	Disulfide-isomerase-like protein OS=Solanum tuberosum OX=4113 PE=2 SV=1	0.597035	0.0192739	down
tr|M1B9J5|M1B9J5_SOLTU	Uncharacterized protein OS=Solanum tuberosum OX=4113 GN=102587356 PE=4 SV=1	6.85488	0.000171404	up
tr|M1D1P2|M1D1P2_SOLTU	Uncharacterized protein OS=Solanum tuberosum OX=4113 GN=102586320 PE=4 SV=1	2.22844	0.0130466	up
tr|M0ZN11|M0ZN11_SOLTU	Uncharacterized protein OS=Solanum tuberosum OX=4113 GN=102596820 PE=4 SV=1	0.570164	0.0119105	down
tr|M1BV78|M1BV78_SOLTU	Peptidylprolyl isomerase OS=Solanum tuberosum OX=4113 GN=102589847 PE=4 SV=1	0.195884	0.000148436	down
tr|M1BCZ9|M1BCZ9_SOLTU	Lactoylglutathione lyase OS=Solanum tuberosum OX=4113 GN=102599485 PE=3 SV=1	0.283139	0.00316642	down
tr|M1C2S4|M1C2S4_SOLTU	Uncharacterized protein OS=Solanum tuberosum OX=4113 GN=102597025 PE=4 SV=1	0.356451	0.00138907	down
tr|A8UGP3|A8UGP3_SOLTU	1,2-dihydroxy-3-keto-5-methylthiopentene dioxygenase OS=Solanum tuberosum OX=4113 GN=ARD PE=2 SV=1	0.21677	0.000656641	down
tr|M1CCK1|M1CCK1_SOLTU	Peroxidase OS=Solanum tuberosum OX=4113 PE=3 SV=1	10	2.0759e-06	up
tr|A0A127S3B9|A0A127S3B9_RALSL	60 kDa chaperonin OS=Ralstonia solanacearum OX=305 GN=groEL PE=3 SV=1	1.64437	0.0154641	up
tr|M0ZMB0|M0ZMB0_SOLTU	Uncharacterized protein OS=Solanum tuberosum OX=4113 PE=4 SV=1	0.20893	0.000539327	down
tr|M0ZTX6|M0ZTX6_SOLTU	Uncharacterized protein OS=Solanum tuberosum OX=4113 GN=102600433 PE=4 SV=1	0.515229	0.00132953	down
tr|M0ZXX7|M0ZXX7_SOLTU	Uncharacterized protein OS=Solanum tuberosum OX=4113 GN=102597239 PE=4 SV=1	2.67917	0.00838899	up
tr|M1B3E8|M1B3E8_SOLTU	Uncharacterized protein OS=Solanum tuberosum OX=4113 GN=102581723 PE=4 SV=1	0.328095	0.037524	down
tr|M1CXI3|M1CXI3_SOLTU	Importin subunit alpha OS=Solanum tuberosum OX=4113 GN=102605051 PE=3 SV=1	0.440555	0.0166053	down
tr|M1CET8|M1CET8_SOLTU	Uncharacterized protein OS=Solanum tuberosum OX=4113 GN=102593542 PE=4 SV=1	0.346737	0.0236009	down
tr|M0ZJ08|M0ZJ08_SOLTU	Uncharacterized protein OS=Solanum tuberosum OX=4113 GN=102601245 PE=3 SV=1	3.04789	0.0143993	up
tr|M1BNJ2|M1BNJ2_SOLTU	Uncharacterized protein OS=Solanum tuberosum OX=4113 GN=102606211 PE=3 SV=1	5.7544	2.04513e-05	up
tr|M1A1W0|M1A1W0_SOLTU	Uncharacterized protein OS=Solanum tuberosum OX=4113 GN=102584791 PE=3 SV=1	1.94089	0.0270689	up
tr|M0ZYT4|M0ZYT4_SOLTU	Uncharacterized protein OS=Solanum tuberosum OX=4113 PE=4 SV=1	6.25173	0.00193473	up
tr|M1BQT9|M1BQT9_SOLTU	Uncharacterized protein OS=Solanum tuberosum OX=4113 GN=102591897 PE=4 SV=1	0.288403	0.0393348	down
tr|Q4JR84|Q4JR84_SOLTU	Pyridoxal kinase OS=Solanum tuberosum OX=4113 PE=2 SV=1	0.353183	0.00797752	down
tr|M1ANN8|M1ANN8_SOLTU	Uncharacterized protein OS=Solanum tuberosum OX=4113 GN=102599013 PE=4 SV=1	5.91562	0.000608878	up
tr|M1BG38|M1BG38_SOLTU	Uncharacterized protein OS=Solanum tuberosum OX=4113 GN=102592595 PE=4 SV=1	0.248886	0.00309698	down
tr|M1BU80|M1BU80_SOLTU	Uncharacterized protein OS=Solanum tuberosum OX=4113 PE=4 SV=1	0.398107	0.00486134	down
tr|M1CCJ6|M1CCJ6_SOLTU	Uncharacterized protein OS=Solanum tuberosum OX=4113 GN=102582451 PE=4 SV=1	2.37684	0.0273663	up
tr|M1BAR6|M1BAR6_SOLTU	Uncharacterized protein OS=Solanum tuberosum OX=4113 GN=102592389 PE=4 SV=1	0.18197	0.00415016	down
tr|M1ANH9|M1ANH9_SOLTU	Uncharacterized protein OS=Solanum tuberosum OX=4113 GN=102598068 PE=4 SV=1	0.380189	0.0212007	down
tr|M0ZQM8|M0ZQM8_SOLTU	Uncharacterized protein OS=Solanum tuberosum OX=4113 GN=102577542 PE=3 SV=1	3.40408	0.000463474	up
tr|M1CRG6|M1CRG6_SOLTU	Uncharacterized protein OS=Solanum tuberosum OX=4113 GN=102595472 PE=3 SV=1	0.30761	0.0217074	down
tr|M1CBR3|M1CBR3_SOLTU	Uncharacterized protein OS=Solanum tuberosum OX=4113 GN=102585266 PE=4 SV=1	0.469894	0.0213536	down
tr|M1A3M7|M1A3M7_SOLTU	Uncharacterized protein OS=Solanum tuberosum OX=4113 GN=102586798 PE=4 SV=1	0.387258	0.013457	down
tr|M1CFT9|M1CFT9_SOLTU	Uncharacterized protein OS=Solanum tuberosum OX=4113 GN=102586472 PE=4 SV=1	2.31206	0.0162535	up
tr|A0A2H4PU02|A0A2H4PU02_SOLCO	Atp1 OS=Solanum commersonii OX=4109 GN=atp1 PE=4 SV=1	2.33346	0.0280961	up
tr|M1CVX7|M1CVX7_SOLTU	Uncharacterized protein OS=Solanum tuberosum OX=4113 GN=102579886 PE=3 SV=1	1.65959	0.03903	up
sp|Q9FS88|MBCD_SOLTU	2-methylacyl-CoA dehydrogenase, mitochondrial OS=Solanum tuberosum OX=4113 GN=2MBCD PE=1 SV=2	0.340408	0.00203513	down
tr|M1AYQ6|M1AYQ6_SOLTU	Uncharacterized protein OS=Solanum tuberosum OX=4113 GN=102584452 PE=4 SV=1	0.366438	0.00152578	down
tr|M1CVI5|M1CVI5_SOLTU	Uncharacterized protein OS=Solanum tuberosum OX=4113 GN=102585121 PE=3 SV=1	0.366438	0.001325	down
tr|M1ABX1|M1ABX1_SOLTU	Uncharacterized protein OS=Solanum tuberosum OX=4113 GN=102586589 PE=3 SV=1	2.53513	0.0029113	up
tr|M1CRP6|M1CRP6_SOLTU	Uncharacterized protein OS=Solanum tuberosum OX=4113 GN=102597579 PE=4 SV=1	2.35505	0.00648953	up
tr|M1APW6|M1APW6_SOLTU	Uncharacterized protein OS=Solanum tuberosum OX=4113 GN=102596303 PE=4 SV=1	4.16869	0.00464725	up
tr|Q38HV0|Q38HV0_SOLTU	Salt tolerance protein 5-like protein OS=Solanum tuberosum OX=4113 GN=102577908 PE=2 SV=1	0.401791	0.0235379	down
tr|M1A251|M1A251_SOLTU	Peroxidase OS=Solanum tuberosum OX=4113 GN=102583921 PE=3 SV=1	5.29664	0.000141186	up
tr|M1CAF1|M1CAF1_SOLTU	Glycosyltransferase OS=Solanum tuberosum OX=4113 GN=102579078 PE=3 SV=1	2.80543	0.0233433	up
tr|M0ZRS0|M0ZRS0_SOLTU	Uncharacterized protein OS=Solanum tuberosum OX=4113 PE=3 SV=1	0.515229	0.0113569	down
tr|M1BCU6|M1BCU6_SOLTU	Succinate--CoA ligase [ADP-forming] subunit alpha, mitochondrial OS=Solanum tuberosum OX=4113 GN=102590419 PE=3 SV=1	0.130617	0.000943102	down
tr|M1D5X5|M1D5X5_SOLTU	Uncharacterized protein OS=Solanum tuberosum OX=4113 GN=102597587 PE=3 SV=1	2.12814	0.00132316	up
tr|M1A6C0|M1A6C0_SOLTU	Uncharacterized protein OS=Solanum tuberosum OX=4113 GN=102585448 PE=4 SV=1	0.401791	0.0124174	down
tr|M1AM09|M1AM09_SOLTU	Uncharacterized protein OS=Solanum tuberosum OX=4113 GN=102604810 PE=4 SV=1	0.178649	0.00681341	down
tr|M1C1E7|M1C1E7_SOLTU	Uncharacterized protein OS=Solanum tuberosum OX=4113 GN=102602039 PE=4 SV=1	2.14783	0.0268932	up
tr|M0ZUP2|M0ZUP2_SOLTU	Uncharacterized protein OS=Solanum tuberosum OX=4113 GN=102591551 PE=4 SV=1	0.383707	0.0352366	down
tr|M1A2T5|M1A2T5_SOLTU	Peptidyl-prolyl cis-trans isomerase OS=Solanum tuberosum OX=4113 GN=102602349 PE=3 SV=1	2.05116	0.0178849	up
tr|M1C0W7|M1C0W7_SOLTU	Uncharacterized protein OS=Solanum tuberosum OX=4113 PE=4 SV=1	0.380189	0.0169255	down
tr|Q43840|Q43840_SOLTU	NADH dehydrogenase [ubiquinone] flavoprotein 1, mitochondrial OS=Solanum tuberosum OX=4113 GN=102578812 PE=2 SV=1	0.405508	0.0144599	down
tr|M1BAA3|M1BAA3_SOLTU	Uncharacterized protein OS=Solanum tuberosum OX=4113 GN=102579841 PE=4 SV=1	3.22107	0.00185979	up
tr|M1ABD0|M1ABD0_SOLTU	Uncharacterized protein OS=Solanum tuberosum OX=4113 PE=4 SV=1	0.349945	0.00229763	down
tr|M1BZ68|M1BZ68_SOLTU	Uncharacterized protein OS=Solanum tuberosum OX=4113 GN=102592447 PE=3 SV=1	4.83059	1.09841e-06	up
tr|M1A5H7|M1A5H7_SOLTU	Uncharacterized protein OS=Solanum tuberosum OX=4113 GN=102593885 PE=3 SV=1	0.167494	0.00525421	down
tr|M1AE64|M1AE64_SOLTU	Proteasome subunit beta OS=Solanum tuberosum OX=4113 GN=102600302 PE=3 SV=1	0.272898	0.000603549	down
tr|M1B8Q1|M1B8Q1_SOLTU	Uncharacterized protein OS=Solanum tuberosum OX=4113 PE=4 SV=1	0.260615	6.22769e-05	down
tr|M1D905|M1D905_SOLTU	Uncharacterized protein OS=Solanum tuberosum OX=4113 PE=4 SV=1	1.97697	0.0307725	up
tr|M1BM64|M1BM64_SOLTU	Uncharacterized protein OS=Solanum tuberosum OX=4113 GN=102578760 PE=4 SV=1	1.92309	0.0137347	up
tr|M1B647|M1B647_SOLTU	Uncharacterized protein OS=Solanum tuberosum OX=4113 GN=102583107 PE=3 SV=1	0.210863	0.000754372	down
tr|M1BLX9|M1BLX9_SOLTU	RuvB-like helicase OS=Solanum tuberosum OX=4113 GN=102601112 PE=3 SV=1	1.85353	0.00859023	up
tr|M1ALN4|M1ALN4_SOLTU	Uncharacterized protein OS=Solanum tuberosum OX=4113 GN=102580468 PE=4 SV=1	1.58489	0.0349038	up
tr|M1BBJ6|M1BBJ6_SOLTU	Uncharacterized protein OS=Solanum tuberosum OX=4113 GN=102595669 PE=3 SV=1	2.70396	0.0123217	up
tr|M1B359|M1B359_SOLTU	Uncharacterized protein OS=Solanum tuberosum OX=4113 PE=4 SV=1	0.554626	0.0400657	down
tr|M1ASC6|M1ASC6_SOLTU	Uncharacterized protein OS=Solanum tuberosum OX=4113 GN=102592083 PE=4 SV=1	0.190546	0.00145823	down
tr|M1CD27|M1CD27_SOLTU	Methylthioribose-1-phosphate isomerase OS=Solanum tuberosum OX=4113 GN=102596204 PE=3 SV=1	1.88799	0.0260511	up
tr|A0A0N7CI26|A0A0N7CI26_SOLTU	Ribulose bisphosphate carboxylase large chain OS=Solanum tuberosum OX=4113 GN=rbcL PE=3 SV=1	4.13048	2.43211e-05	up
tr|M1AH70|M1AH70_SOLTU	Uncharacterized protein OS=Solanum tuberosum OX=4113 GN=102600094 PE=4 SV=1	0.20893	0.000429681	down
tr|M1A9H8|M1A9H8_SOLTU	Uncharacterized protein OS=Solanum tuberosum OX=4113 GN=102592263 PE=4 SV=1	0.207014	0.000670103	down
tr|M0ZJA6|M0ZJA6_SOLTU	Uncharacterized protein OS=Solanum tuberosum OX=4113 PE=3 SV=1	0.496592	0.0161551	down
tr|M1BYH5|M1BYH5_SOLTU	Uncharacterized protein OS=Solanum tuberosum OX=4113 GN=102583279 PE=3 SV=1	0.201372	0.0416904	down
tr|M1AG38|M1AG38_SOLTU	Glycosyltransferase OS=Solanum tuberosum OX=4113 GN=102582803 PE=3 SV=1	9.63829	0.011895	up
tr|M1CAY1|M1CAY1_SOLTU	Uncharacterized protein OS=Solanum tuberosum OX=4113 GN=102586571 PE=4 SV=1	1.6293	0.0160201	up
tr|M1AY92|M1AY92_SOLTU	Uncharacterized protein OS=Solanum tuberosum OX=4113 PE=4 SV=1	0.167494	0.00217253	down
tr|M1CCK0|M1CCK0_SOLTU	Peroxidase OS=Solanum tuberosum OX=4113 GN=102586327 PE=3 SV=1	3.59749	0.020387	up
tr|M1B6Z5|M1B6Z5_SOLTU	Uncharacterized protein OS=Solanum tuberosum OX=4113 PE=4 SV=1	0.172187	0.00143137	down
sp|Q948T9|RBOHB_SOLTU	Respiratory burst oxidase homolog protein B OS=Solanum tuberosum OX=4113 GN=RBOHB PE=1 SV=1	2.75423	0.0206766	up
tr|M1CJE6|M1CJE6_SOLTU	Uncharacterized protein OS=Solanum tuberosum OX=4113 GN=102591070 PE=3 SV=1	0.328095	0.019614	down
tr|M1B2L8|M1B2L8_SOLTU	Uncharacterized protein OS=Solanum tuberosum OX=4113 GN=102588697 PE=4 SV=1	2.96483	0.00125435	up
tr|M1A404|M1A404_SOLTU	Uncharacterized protein OS=Solanum tuberosum OX=4113 GN=102581153 PE=4 SV=1	0.586138	0.0345166	down
tr|M1CYK7|M1CYK7_SOLTU	Uncharacterized protein OS=Solanum tuberosum OX=4113 GN=102595083 PE=4 SV=1	0.220801	0.0169362	down
tr|M1B409|M1B409_SOLTU	Uncharacterized protein OS=Solanum tuberosum OX=4113 GN=102583803 PE=4 SV=1	3.49945	0.0344045	up
tr|M1CM59|M1CM59_SOLTU	Uncharacterized protein OS=Solanum tuberosum OX=4113 GN=102595378 PE=4 SV=1	0.175388	0.0380827	down
tr|M1BCL1|M1BCL1_SOLTU	Uncharacterized protein OS=Solanum tuberosum OX=4113 PE=4 SV=1	2.85759	0.0039294	up
tr|M1CAA6|M1CAA6_SOLTU	Glycosyltransferase OS=Solanum tuberosum OX=4113 GN=102592315 PE=3 SV=1	2.75423	0.0444293	up
tr|M1A3D4|M1A3D4_SOLTU	Peptidyl-prolyl cis-trans isomerase OS=Solanum tuberosum OX=4113 GN=102586272 PE=3 SV=1	0.428549	0.0045641	down
tr|M1BT42|M1BT42_SOLTU	Ubiquitin carboxyl-terminal hydrolase OS=Solanum tuberosum OX=4113 GN=102599895 PE=3 SV=1	0.359749	0.0445602	down
tr|M1CT25|M1CT25_SOLTU	Uncharacterized protein OS=Solanum tuberosum OX=4113 GN=102584494 PE=3 SV=1	2.208	0.0188293	up
tr|Q6XZF8|Q6XZF8_SOLTU	Copper chaperone OS=Solanum tuberosum OX=4113 GN=CCS PE=4 SV=1	0.519996	0.0447857	down
tr|M1AHZ4|M1AHZ4_SOLTU	Uncharacterized protein OS=Solanum tuberosum OX=4113 GN=102584079 PE=4 SV=1	2.05116	0.00417083	up
tr|Q3HRX7|Q3HRX7_SOLTU	Ribosomal protein L25-like protein OS=Solanum tuberosum OX=4113 GN=102588879 PE=2 SV=1	0.349945	0.000812	down
tr|M0ZTP0|M0ZTP0_SOLTU	Uncharacterized protein OS=Solanum tuberosum OX=4113 GN=102579677 PE=4 SV=1	0.260615	0.0146507	down
sp|P20347|CPI1_SOLTU	Cysteine protease inhibitor 1 OS=Solanum tuberosum OX=4113 PE=1 SV=3	0.436516	0.0484929	down
tr|M1CBM8|M1CBM8_SOLTU	Uncharacterized protein OS=Solanum tuberosum OX=4113 GN=102591006 PE=4 SV=1	0.413047	0.0253143	down
tr|M1A8P1|M1A8P1_SOLTU	Uncharacterized protein OS=Solanum tuberosum OX=4113 PE=4 SV=1	2.72898	0.00431177	up
tr|M0ZY03|M0ZY03_SOLTU	Uncharacterized protein OS=Solanum tuberosum OX=4113 GN=102605105 PE=4 SV=1	0.380189	0.00593892	down
tr|M1AXH9|M1AXH9_SOLTU	L-lactate dehydrogenase OS=Solanum tuberosum OX=4113 PE=3 SV=1	2.22844	0.00945813	up
tr|M1B8T4|M1B8T4_SOLTU	Uncharacterized protein OS=Solanum tuberosum OX=4113 GN=102604895 PE=4 SV=1	0.461318	0.0041058	down
tr|M1B3K6|M1B3K6_SOLTU	Uncharacterized protein OS=Solanum tuberosum OX=4113 PE=4 SV=1	0.487529	0.0329319	down
tr|M1AHY9|M1AHY9_SOLTU	Uncharacterized protein OS=Solanum tuberosum OX=4113 GN=102586714 PE=4 SV=1	0.190546	0.00666183	down
tr|M1D2T1|M1D2T1_SOLTU	Uncharacterized protein OS=Solanum tuberosum OX=4113 PE=4 SV=1	0.260615	0.001132	down
tr|M1ANS9|M1ANS9_SOLTU	Uncharacterized protein OS=Solanum tuberosum OX=4113 GN=102606041 PE=4 SV=1	0.195884	0.000366855	down
tr|B3F8F4|B3F8F4_SOLTU	Glutaredoxin OS=Solanum tuberosum OX=4113 GN=GRX3 PE=2 SV=1	0.124738	0.0132499	down
tr|M1BF30|M1BF30_SOLTU	Uncharacterized protein OS=Solanum tuberosum OX=4113 PE=4 SV=1	0.413047	0.0300164	down
tr|M1BE45|M1BE45_SOLTU	Sucrose synthase OS=Solanum tuberosum OX=4113 PE=3 SV=1	2.33346	0.00316806	up
tr|M1BYI8|M1BYI8_SOLTU	Uncharacterized protein OS=Solanum tuberosum OX=4113 GN=102598609 PE=4 SV=1	2.35505	0.0249055	up
tr|M1A1K0|M1A1K0_SOLTU	Uncharacterized protein OS=Solanum tuberosum OX=4113 GN=102597985 PE=4 SV=1	0.12942	0.0418031	down
tr|M1D8N5|M1D8N5_SOLTU	Uncharacterized protein OS=Solanum tuberosum OX=4113 GN=102601174 PE=4 SV=1	1.69044	0.01459	up
tr|M1BQX5|M1BQX5_SOLTU	Phosphoglycolate phosphatase OS=Solanum tuberosum OX=4113 PE=3 SV=1	3.19154	0.0305891	up
tr|M1BXX6|M1BXX6_SOLTU	Uncharacterized protein OS=Solanum tuberosum OX=4113 PE=3 SV=1	2.03236	0.0221485	up
tr|M1C4J4|M1C4J4_SOLTU	Glycosyltransferase OS=Solanum tuberosum OX=4113 GN=102589545 PE=3 SV=1	7.37904	0.032247	up
tr|M1B8U3|M1B8U3_SOLTU	Uncharacterized protein OS=Solanum tuberosum OX=4113 GN=102602647 PE=4 SV=1	2.31206	0.0113634	up
tr|M1A6G8|M1A6G8_SOLTU	Uncharacterized protein OS=Solanum tuberosum OX=4113 GN=102591977 PE=3 SV=1	0.586138	0.0198879	down
tr|M0ZND7|M0ZND7_SOLTU	Carboxypeptidase OS=Solanum tuberosum OX=4113 GN=102592860 PE=3 SV=1	0.49204	0.00605337	down
tr|Q3HRY2|Q3HRY2_SOLTU	Ribosomal protein L17-like protein OS=Solanum tuberosum OX=4113 GN=102587469 PE=2 SV=1	0.114815	0.000973004	down
tr|M1AG73|M1AG73_SOLTU	Uncharacterized protein OS=Solanum tuberosum OX=4113 GN=102588273 PE=3 SV=1	0.288403	0.00360612	down
tr|M1CK99|M1CK99_SOLTU	Uncharacterized protein OS=Solanum tuberosum OX=4113 GN=102595869 PE=3 SV=1	0.366438	0.0086286	down
tr|A0A127RXP9|A0A127RXP9_RALSL	Elongation factor G OS=Ralstonia solanacearum OX=305 GN=fusA PE=3 SV=1	2.88403	0.000425737	up
tr|M1BFS5|M1BFS5_SOLTU	Cyanate hydratase OS=Solanum tuberosum OX=4113 GN=CYN PE=3 SV=1	0.0954993	0.01993	down
tr|M1BWJ0|M1BWJ0_SOLTU	40S ribosomal protein S4 OS=Solanum tuberosum OX=4113 GN=102587726 PE=3 SV=1	0.322107	0.0265214	down
tr|Q2V9C2|Q2V9C2_SOLTU	DNA-binding protein-like OS=Solanum tuberosum OX=4113 PE=2 SV=1	0.405508	0.00141177	down
tr|M0ZNB3|M0ZNB3_SOLTU	Uncharacterized protein OS=Solanum tuberosum OX=4113 GN=102579593 PE=4 SV=1	0.334195	0.0490423	down
tr|M1CCJ9|M1CCJ9_SOLTU	Peroxidase OS=Solanum tuberosum OX=4113 GN=102585990 PE=3 SV=1	4.2462	0.00330851	up
tr|P93786|P93786_SOLTU	14-3-3 protein OS=Solanum tuberosum OX=4113 GN=34G PE=2 SV=2	0.405508	0.0402133	down
tr|M0ZHD0|M0ZHD0_SOLTU	Uncharacterized protein OS=Solanum tuberosum OX=4113 GN=102600375 PE=4 SV=1	0.253513	0.000869371	down
tr|M1BT69|M1BT69_SOLTU	Uncharacterized protein OS=Solanum tuberosum OX=4113 GN=102594641 PE=3 SV=1	0.272898	0.0188673	down
tr|M1C160|M1C160_SOLTU	Uncharacterized protein OS=Solanum tuberosum OX=4113 GN=102581627 PE=4 SV=1	0.267917	0.0167441	down
tr|M1BCM0|M1BCM0_SOLTU	Uncharacterized protein OS=Solanum tuberosum OX=4113 GN=102602831 PE=3 SV=1	0.172187	0.000102184	down
tr|K7XKT4|K7XKT4_SOLTU	60S ribosomal protein L1 OS=Solanum tuberosum OX=4113 GN=102590167 PE=2 SV=1	0.283139	0.0240652	down
tr|Q307Y8|Q307Y8_SOLTU	Ribosomal protein L11-like protein OS=Solanum tuberosum OX=4113 GN=102584982 PE=2 SV=1	0.487529	0.0426328	down
tr|A0A0B4J3K8|A0A0B4J3K8_SOLTU	Uncharacterized protein OS=Solanum tuberosum OX=4113 GN=102577923 PE=4 SV=1	3.0761	0.00830603	up
tr|M1CL86|M1CL86_SOLTU	Dihydrolipoyl dehydrogenase OS=Solanum tuberosum OX=4113 GN=102605442 PE=3 SV=1	2.44343	0.00997437	up
tr|M1B891|M1B891_SOLTU	Uncharacterized protein OS=Solanum tuberosum OX=4113 GN=102584848 PE=4 SV=1	3.22107	0.0018932	up
tr|Q9ST61|Q9ST61_SOLTU	Cysteine protease OS=Solanum tuberosum OX=4113 GN=cyp PE=2 SV=1	0.319154	0.00506684	down
tr|M1D3Q0|M1D3Q0_SOLTU	Uncharacterized protein OS=Solanum tuberosum OX=4113 GN=102600791 PE=3 SV=1	0.159956	0.0342659	down
tr|M1C8F8|M1C8F8_SOLTU	Uncharacterized protein OS=Solanum tuberosum OX=4113 GN=102596097 PE=4 SV=1	2.83139	0.038372	up
tr|M1CLQ7|M1CLQ7_SOLTU	Carboxypeptidase OS=Solanum tuberosum OX=4113 GN=102588799 PE=3 SV=1	2.22844	0.00615754	up
tr|M1A3Z1|M1A3Z1_SOLTU	Uncharacterized protein OS=Solanum tuberosum OX=4113 GN=102588309 PE=3 SV=1	0.554626	0.0140727	down
tr|M1B8C8|M1B8C8_SOLTU	Uncharacterized protein OS=Solanum tuberosum OX=4113 GN=102599070 PE=4 SV=1	3.40408	0.0176611	up
tr|Q948Z3|Q948Z3_SOLTU	Peroxidase OS=Solanum tuberosum OX=4113 GN=prx2 PE=2 SV=1	4.83059	0.00617276	up
tr|M1AGY0|M1AGY0_SOLTU	Uncharacterized protein OS=Solanum tuberosum OX=4113 GN=102603686 PE=4 SV=1	0.248886	0.0242842	down
tr|M1CKX6|M1CKX6_SOLTU	Uncharacterized protein OS=Solanum tuberosum OX=4113 GN=102594990 PE=4 SV=1	4.32514	0.0192859	up
tr|M1CS15|M1CS15_SOLTU	Uncharacterized protein OS=Solanum tuberosum OX=4113 GN=102597982 PE=4 SV=1	0.167494	0.000552938	down
tr|Q3HRZ3|Q3HRZ3_SOLTU	Uncharacterized protein OS=Solanum tuberosum OX=4113 GN=102588930 PE=2 SV=1	0.416869	0.0336862	down
tr|M1CCE5|M1CCE5_SOLTU	Uncharacterized protein OS=Solanum tuberosum OX=4113 GN=102598917 PE=4 SV=1	0.501187	0.0132763	down
tr|M1BIS6|M1BIS6_SOLTU	Uncharacterized protein OS=Solanum tuberosum OX=4113 GN=102587843 PE=4 SV=1	3.7325	0.0167403	up
tr|M1AT67|M1AT67_SOLTU	Uncharacterized protein OS=Solanum tuberosum OX=4113 PE=4 SV=1	0.195884	0.002888	down
tr|M1BNS7|M1BNS7_SOLTU	Uncharacterized protein OS=Solanum tuberosum OX=4113 GN=102578219 PE=3 SV=1	0.316228	0.00485025	down
tr|M1ATE7|M1ATE7_SOLTU	Uncharacterized protein OS=Solanum tuberosum OX=4113 GN=102598242 PE=4 SV=1	0.265461	0.0234143	down
tr|M1BNZ3|M1BNZ3_SOLTU	Thiamine thiazole synthase, chloroplastic OS=Solanum tuberosum OX=4113 GN=THI1 PE=3 SV=1	0.100925	0.00622763	down
tr|M1CFE6|M1CFE6_SOLTU	Uncharacterized protein OS=Solanum tuberosum OX=4113 GN=102598371 PE=4 SV=1	0.21677	0.037839	down
tr|M0ZRW6|M0ZRW6_SOLTU	Uncharacterized protein OS=Solanum tuberosum OX=4113 GN=102578847 PE=3 SV=1	2.01372	0.014	up
tr|M1BUL5|M1BUL5_SOLTU	Uncharacterized protein OS=Solanum tuberosum OX=4113 GN=102585354 PE=4 SV=1	0.218776	0.00625188	down
tr|M1BIV0|M1BIV0_SOLTU	Tubulin-specific chaperone A OS=Solanum tuberosum OX=4113 GN=102586133 PE=3 SV=1	0.123595	0.00340961	down
sp|Q3YJS9|PT3K1_SOLTU	Probable inactive patatin-3-Kuras 1 OS=Solanum tuberosum OX=4113 GN=pat3-k1 PE=1 SV=1	0.275423	0.0134223	down
tr|M0ZNG4|M0ZNG4_SOLTU	Peroxidase OS=Solanum tuberosum OX=4113 GN=107063518 PE=3 SV=1	6.19441	0.00321726	up
tr|M1D750|M1D750_SOLTU	Uncharacterized protein OS=Solanum tuberosum OX=4113 GN=102588699 PE=4 SV=1	0.366438	0.00705525	down
tr|M1AFN6|M1AFN6_SOLTU	Uncharacterized protein OS=Solanum tuberosum OX=4113 GN=102593458 PE=4 SV=1	0.212814	0.020828	down
tr|M1C7W3|M1C7W3_SOLTU	Uncharacterized protein OS=Solanum tuberosum OX=4113 GN=102579671 PE=4 SV=1	2.29087	0.0143602	up
tr|M1AB44|M1AB44_SOLTU	Uncharacterized protein OS=Solanum tuberosum OX=4113 GN=102592708 PE=3 SV=1	0.570164	0.0458323	down
tr|M1AJY5|M1AJY5_SOLTU	Uncharacterized protein OS=Solanum tuberosum OX=4113 PE=4 SV=1	0.165959	0.0141832	down
tr|Q5XUG9|Q5XUG9_SOLTU	Putative thaumatin-like protein OS=Solanum tuberosum OX=4113 GN=PR-5/319 PE=4 SV=1	3.49945	0.0150381	up
tr|M1C2S7|M1C2S7_SOLTU	Uncharacterized protein OS=Solanum tuberosum OX=4113 GN=102591391 PE=4 SV=1	2.10863	0.0148366	up
tr|M1A642|M1A642_SOLTU	Uncharacterized protein OS=Solanum tuberosum OX=4113 GN=102604753 PE=4 SV=1	3.80189	0.0104498	up
tr|M1BPS2|M1BPS2_SOLTU	Prefoldin subunit 4 OS=Solanum tuberosum OX=4113 GN=102582738 PE=3 SV=1	0.299226	0.0426188	down
tr|M1BCZ5|M1BCZ5_SOLTU	Aminomethyltransferase OS=Solanum tuberosum OX=4113 PE=3 SV=1	2.53513	0.0411462	up
tr|M1DN37|M1DN37_SOLTU	Uncharacterized protein OS=Solanum tuberosum OX=4113 GN=102587255 PE=4 SV=1	5.70164	0.0137692	up
tr|M1D610|M1D610_SOLTU	Proteasome subunit beta type OS=Solanum tuberosum OX=4113 GN=102599420 PE=3 SV=1	0.539511	0.0426361	down
tr|E9MZE2|E9MZE2_SOLTU	Xyloglucan-specific endoglucanase inhibitor 1 OS=Solanum tuberosum OX=4113 GN=XEGIP1 PE=2 SV=1	3.49945	0.00334002	up
tr|M1B7T4|M1B7T4_SOLTU	Uncharacterized protein OS=Solanum tuberosum OX=4113 PE=4 SV=1	0.363078	0.0167816	down
tr|M1CAU6|M1CAU6_SOLTU	Uncharacterized protein OS=Solanum tuberosum OX=4113 GN=102582943 PE=4 SV=1	0.218776	0.00904729	down
tr|M1BSI4|M1BSI4_SOLTU	Acyl-[acyl-carrier-protein] hydrolase OS=Solanum tuberosum OX=4113 GN=102597107 PE=3 SV=1	0.242103	0.0174435	down
tr|M1D215|M1D215_SOLTU	Uncharacterized protein OS=Solanum tuberosum OX=4113 PE=4 SV=1	0.197697	0.0151169	down
tr|M1C132|M1C132_SOLTU	Uncharacterized protein OS=Solanum tuberosum OX=4113 GN=102604382 PE=4 SV=1	0.444631	0.0172157	down
tr|M0ZLB2|M0ZLB2_SOLTU	Uncharacterized protein OS=Solanum tuberosum OX=4113 GN=102596221 PE=4 SV=1	15.9956	0.00172255	up
tr|M1A129|M1A129_SOLTU	Acyl-coenzyme A oxidase OS=Solanum tuberosum OX=4113 GN=102587406 PE=3 SV=1	2.39883	0.000300502	up
tr|M1C6A5|M1C6A5_SOLTU	Uncharacterized protein OS=Solanum tuberosum OX=4113 GN=102600468 PE=4 SV=1	0.260615	0.0397274	down
tr|M1CIJ9|M1CIJ9_SOLTU	Uncharacterized protein OS=Solanum tuberosum OX=4113 GN=102581460 PE=4 SV=1	1.61436	0.0461124	up
tr|M1CXH3|M1CXH3_SOLTU	Uncharacterized protein OS=Solanum tuberosum OX=4113 GN=102588417 PE=4 SV=1	0.265461	0.0385967	down
tr|M0ZSR5|M0ZSR5_SOLTU	Uncharacterized protein OS=Solanum tuberosum OX=4113 GN=102603140 PE=4 SV=1	3.40408	0.0325176	up
tr|M1C6I4|M1C6I4_SOLTU	Uncharacterized protein OS=Solanum tuberosum OX=4113 GN=102601507 PE=3 SV=1	0.188799	0.0151005	down
tr|M1BUM3|M1BUM3_SOLTU	Uncharacterized protein OS=Solanum tuberosum OX=4113 PE=3 SV=1	0.47863	0.0213727	down
tr|M0ZPG9|M0ZPG9_SOLTU	Uncharacterized protein OS=Solanum tuberosum OX=4113 PE=4 SV=1	0.505825	0.0210228	down
tr|A0A127RXY5|A0A127RXY5_RALSL	Elongation factor Tu OS=Ralstonia solanacearum OX=305 GN=tuf PE=3 SV=1	2.91072	0.0124309	up
tr|M1AYT6|M1AYT6_SOLTU	Uncharacterized protein OS=Solanum tuberosum OX=4113 GN=102605802 PE=4 SV=1	5.54626	0.00993942	up
tr|M1C4H3|M1C4H3_SOLTU	Eukaryotic translation initiation factor 6 OS=Solanum tuberosum OX=4113 GN=EIF6 PE=3 SV=1	0.237684	0.047574	down
tr|M1AVD8|M1AVD8_SOLTU	Glycosyltransferase OS=Solanum tuberosum OX=4113 GN=102601849 PE=3 SV=1	3.34195	0.00290288	up
tr|M1A5N1|M1A5N1_SOLTU	Uncharacterized protein OS=Solanum tuberosum OX=4113 PE=4 SV=1	3.31131	0.0223474	up
tr|M1AIT2|M1AIT2_SOLTU	D-3-phosphoglycerate dehydrogenase OS=Solanum tuberosum OX=4113 GN=102580248 PE=3 SV=1	9.2045	0.00986688	up
tr|M1BFJ1|M1BFJ1_SOLTU	Patatin OS=Solanum tuberosum OX=4113 PE=3 SV=1	0.16293	0.0215472	down
tr|M1C1W8|M1C1W8_SOLTU	60S ribosome subunit biogenesis protein NIP7 homolog OS=Solanum tuberosum OX=4113 GN=102579856 PE=3 SV=1	0.363078	0.0216685	down
tr|M1CY27|M1CY27_SOLTU	Uncharacterized protein OS=Solanum tuberosum OX=4113 GN=107061668 PE=4 SV=1	1.5417	0.0474551	up
tr|M1C5B7|M1C5B7_SOLTU	Serine/threonine-protein phosphatase OS=Solanum tuberosum OX=4113 GN=102587690 PE=3 SV=1	0.130617	0.0114008	down
tr|M1APU5|M1APU5_SOLTU	Uncharacterized protein OS=Solanum tuberosum OX=4113 PE=3 SV=1	1.97697	0.0498219	up
tr|M1AMZ3|M1AMZ3_SOLTU	Uncharacterized protein OS=Solanum tuberosum OX=4113 GN=102597758 PE=4 SV=1	2.03236	0.0317937	up
tr|M1CM17|M1CM17_SOLTU	Uncharacterized protein OS=Solanum tuberosum OX=4113 GN=102584019 PE=4 SV=1	2.48886	0.00284595	up
tr|M0ZJL8|M0ZJL8_SOLTU	Uncharacterized protein OS=Solanum tuberosum OX=4113 GN=102579708 PE=4 SV=1	0.296483	0.0392583	down
tr|M0ZML1|M0ZML1_SOLTU	Uncharacterized protein OS=Solanum tuberosum OX=4113 GN=102581917 PE=4 SV=1	0.229087	0.0229145	down
tr|M1BWE6|M1BWE6_SOLTU	Uncharacterized protein OS=Solanum tuberosum OX=4113 GN=102586297 PE=4 SV=1	2.65461	0.0066643	up
tr|M0ZI57|M0ZI57_SOLTU	Uncharacterized protein OS=Solanum tuberosum OX=4113 GN=102599852 PE=4 SV=1	0.293765	0.0295518	down
tr|M1BH70|M1BH70_SOLTU	Uncharacterized protein OS=Solanum tuberosum OX=4113 GN=102598964 PE=4 SV=1	0.226986	0.00678003	down
tr|M0ZPF6|M0ZPF6_SOLTU	Uncharacterized protein OS=Solanum tuberosum OX=4113 GN=102603824 PE=3 SV=1	0.175388	0.00727665	down
tr|M1A782|M1A782_SOLTU	Uncharacterized protein OS=Solanum tuberosum OX=4113 GN=102602430 PE=3 SV=1	2.05116	0.0043266	up
tr|Q2XTD8|Q2XTD8_SOLTU	Histone H2B OS=Solanum tuberosum OX=4113 GN=102593129 PE=2 SV=1	0.0731139	0.0151898	down
tr|Q38M78|Q38M78_SOLTU	Eukaryotic translation initiation factor 5A OS=Solanum tuberosum OX=4113 PE=2 SV=1	0.239883	0.0460732	down
tr|M1C7V3|M1C7V3_SOLTU	Uncharacterized protein OS=Solanum tuberosum OX=4113 GN=102583016 PE=4 SV=1	0.263027	0.0238036	down
tr|M1A3E5|M1A3E5_SOLTU	Uncharacterized protein OS=Solanum tuberosum OX=4113 PE=4 SV=1	0.591562	0.0486995	down
tr|M1AP15|M1AP15_SOLTU	Glycine cleavage system H protein OS=Solanum tuberosum OX=4113 GN=102590851 PE=3 SV=1	0.194089	0.00346732	down
tr|M1A0X2|M1A0X2_SOLTU	Uncharacterized protein OS=Solanum tuberosum OX=4113 GN=102581220 PE=4 SV=1	2.05116	0.0157839	up
tr|M1AG83|M1AG83_SOLTU	Uncharacterized protein OS=Solanum tuberosum OX=4113 PE=4 SV=1	2.05116	0.0473343	up
tr|M1D2W7|M1D2W7_SOLTU	Nucleoside diphosphate kinase OS=Solanum tuberosum OX=4113 GN=102578209 PE=3 SV=1	6.54636	0.0111733	up
tr|M1B530|M1B530_SOLTU	Uridine kinase OS=Solanum tuberosum OX=4113 GN=102604082 PE=3 SV=1	2.18776	0.00292191	up
tr|M0ZGA9|M0ZGA9_SOLTU	Uncharacterized protein OS=Solanum tuberosum OX=4113 GN=102586330 PE=4 SV=1	3.04789	0.0126475	up
tr|M1AMX7|M1AMX7_SOLTU	Uncharacterized protein OS=Solanum tuberosum OX=4113 GN=102592480 PE=4 SV=1	7.17794	0.026768	up
tr|M1ALE9|M1ALE9_SOLTU	Uncharacterized protein OS=Solanum tuberosum OX=4113 GN=102605731 PE=4 SV=1	0.47863	0.0124972	down
tr|M1AV12|M1AV12_SOLTU	Uncharacterized protein OS=Solanum tuberosum OX=4113 GN=102589300 PE=3 SV=1	3.46737	0.0113844	up
tr|M0ZSI0|M0ZSI0_SOLTU	Uncharacterized protein OS=Solanum tuberosum OX=4113 GN=102580710 PE=4 SV=1	0.359749	0.00570027	down
tr|M1BJP4|M1BJP4_SOLTU	Uncharacterized protein OS=Solanum tuberosum OX=4113 GN=102606393 PE=3 SV=1	0.267917	0.0125583	down
tr|M0ZXM8|M0ZXM8_SOLTU	Uncharacterized protein OS=Solanum tuberosum OX=4113 GN=102579224 PE=4 SV=1	0.398107	0.0368232	down
tr|M1A4Y0|M1A4Y0_SOLTU	Uncharacterized protein OS=Solanum tuberosum OX=4113 GN=102587937 PE=4 SV=1	2.70396	0.0422006	up
tr|M0ZTM7|M0ZTM7_SOLTU	Uncharacterized protein OS=Solanum tuberosum OX=4113 PE=4 SV=1	4.28548	0.00990285	up
tr|M1CYN3|M1CYN3_SOLTU	Uncharacterized protein OS=Solanum tuberosum OX=4113 GN=102587687 PE=4 SV=1	0.416869	0.0232247	down
tr|M1BW89|M1BW89_SOLTU	Uncharacterized protein OS=Solanum tuberosum OX=4113 PE=3 SV=1	1.90546	0.00930638	up
tr|M1D5D7|M1D5D7_SOLTU	Uncharacterized protein OS=Solanum tuberosum OX=4113 PE=3 SV=1	7.58578	0.010966	up
tr|A0A127RYC3|A0A127RYC3_RALSL	Glyceraldehyde-3-phosphate dehydrogenase OS=Ralstonia solanacearum OX=305 GN=LBM2029_03390 PE=3 SV=1	2.01372	0.0211239	up
tr|M1BA21|M1BA21_SOLTU	Uncharacterized protein OS=Solanum tuberosum OX=4113 GN=102583179 PE=4 SV=1	0.366438	0.0452726	down
tr|M1CG71|M1CG71_SOLTU	Uncharacterized protein OS=Solanum tuberosum OX=4113 GN=102605522 PE=4 SV=1	0.201372	0.0192686	down
tr|M1CCH0|M1CCH0_SOLTU	Uncharacterized protein OS=Solanum tuberosum OX=4113 GN=102583127 PE=4 SV=1	0.125893	0.0364854	down
tr|M1BHE9|M1BHE9_SOLTU	Aldehyde dehydrogenase OS=Solanum tuberosum OX=4113 GN=102591095 PE=3 SV=1	2.1677	0.0152736	up
tr|M1BJW0|M1BJW0_SOLTU	Uncharacterized protein OS=Solanum tuberosum OX=4113 GN=102597779 PE=4 SV=1	1.5417	0.033763	up
tr|M1D249|M1D249_SOLTU	Uncharacterized protein OS=Solanum tuberosum OX=4113 GN=102604604 PE=4 SV=1	3.80189	0.0279935	up
tr|M1CDN9|M1CDN9_SOLTU	Uncharacterized protein OS=Solanum tuberosum OX=4113 GN=102600795 PE=4 SV=1	0.487529	0.00802038	down
tr|M1C8D8|M1C8D8_SOLTU	Pectin acetylesterase OS=Solanum tuberosum OX=4113 PE=3 SV=1	2.35505	0.00243798	up
tr|M1BZY8|M1BZY8_SOLTU	Uncharacterized protein OS=Solanum tuberosum OX=4113 GN=102591795 PE=4 SV=1	0.237684	0.021695	down
tr|M1CFY1|M1CFY1_SOLTU	Uncharacterized protein OS=Solanum tuberosum OX=4113 GN=102577916 PE=4 SV=1	0.194089	0.0296657	down
tr|M1C183|M1C183_SOLTU	Peroxidase OS=Solanum tuberosum OX=4113 GN=102605292 PE=3 SV=1	0.214783	0.0428459	down
tr|M1CC22|M1CC22_SOLTU	Peroxidase OS=Solanum tuberosum OX=4113 GN=102592844 PE=3 SV=1	2.60615	0.041447	up
tr|M0ZGT6|M0ZGT6_SOLTU	60S ribosomal protein L36 OS=Solanum tuberosum OX=4113 GN=102592385 PE=3 SV=1	0.242103	0.00868309	down
tr|M0ZV97|M0ZV97_SOLTU	Alpha-galactosidase OS=Solanum tuberosum OX=4113 GN=102582623 PE=3 SV=1	2.01372	0.0348698	up
tr|M1CNE8|M1CNE8_SOLTU	Uncharacterized protein OS=Solanum tuberosum OX=4113 PE=4 SV=1	1.52757	0.04127	up
tr|M1A6N3|M1A6N3_SOLTU	Uncharacterized protein OS=Solanum tuberosum OX=4113 GN=102601988 PE=3 SV=1	0.207014	0.0269938	down
tr|M1CV47|M1CV47_SOLTU	Uncharacterized protein OS=Solanum tuberosum OX=4113 GN=102585780 PE=4 SV=1	2.93765	0.0449785	up
tr|M1C5P5|M1C5P5_SOLTU	S-acyltransferase OS=Solanum tuberosum OX=4113 GN=102598706 PE=3 SV=1	0.134276	0.0191865	down
cont|000143	pdb|1FNI_A| A Chain A, Crystal Structure Of Porcine Beta Trypsin With 0.01% Polydocanol [Sus scrofa (contaminant)]	10.0925	0.0454822	up
tr|M0ZNH5|M0ZNH5_SOLTU	Uncharacterized protein OS=Solanum tuberosum OX=4113 GN=102594177 PE=4 SV=1	0.125893	0.0229511	down
tr|M1B873|M1B873_SOLTU	Uncharacterized protein OS=Solanum tuberosum OX=4113 GN=102601734 PE=3 SV=1	0.277971	0.0219761	down
tr|M1BAP5|M1BAP5_SOLTU	Uncharacterized protein OS=Solanum tuberosum OX=4113 GN=102586018 PE=4 SV=1	8.09096	0.00599152	up
tr|Q2V9B2|Q2V9B2_SOLTU	Eukaryotic translation initiation factor 2 beta subunit-like OS=Solanum tuberosum OX=4113 GN=102605977 PE=2 SV=1	2.33346	0.0381978	up
tr|M1BI99|M1BI99_SOLTU	Uncharacterized protein OS=Solanum tuberosum OX=4113 GN=102606197 PE=4 SV=1	1.67494	0.0199661	up
tr|M1C0F3|M1C0F3_SOLTU	Uncharacterized protein OS=Solanum tuberosum OX=4113 GN=102591653 PE=3 SV=1	3.46737	0.0279135	up
tr|M1CKQ6|M1CKQ6_SOLTU	Uncharacterized protein OS=Solanum tuberosum OX=4113 GN=102597537 PE=4 SV=1	2.24905	0.0262258	up
tr|M1C8R8|M1C8R8_SOLTU	Pyruvate kinase OS=Solanum tuberosum OX=4113 GN=102597674 PE=3 SV=1	0.47863	0.0472609	down
tr|M0ZZQ4|M0ZZQ4_SOLTU	Uncharacterized protein OS=Solanum tuberosum OX=4113 GN=102581860 PE=4 SV=1	0.195884	0.0452234	down
tr|M1AQE3|M1AQE3_SOLTU	Uncharacterized protein OS=Solanum tuberosum OX=4113 PE=4 SV=1	0.277971	0.0458574	down
tr|M1A6Q3|M1A6Q3_SOLTU	Uncharacterized protein OS=Solanum tuberosum OX=4113 GN=102593848 PE=4 SV=1	2.85759	0.0364842	up
tr|M0ZMJ3|M0ZMJ3_SOLTU	Uncharacterized protein OS=Solanum tuberosum OX=4113 GN=102583252 PE=4 SV=1	10.1859	0.00245243	up
tr|A0A127S4Q1|A0A127S4Q1_RALSL	S-adenosylmethionine synthase OS=Ralstonia solanacearum OX=305 GN=metK PE=3 SV=1	2.60615	0.0355792	up
tr|Q41415|Q41415_SOLTU	Epoxide hydrolase OS=Solanum tuberosum OX=4113 PE=1 SV=1	2.33346	0.0296672	up
tr|M1D4I9|M1D4I9_SOLTU	Histone H3 OS=Solanum tuberosum OX=4113 GN=102601089 PE=3 SV=1	0.258226	0.00769857	down
tr|M1BRL0|M1BRL0_SOLTU	Uncharacterized protein OS=Solanum tuberosum OX=4113 GN=102579421 PE=4 SV=1	0.187068	0.0244177	down
tr|M1CQ03|M1CQ03_SOLTU	Uncharacterized protein OS=Solanum tuberosum OX=4113 GN=102594156 PE=3 SV=1	2.67917	0.0272846	up
tr|M1AXB5|M1AXB5_SOLTU	Uncharacterized protein OS=Solanum tuberosum OX=4113 PE=3 SV=1	0.235505	0.00538298	down
tr|M1BD90|M1BD90_SOLTU	Uncharacterized protein OS=Solanum tuberosum OX=4113 GN=102580884 PE=4 SV=1	0.172187	0.0346258	down
tr|M0ZRE7|M0ZRE7_SOLTU	Uncharacterized protein OS=Solanum tuberosum OX=4113 PE=4 SV=1	2.12814	0.0404719	up
tr|M0ZHK6|M0ZHK6_SOLTU	Uncharacterized protein OS=Solanum tuberosum OX=4113 GN=102583424 PE=4 SV=1	0.107647	0.0069988	down
tr|M1BMR6|M1BMR6_SOLTU	Uncharacterized protein OS=Solanum tuberosum OX=4113 PE=4 SV=1	5.10505	0.00242714	up
sp|P52401|E132_SOLTU	Glucan endo-1,3-beta-glucosidase, basic isoform 2 OS=Solanum tuberosum OX=4113 GN=GLUB2 PE=2 SV=1	2.03236	0.00277129	up
tr|Q38M48|Q38M48_SOLTU	Nuclear RNA binding protein-like OS=Solanum tuberosum OX=4113 PE=2 SV=1	0.0554626	0.00653898	down
tr|Q9AR55|Q9AR55_SOLTU	Putative membrane protein OS=Solanum tuberosum OX=4113 GN=poni1a PE=4 SV=1	2.80543	0.0471233	up
tr|M0ZRH9|M0ZRH9_SOLTU	Uncharacterized protein OS=Solanum tuberosum OX=4113 GN=102587231 PE=4 SV=1	0.083946	0.0339656	down
tr|M1CZE9|M1CZE9_SOLTU	Uncharacterized protein OS=Solanum tuberosum OX=4113 GN=102600589 PE=4 SV=1	0.299226	0.0186604	down
tr|A0A127RXH1|A0A127RXH1_RALSL	ABC transporter substrate-binding protein OS=Ralstonia solanacearum OX=305 GN=LBM2029_01865 PE=4 SV=1	1.95885	0.0416191	up
tr|M1CHA4|M1CHA4_SOLTU	Uncharacterized protein OS=Solanum tuberosum OX=4113 GN=102592623 PE=3 SV=1	7.94328	0.0366251	up
tr|M0ZJN5|M0ZJN5_SOLTU	Uncharacterized protein OS=Solanum tuberosum OX=4113 GN=102584356 PE=4 SV=1	0.331131	0.0492279	down
tr|M1BL75|M1BL75_SOLTU	Uncharacterized protein OS=Solanum tuberosum OX=4113 GN=102594570 PE=4 SV=1	0.201372	0.0335344	down
tr|M1C7M8|M1C7M8_SOLTU	Uncharacterized protein OS=Solanum tuberosum OX=4113 PE=4 SV=1	0.229087	0.00514014	down
tr|M1APB9|M1APB9_SOLTU	Uncharacterized protein OS=Solanum tuberosum OX=4113 PE=3 SV=1	0.265461	0.0193418	down
tr|M1BHZ7|M1BHZ7_SOLTU	4-hydroxyphenylpyruvate dioxygenase OS=Solanum tuberosum OX=4113 GN=102595018 PE=3 SV=1	6.98232	0.0444495	up
tr|M1D5W8|M1D5W8_SOLTU	Uncharacterized protein OS=Solanum tuberosum OX=4113 GN=102599743 PE=4 SV=1	1.8197	0.0339172	up
tr|M1AKP4|M1AKP4_SOLTU	Uncharacterized protein OS=Solanum tuberosum OX=4113 PE=4 SV=1	3.76704	0.0326838	up
tr|G1CC38|G1CC38_SOLTU	50S ribosomal protein L22, chloroplastic OS=Solanum tuberosum OX=4113 GN=rpl22 PE=3 SV=1	0.534564	0.0324714	down
tr|M0ZR68|M0ZR68_SOLTU	Uncharacterized protein OS=Solanum tuberosum OX=4113 GN=102606040 PE=4 SV=1	8.09096	0.0378327	up
tr|M1C1H2|M1C1H2_SOLTU	Uncharacterized protein OS=Solanum tuberosum OX=4113 PE=4 SV=1	2.53513	0.0336382	up
tr|S5S3M6|S5S3M6_9GAMM	Glyceraldehyde-3-phosphate dehydrogenase (Fragment) OS=Dickeya zeae OX=204042 GN=gapA PE=4 SV=1	1.65959	0.0302601	up
tr|M0ZRY2|M0ZRY2_SOLTU	Uncharacterized protein OS=Solanum tuberosum OX=4113 GN=102589293 PE=4 SV=1	0.47863	0.00777438	down
tr|M1ATL0|M1ATL0_SOLTU	Uncharacterized protein OS=Solanum tuberosum OX=4113 PE=4 SV=1	0.18197	0.041234	down
tr|M1BGY8|M1BGY8_SOLTU	Serine/threonine protein phosphatase 2A regulatory subunit OS=Solanum tuberosum OX=4113 GN=102590822 PE=3 SV=1	3.90841	0.0386156	up
tr|M1ALL5|M1ALL5_SOLTU	Uncharacterized protein OS=Solanum tuberosum OX=4113 GN=102602227 PE=3 SV=1	0.100925	0.0110297	down
tr|M1B8Z6|M1B8Z6_SOLTU	Uncharacterized protein OS=Solanum tuberosum OX=4113 GN=102604685 PE=4 SV=1	0.0613762	0.049298	down
tr|M1D051|M1D051_SOLTU	Uncharacterized protein OS=Solanum tuberosum OX=4113 GN=102581278 PE=4 SV=1	1.67494	0.0336711	up
tr|M1CLY9|M1CLY9_SOLTU	Uncharacterized protein OS=Solanum tuberosum OX=4113 PE=4 SV=1	10.9648	0.0262697	up
tr|M1A4E9|M1A4E9_SOLTU	Uncharacterized protein OS=Solanum tuberosum OX=4113 GN=102587545 PE=4 SV=1	0.167494	0.00455859	down
tr|M1CG62|M1CG62_SOLTU	Uncharacterized protein OS=Solanum tuberosum OX=4113 GN=102602495 PE=4 SV=1	0.263027	0.0120619	down
tr|M0ZVZ8|M0ZVZ8_SOLTU	Uncharacterized protein OS=Solanum tuberosum OX=4113 GN=102597478 PE=3 SV=1	1.77011	0.036467	up
tr|M1C8T7|M1C8T7_SOLTU	Uncharacterized protein OS=Solanum tuberosum OX=4113 PE=4 SV=1	12.942	0.0183365	up
tr|M0ZTE2|M0ZTE2_SOLTU	Uncharacterized protein OS=Solanum tuberosum OX=4113 PE=3 SV=1	0.283139	0.0255689	down
tr|M1AY74|M1AY74_SOLTU	Uncharacterized protein OS=Solanum tuberosum OX=4113 GN=102588284 PE=4 SV=1	2.37684	0.0251217	up
tr|M1AY83|M1AY83_SOLTU	Uncharacterized protein OS=Solanum tuberosum OX=4113 PE=4 SV=1	0.0110662	0.0490955	down
tr|M0ZIP5|M0ZIP5_SOLTU	Uncharacterized protein OS=Solanum tuberosum OX=4113 GN=102594992 PE=4 SV=1	6.79204	0.0341354	up
tr|M1A7H3|M1A7H3_SOLTU	Uncharacterized protein OS=Solanum tuberosum OX=4113 GN=102597832 PE=4 SV=1	2.53513	0.0370251	up
tr|M1A3A0|M1A3A0_SOLTU	Uncharacterized protein OS=Solanum tuberosum OX=4113 PE=4 SV=1	2.0893	0.0375847	up
tr|M1C262|M1C262_SOLTU	Uncharacterized protein OS=Solanum tuberosum OX=4113 GN=102582264 PE=4 SV=1	8.62979	0.0332735	up
tr|M1A4T4|M1A4T4_SOLTU	Uncharacterized protein OS=Solanum tuberosum OX=4113 GN=102599328 PE=4 SV=1	10.4713	0.0362693	up
tr|M1AWP6|M1AWP6_SOLTU	Uncharacterized protein OS=Solanum tuberosum OX=4113 GN=102589186 PE=4 SV=1	84.7227	0.0178759	up
tr|M1BE36|M1BE36_SOLTU	Uncharacterized protein OS=Solanum tuberosum OX=4113 GN=102589882 PE=3 SV=1	87.0964	0.0173563	up
tr|M0ZGX2|M0ZGX2_SOLTU	Uncharacterized protein OS=Solanum tuberosum OX=4113 GN=102583665 PE=3 SV=1	5.39511	0.0350972	up
tr|M1B3A4|M1B3A4_SOLTU	Uncharacterized protein OS=Solanum tuberosum OX=4113 GN=102591361 PE=4 SV=1	1.72187	0.00289064	up
tr|M1BJP8|M1BJP8_SOLTU	Uncharacterized protein OS=Solanum tuberosum OX=4113 GN=102578396 PE=3 SV=1	2.46604	0.00279578	up
tr|M1CIK7|M1CIK7_SOLTU	Uncharacterized protein OS=Solanum tuberosum OX=4113 GN=102579018 PE=4 SV=1	2.99226	0.00191441	up
tr|M1BIG4|M1BIG4_SOLTU	Uncharacterized protein OS=Solanum tuberosum OX=4113 GN=102597942 PE=4 SV=1	1.97697	0.0332707	up
tr|M1A9X3|M1A9X3_SOLTU	Casein kinase II subunit beta OS=Solanum tuberosum OX=4113 GN=102597719 PE=3 SV=1	1.85353	0.0323955	up
tr|G1CCC8|G1CCC8_SOLTU	30S ribosomal protein S8, chloroplastic OS=Solanum tuberosum OX=4113 GN=rps8 PE=3 SV=1	2.96483	0.0415395	up
tr|M1D4M4|M1D4M4_SOLTU	Uncharacterized protein OS=Solanum tuberosum OX=4113 GN=102592172 PE=4 SV=1	8.70964	0.0356905	up
tr|M1D4H3|M1D4H3_SOLTU	Alpha-1,4 glucan phosphorylase OS=Solanum tuberosum OX=4113 GN=102578187 PE=3 SV=1	0.178649	0.0338609	down
tr|M1B9S7|M1B9S7_SOLTU	Uncharacterized protein OS=Solanum tuberosum OX=4113 GN=102578961 PE=4 SV=1	68.5488	0.0179455	up
tr|M1BMM5|M1BMM5_SOLTU	Uncharacterized protein OS=Solanum tuberosum OX=4113 GN=102601674 PE=3 SV=1	99.0832	0.0358554	up
tr|M1BM52|M1BM52_SOLTU	Uncharacterized protein OS=Solanum tuberosum OX=4113 GN=102582727 PE=4 SV=1	99.0832	0.0324057	up
tr|M1AET0|M1AET0_SOLTU	Cytokinin riboside 5'-monophosphate phosphoribohydrolase OS=Solanum tuberosum OX=4113 GN=102597227 PE=3 SV=1	99.0832	0.0184877	up
RRRRRtr|M1E085|M1E085_SOLTU	REVERSED Uncharacterized protein OS=Solanum tuberosum OX=4113 GN=102582487 PE=3 SV=1	15.9956	0.018734	up
tr|M1AKC4|M1AKC4_SOLTU	Uncharacterized protein OS=Solanum tuberosum OX=4113 PE=4 SV=1	3.49945	0.000883966	up
tr|M1A8W4|M1A8W4_SOLTU	Uncharacterized protein OS=Solanum tuberosum OX=4113 PE=4 SV=1	0.0119124	0.0458941	down
tr|M1B2A0|M1B2A0_SOLTU	Uncharacterized protein OS=Solanum tuberosum OX=4113 GN=102603934 PE=4 SV=1	0.258226	0.0470571	down
RRRRRtr|M1C6F6|M1C6F6_SOLTU	REVERSED Uncharacterized protein OS=Solanum tuberosum OX=4113 GN=102584724 PE=4 SV=1	5.86138	0.0286987	up
RRRRRtr|M1AN41|M1AN41_SOLTU	REVERSED Uncharacterized protein OS=Solanum tuberosum OX=4113 PE=4 SV=1	0.113763	0.0428136	down
tr|M1CMM2|M1CMM2_SOLTU	Cation-transporting ATPase OS=Solanum tuberosum OX=4113 GN=102595993 PE=3 SV=1	0.183654	0.0142085	down
RRRRRtr|A0A127S608|A0A127S608_RALSL	REVERSED Uncharacterized protein OS=Ralstonia solanacearum OX=305 GN=LBM2029_16625 PE=4 SV=1	70.4693	0.0169496	up
RRRRRtr|M1D7B4|M1D7B4_SOLTU	REVERSED Uncharacterized protein OS=Solanum tuberosum OX=4113 PE=4 SV=1	1.77011	0.036766	up
RRRRRtr|M1AEE2|M1AEE2_SOLTU	REVERSED Uncharacterized protein OS=Solanum tuberosum OX=4113 GN=102597265 PE=4 SV=1	2.88403	0.0475818	up
RRRRRtr|G3FHD4|G3FHD4_SOLTU	REVERSED ABCG subfamily transporter protein OS=Solanum tuberosum OX=4113 GN=PDR1 PE=2 SV=1	12.1339	0.0382676	up
tr|M0ZXL3|M0ZXL3_SOLTU	Uncharacterized protein OS=Solanum tuberosum OX=4113 PE=4 SV=1	9.46237	0.0338815	up
RRRRRtr|M1AF34|M1AF34_SOLTU	REVERSED Uncharacterized protein OS=Solanum tuberosum OX=4113 GN=102587902 PE=4 SV=1	0.501187	0.0463794	down
tr|M1BWD1|M1BWD1_SOLTU	Uncharacterized protein OS=Solanum tuberosum OX=4113 PE=3 SV=1	1.51356	0.0358078	up
tr|A0A127S0U2|A0A127S0U2_RALSL	Cystathionine beta-lyase OS=Ralstonia solanacearum OX=305 GN=LBM2029_08170 PE=3 SV=1	11.3763	0.0301789	up
tr|A0A127S8M8|A0A127S8M8_RALSL	Flagellar biosynthesis protein FlhF OS=Ralstonia solanacearum OX=305 GN=LBM2029_22145 PE=4 SV=1	87.9023	0.0197678	up
tr|M0ZWB4|M0ZWB4_SOLTU	Uncharacterized protein OS=Solanum tuberosum OX=4113 GN=102598236 PE=4 SV=1	1.78649	0.0495822	up
RRRRRtr|M1A4F6|M1A4F6_SOLTU	REVERSED Uncharacterized protein OS=Solanum tuberosum OX=4113 PE=4 SV=1	2.65461	0.021571	up
tr|M0ZMZ6|M0ZMZ6_SOLTU	Uncharacterized protein OS=Solanum tuberosum OX=4113 GN=102605466 PE=4 SV=1	5.97035	0.0376948	up
RRRRRtr|M1CML9|M1CML9_SOLTU	REVERSED Uncharacterized protein OS=Solanum tuberosum OX=4113 PE=4 SV=1	82.4138	0.0174658	up
RRRRRtr|M1BWV9|M1BWV9_SOLTU	REVERSED Uncharacterized protein OS=Solanum tuberosum OX=4113 GN=102585539 PE=3 SV=1	10.666	0.0392208	up
RRRRRtr|M1DQ94|M1DQ94_SOLTU	REVERSED Uncharacterized protein OS=Solanum tuberosum OX=4113 PE=4 SV=1	7.24436	0.0387467	up

## Sheet: 0hvs12h(M5008)
Accession	Function	117:116	PVal 117:116	regulation
tr|M1BWV7|M1BWV7_SOLTU	Uncharacterized protein OS=Solanum tuberosum OX=4113 GN=102585000 PE=3 SV=1	0.120226	1.33837e-09	down
sp|P04045|PHSL1_SOLTU	Alpha-1,4 glucan phosphorylase L-1 isozyme, chloroplastic/amyloplastic OS=Solanum tuberosum OX=4113 PE=1 SV=2	0.448745	0.0341079	down
sp|Q41238|LOX16_SOLTU	Linoleate 9S-lipoxygenase 6 (Fragment) OS=Solanum tuberosum OX=4113 GN=LOX1.6 PE=1 SV=1	0.155597	0.0472203	down
tr|M1AL00|M1AL00_SOLTU	Uncharacterized protein OS=Solanum tuberosum OX=4113 GN=102600112 PE=4 SV=1	0.501187	0.036554	down
tr|M1CS26|M1CS26_SOLTU	Phospholipase D OS=Solanum tuberosum OX=4113 GN=102595135 PE=3 SV=1	0.267917	0.000574242	down
tr|M1CSW4|M1CSW4_SOLTU	Uncharacterized protein OS=Solanum tuberosum OX=4113 GN=102586113 PE=4 SV=1	0.409261	0.0076522	down
tr|M1CQH5|M1CQH5_SOLTU	Uncharacterized protein OS=Solanum tuberosum OX=4113 GN=102593182 PE=3 SV=1	0.233346	0.00141688	down
tr|M1CTR3|M1CTR3_SOLTU	Aconitate hydratase OS=Solanum tuberosum OX=4113 GN=102587698 PE=3 SV=1	0.109648	3.38995e-08	down
tr|M1B054|M1B054_SOLTU	Uncharacterized protein OS=Solanum tuberosum OX=4113 GN=102583300 PE=3 SV=1	0.461318	6.42467e-05	down
tr|M1BJX6|M1BJX6_SOLTU	Uncharacterized protein OS=Solanum tuberosum OX=4113 GN=102604558 PE=4 SV=1	6.54636	4.18168e-05	up
tr|M1AJV5|M1AJV5_SOLTU	Uncharacterized protein OS=Solanum tuberosum OX=4113 GN=102586490 PE=4 SV=1	0.413047	0.0263551	down
tr|M1AZE4|M1AZE4_SOLTU	Glucose-6-phosphate isomerase OS=Solanum tuberosum OX=4113 GN=102585856 PE=3 SV=1	0.251189	0.000818984	down
tr|M0ZGK0|M0ZGK0_SOLTU	Uncharacterized protein OS=Solanum tuberosum OX=4113 GN=102585761 PE=4 SV=1	0.21677	0.000522062	down
tr|M0ZP38|M0ZP38_SOLTU	6-phosphogluconate dehydrogenase, decarboxylating OS=Solanum tuberosum OX=4113 GN=102597505 PE=3 SV=1	0.301995	0.00135715	down
tr|M1CXP4|M1CXP4_SOLTU	Glycine cleavage system P protein OS=Solanum tuberosum OX=4113 PE=3 SV=1	0.0772681	0	down
tr|M1C5X7|M1C5X7_SOLTU	Uncharacterized protein OS=Solanum tuberosum OX=4113 GN=102603826 PE=4 SV=1	0.151356	0.00103942	down
tr|M0ZJ77|M0ZJ77_SOLTU	Coatomer subunit gamma OS=Solanum tuberosum OX=4113 GN=102583052 PE=3 SV=1	0.120226	6.20986e-06	down
tr|M1ATY8|M1ATY8_SOLTU	Uncharacterized protein OS=Solanum tuberosum OX=4113 GN=102590709 PE=3 SV=1	0.246604	0.0257705	down
tr|M1B168|M1B168_SOLTU	Uncharacterized protein OS=Solanum tuberosum OX=4113 GN=102600166 PE=3 SV=1	0.21677	2.66355e-05	down
tr|M1B4H0|M1B4H0_SOLTU	Uncharacterized protein OS=Solanum tuberosum OX=4113 GN=102599872 PE=4 SV=1	0.322107	0.0311618	down
tr|Q5NDE2|Q5NDE2_SOLTU	Allene oxide synthase (Fragment) OS=Solanum tuberosum OX=4113 GN=aos3 PE=2 SV=1	0.136773	0.0253832	down
tr|M1BU82|M1BU82_SOLTU	Uncharacterized protein OS=Solanum tuberosum OX=4113 GN=102604026 PE=3 SV=1	0.277971	0.0337132	down
tr|M1AD62|M1AD62_SOLTU	Uncharacterized protein OS=Solanum tuberosum OX=4113 PE=3 SV=1	0.394457	0.0026108	down
tr|M0ZWP5|M0ZWP5_SOLTU	Coatomer subunit alpha OS=Solanum tuberosum OX=4113 GN=102582145 PE=4 SV=1	0.157036	4.09423e-06	down
tr|M1BHF1|M1BHF1_SOLTU	Protein disulfide-isomerase OS=Solanum tuberosum OX=4113 GN=102592089 PE=3 SV=1	0.416869	0.0477744	down
tr|M1BQI2|M1BQI2_SOLTU	Uncharacterized protein OS=Solanum tuberosum OX=4113 GN=102578539 PE=3 SV=1	0.138038	1.25502e-09	down
tr|M1D253|M1D253_SOLTU	Uncharacterized protein OS=Solanum tuberosum OX=4113 PE=4 SV=1	0.237684	0.0202501	down
tr|M1BQ94|M1BQ94_SOLTU	Uncharacterized protein OS=Solanum tuberosum OX=4113 PE=4 SV=1	0.0903649	6.76438e-05	down
sp|P37221|MAOM_SOLTU	NAD-dependent malic enzyme 62 kDa isoform, mitochondrial OS=Solanum tuberosum OX=4113 PE=1 SV=1	0.11272	1.13911e-05	down
tr|M1AW83|M1AW83_SOLTU	Beta-adaptin-like protein OS=Solanum tuberosum OX=4113 GN=102590622 PE=3 SV=1	0.169044	0.00108299	down
tr|M1D2B9|M1D2B9_SOLTU	Uncharacterized protein OS=Solanum tuberosum OX=4113 GN=102582607 PE=3 SV=1	0.265461	0.00799525	down
tr|M0ZSA3|M0ZSA3_SOLTU	Uncharacterized protein OS=Solanum tuberosum OX=4113 GN=102586212 PE=4 SV=1	0.167494	0.000275153	down
tr|M1CTC4|M1CTC4_SOLTU	Uncharacterized protein OS=Solanum tuberosum OX=4113 GN=102591413 PE=3 SV=1	0.210863	0.000125031	down
tr|M1B144|M1B144_SOLTU	Glutamate decarboxylase OS=Solanum tuberosum OX=4113 GN=102578660 PE=3 SV=1	0.205116	0.00280574	down
tr|M1AKN6|M1AKN6_SOLTU	Phospholipase D OS=Solanum tuberosum OX=4113 GN=102588687 PE=3 SV=1	0.255859	0.000434652	down
tr|M1B8V3|M1B8V3_SOLTU	Polyadenylate-binding protein OS=Solanum tuberosum OX=4113 PE=3 SV=1	0.226986	0.000402874	down
cont|000135	cra|hCP1609934.2| keratin 1 (epidermolytic hyperkeratosis) [Homo sapiens (contaminant)]	0.469894	0.0233396	down
tr|M1A0G4|M1A0G4_SOLTU	Uncharacterized protein OS=Solanum tuberosum OX=4113 GN=102584948 PE=4 SV=1	0.363078	0.0181539	down
tr|M1AEP7|M1AEP7_SOLTU	Aminopeptidase OS=Solanum tuberosum OX=4113 GN=102600594 PE=3 SV=1	1.5417	0.0416024	up
tr|M0ZN23|M0ZN23_SOLTU	Eukaryotic translation initiation factor 3 subunit B OS=Solanum tuberosum OX=4113 GN=102606334 PE=3 SV=1	0.161436	0.000231711	down
tr|M1C800|M1C800_SOLTU	Uncharacterized protein OS=Solanum tuberosum OX=4113 GN=102604311 PE=4 SV=1	0.301995	0.0175338	down
tr|M0ZHF7|M0ZHF7_SOLTU	Uncharacterized protein OS=Solanum tuberosum OX=4113 GN=102591575 PE=3 SV=1	0.17378	0.00104462	down
tr|M1A6K3|M1A6K3_SOLTU	Uncharacterized protein OS=Solanum tuberosum OX=4113 PE=4 SV=1	0.183654	0.00817393	down
tr|M1CSB1|M1CSB1_SOLTU	Uncharacterized protein OS=Solanum tuberosum OX=4113 GN=102580921 PE=4 SV=1	0.328095	0.00012945	down
tr|M1AE79|M1AE79_SOLTU	Protein disulfide-isomerase OS=Solanum tuberosum OX=4113 GN=102590935 PE=3 SV=1	0.239883	0.00136722	down
tr|M0ZNV9|M0ZNV9_SOLTU	Annexin OS=Solanum tuberosum OX=4113 GN=102586975 PE=3 SV=1	2.26987	0.00012995	up
tr|M1CL95|M1CL95_SOLTU	Uncharacterized protein OS=Solanum tuberosum OX=4113 GN=102582102 PE=3 SV=1	0.293765	0.00715199	down
tr|Q2VCJ2|Q2VCJ2_SOLTU	Ribosomal protein L3-like OS=Solanum tuberosum OX=4113 GN=102598069 PE=2 SV=1	0.0946237	0.00171942	down
tr|M1A0W3|M1A0W3_SOLTU	Uncharacterized protein OS=Solanum tuberosum OX=4113 GN=102583884 PE=4 SV=1	2.05116	0.00236871	up
tr|K7VK72|K7VK72_SOLTU	Glutathione S-transferase-like protein OS=Solanum tuberosum OX=4113 PE=2 SV=1	0.121339	0.00374196	down
tr|M1D4F6|M1D4F6_SOLTU	Uncharacterized protein OS=Solanum tuberosum OX=4113 GN=102585794 PE=4 SV=1	0.0704693	0.00269243	down
tr|M1AGW8|M1AGW8_SOLTU	Aconitate hydratase OS=Solanum tuberosum OX=4113 GN=102589351 PE=3 SV=1	0.15417	8.51923e-05	down
tr|M1CPM6|M1CPM6_SOLTU	Uncharacterized protein OS=Solanum tuberosum OX=4113 PE=3 SV=1	0.356451	0.033635	down
tr|M1A358|M1A358_SOLTU	Uncharacterized protein OS=Solanum tuberosum OX=4113 GN=102589112 PE=4 SV=1	0.383707	0.0021751	down
tr|M0ZT60|M0ZT60_SOLTU	Uncharacterized protein OS=Solanum tuberosum OX=4113 PE=4 SV=1	0.109648	1.05097e-05	down
tr|M1B7H6|M1B7H6_SOLTU	Uncharacterized protein OS=Solanum tuberosum OX=4113 GN=102582495 PE=3 SV=1	0.0928966	6.75549e-06	down
tr|M1ALZ1|M1ALZ1_SOLTU	Uncharacterized protein OS=Solanum tuberosum OX=4113 GN=102597490 PE=4 SV=1	0.242103	0.00277576	down
tr|M1BCI8|M1BCI8_SOLTU	Uncharacterized protein OS=Solanum tuberosum OX=4113 GN=102595890 PE=4 SV=1	2.33346	0.00183359	up
tr|M1D3N1|M1D3N1_SOLTU	Uncharacterized protein OS=Solanum tuberosum OX=4113 PE=4 SV=1	0.346737	0.00583919	down
tr|M0ZLQ0|M0ZLQ0_SOLTU	Eukaryotic translation initiation factor 3 subunit M OS=Solanum tuberosum OX=4113 GN=102578354 PE=3 SV=1	0.376704	0.00419848	down
tr|M1CSC4|M1CSC4_SOLTU	Glutathione synthetase OS=Solanum tuberosum OX=4113 PE=3 SV=1	0.346737	0.0409499	down
tr|M1AWV2|M1AWV2_SOLTU	Uncharacterized protein OS=Solanum tuberosum OX=4113 PE=4 SV=1	0.280543	0.00358538	down
tr|M0ZI01|M0ZI01_SOLTU	Glycosyltransferase OS=Solanum tuberosum OX=4113 PE=3 SV=1	0.158489	0.00482849	down
tr|M1B690|M1B690_SOLTU	Uncharacterized protein OS=Solanum tuberosum OX=4113 GN=102602024 PE=4 SV=1	0.275423	0.00666825	down
tr|M1CFQ4|M1CFQ4_SOLTU	Uncharacterized protein OS=Solanum tuberosum OX=4113 GN=102601472 PE=3 SV=1	0.366438	0.00204176	down
tr|M1CJ58|M1CJ58_SOLTU	Uncharacterized protein OS=Solanum tuberosum OX=4113 GN=102599745 PE=4 SV=1	0.0990832	1.00242e-05	down
cont|000136	cra|hCP1812051| keratin 10 (epidermolytic hyperkeratosis; keratosis palmaris et plantaris) [Homo sapiens (contaminant)]	0.175388	0.00424172	down
tr|Q8VWX3|Q8VWX3_SOLTU	Phosphotransferase OS=Solanum tuberosum OX=4113 GN=HxkRP1 PE=2 SV=1	0.325087	0.0395074	down
tr|M0ZG23|M0ZG23_SOLTU	Malic enzyme OS=Solanum tuberosum OX=4113 PE=3 SV=1	0.17378	0.00156698	down
tr|M1CER3|M1CER3_SOLTU	Uncharacterized protein OS=Solanum tuberosum OX=4113 GN=102580007 PE=4 SV=1	0.17378	1.53997e-05	down
tr|M1CRV0|M1CRV0_SOLTU	Uncharacterized protein OS=Solanum tuberosum OX=4113 GN=102603089 PE=3 SV=1	0.145881	0.00296872	down
tr|O49951|O49951_SOLTU	Phosphoinositide phospholipase C OS=Solanum tuberosum OX=4113 GN=plc2 PE=2 SV=1	0.123595	0.000128189	down
tr|M1CT51|M1CT51_SOLTU	Uncharacterized protein OS=Solanum tuberosum OX=4113 GN=102587578 PE=4 SV=1	0.147231	0.00262764	down
tr|M1AEQ1|M1AEQ1_SOLTU	Uncharacterized protein OS=Solanum tuberosum OX=4113 GN=102597872 PE=3 SV=1	0.212814	0.0426845	down
tr|Q8LK04|Q8LK04_SOLTU	Glyceraldehyde-3-phosphate dehydrogenase OS=Solanum tuberosum OX=4113 PE=2 SV=1	0.0310456	0.00151448	down
tr|M1CYG3|M1CYG3_SOLTU	Uncharacterized protein OS=Solanum tuberosum OX=4113 GN=102593339 PE=4 SV=1	0.165959	5.24605e-05	down
tr|Q9FEN7|Q9FEN7_SOLTU	Dihydrolipoyl dehydrogenase OS=Solanum tuberosum OX=4113 GN=lpd2 PE=2 SV=1	2.88403	0.0302582	up
tr|M0ZIL7|M0ZIL7_SOLTU	Uncharacterized protein OS=Solanum tuberosum OX=4113 GN=102590869 PE=3 SV=1	1.55597	0.000307731	up
tr|M1CKI9|M1CKI9_SOLTU	Uncharacterized protein OS=Solanum tuberosum OX=4113 GN=102597847 PE=3 SV=1	0.0879023	0.000198353	down
tr|Q38HV9|Q38HV9_SOLTU	Uncharacterized protein OS=Solanum tuberosum OX=4113 PE=2 SV=1	0.111686	0.0478216	down
tr|M0ZP02|M0ZP02_SOLTU	Uncharacterized protein OS=Solanum tuberosum OX=4113 GN=102592762 PE=4 SV=1	0.285759	0.00406836	down
tr|M1C6L7|M1C6L7_SOLTU	Adenylosuccinate synthetase, chloroplastic OS=Solanum tuberosum OX=4113 GN=PURA PE=3 SV=1	0.0765597	0.000314413	down
tr|Q2LAD8|Q2LAD8_SOLTU	Cinnamic acid 4-hydroxylase OS=Solanum tuberosum OX=4113 PE=3 SV=1	0.383707	0.0123832	down
tr|M1B7C9|M1B7C9_SOLTU	Importin subunit alpha OS=Solanum tuberosum OX=4113 GN=102578456 PE=3 SV=1	0.265461	0.000563396	down
tr|M0ZGA7|M0ZGA7_SOLTU	Uncharacterized protein OS=Solanum tuberosum OX=4113 GN=102585658 PE=4 SV=1	0.549541	0.0359212	down
tr|M1BTN1|M1BTN1_SOLTU	Aspartate aminotransferase OS=Solanum tuberosum OX=4113 GN=102605189 PE=4 SV=1	0.222843	0.00184929	down
tr|M1AX74|M1AX74_SOLTU	Probable bifunctional methylthioribulose-1-phosphate dehydratase/enolase-phosphatase E1 OS=Solanum tuberosum OX=4113 GN=102592458 PE=3 SV=1	3.19154	0.0122422	up
tr|M0ZQ26|M0ZQ26_SOLTU	Uncharacterized protein OS=Solanum tuberosum OX=4113 PE=3 SV=1	0.210863	0.000981982	down
tr|M1CGC9|M1CGC9_SOLTU	3-phosphoshikimate 1-carboxyvinyltransferase OS=Solanum tuberosum OX=4113 GN=102600915 PE=3 SV=1	0.111686	0.00475762	down
tr|M1AGR8|M1AGR8_SOLTU	Uncharacterized protein OS=Solanum tuberosum OX=4113 PE=3 SV=1	0.158489	7.84831e-05	down
tr|M1A3M5|M1A3M5_SOLTU	Uncharacterized protein OS=Solanum tuberosum OX=4113 GN=102586137 PE=4 SV=1	0.457088	0.00310498	down
tr|M1AZM2|M1AZM2_SOLTU	Uncharacterized protein OS=Solanum tuberosum OX=4113 GN=102591082 PE=4 SV=1	0.288403	0.00272439	down
tr|M1B1L7|M1B1L7_SOLTU	Uncharacterized protein OS=Solanum tuberosum OX=4113 GN=102595350 PE=4 SV=1	0.183654	0.0122596	down
tr|M1CSF3|M1CSF3_SOLTU	Coatomer subunit beta' OS=Solanum tuberosum OX=4113 PE=3 SV=1	0.239883	0.000424738	down
tr|M1B0U4|M1B0U4_SOLTU	Uncharacterized protein OS=Solanum tuberosum OX=4113 GN=102601402 PE=4 SV=1	0.0887156	0.005321	down
tr|M0ZMA9|M0ZMA9_SOLTU	Uncharacterized protein OS=Solanum tuberosum OX=4113 GN=102582578 PE=3 SV=1	2.39883	0.00696055	up
tr|M1CTZ5|M1CTZ5_SOLTU	Uncharacterized protein OS=Solanum tuberosum OX=4113 GN=102603227 PE=4 SV=1	0.301995	0.0247176	down
tr|M1CBF6|M1CBF6_SOLTU	Uncharacterized protein OS=Solanum tuberosum OX=4113 GN=102581781 PE=3 SV=1	0.152757	0.0263379	down
tr|M1A3Z3|M1A3Z3_SOLTU	Uncharacterized protein OS=Solanum tuberosum OX=4113 GN=102586216 PE=4 SV=1	2.51189	0.000107674	up
tr|M1CD67|M1CD67_SOLTU	Uncharacterized protein OS=Solanum tuberosum OX=4113 GN=102597871 PE=3 SV=1	0.251189	0.000949843	down
tr|M1C5J7|M1C5J7_SOLTU	T-complex protein 1 subunit gamma OS=Solanum tuberosum OX=4113 GN=102578754 PE=3 SV=1	0.0946237	1.45605e-05	down
tr|M1A8J5|M1A8J5_SOLTU	Sucrose synthase OS=Solanum tuberosum OX=4113 PE=3 SV=1	0.159956	0.021896	down
tr|Q8H9C9|Q8H9C9_SOLTU	Phospho-2-dehydro-3-deoxyheptonate aldolase OS=Solanum tuberosum OX=4113 GN=DAPH synthase PE=2 SV=1	0.199526	0.00313968	down
tr|M1D4T3|M1D4T3_SOLTU	Uncharacterized protein OS=Solanum tuberosum OX=4113 GN=102586757 PE=4 SV=1	0.409261	0.0336884	down
tr|M1C8Q0|M1C8Q0_SOLTU	Uncharacterized protein OS=Solanum tuberosum OX=4113 GN=102600142 PE=4 SV=1	0.0903649	0.0248741	down
tr|M1BXV3|M1BXV3_SOLTU	Uncharacterized protein OS=Solanum tuberosum OX=4113 GN=102604251 PE=4 SV=1	0.349945	0.000355163	down
tr|M0ZY55|M0ZY55_SOLTU	Acetyl-coenzyme A synthetase OS=Solanum tuberosum OX=4113 PE=3 SV=1	0.519996	0.028618	down
tr|M1D6K2|M1D6K2_SOLTU	Uncharacterized protein OS=Solanum tuberosum OX=4113 PE=4 SV=1	4.40555	1.11529e-05	up
sp|Q00775|SSG1_SOLTU	Granule-bound starch synthase 1, chloroplastic/amyloplastic OS=Solanum tuberosum OX=4113 GN=WAXY PE=1 SV=1	0.15417	3.91928e-05	down
tr|O04864|O04864_SOLTU	1,4-alpha-glucan branching enzyme (Fragment) OS=Solanum tuberosum OX=4113 GN=sbeI PE=2 SV=1	0.103753	0.045651	down
tr|M1B0E5|M1B0E5_SOLTU	Uncharacterized protein OS=Solanum tuberosum OX=4113 GN=102586615 PE=4 SV=1	0.222843	0.000169603	down
tr|M1B818|M1B818_SOLTU	Uncharacterized protein OS=Solanum tuberosum OX=4113 GN=102588156 PE=3 SV=1	0.42462	0.0297593	down
tr|M1CIA9|M1CIA9_SOLTU	Malic enzyme OS=Solanum tuberosum OX=4113 GN=102598765 PE=3 SV=1	0.159956	0.0001181	down
tr|M1CMR4|M1CMR4_SOLTU	Uncharacterized protein OS=Solanum tuberosum OX=4113 GN=102582659 PE=4 SV=1	1.7378	0.0402934	up
tr|M1AJK1|M1AJK1_SOLTU	NADPH--cytochrome P450 reductase OS=Solanum tuberosum OX=4113 GN=102604882 PE=3 SV=1	0.366438	0.0423995	down
tr|Q307Z8|Q307Z8_SOLTU	60S acidic ribosomal protein P0 OS=Solanum tuberosum OX=4113 PE=2 SV=1	0.172187	0.0251773	down
tr|M1C015|M1C015_SOLTU	Uncharacterized protein OS=Solanum tuberosum OX=4113 GN=102580720 PE=3 SV=1	0.380189	0.0451539	down
tr|M1AZD2|M1AZD2_SOLTU	14-3-3 protein OS=Solanum tuberosum OX=4113 GN=102586856 PE=2 SV=1	0.197697	0.00590847	down
tr|M1BST4|M1BST4_SOLTU	Uncharacterized protein OS=Solanum tuberosum OX=4113 GN=102598757 PE=4 SV=1	0.452898	0.00386418	down
tr|M1A326|M1A326_SOLTU	Uncharacterized protein OS=Solanum tuberosum OX=4113 GN=102584096 PE=4 SV=1	0.207014	0.0178193	down
tr|M0ZPV1|M0ZPV1_SOLTU	Uncharacterized protein OS=Solanum tuberosum OX=4113 PE=4 SV=1	0.366438	0.0492476	down
tr|M1CWL7|M1CWL7_SOLTU	Eukaryotic translation initiation factor 3 subunit D OS=Solanum tuberosum OX=4113 GN=102588135 PE=3 SV=1	0.383707	0.0212912	down
tr|M1BL76|M1BL76_SOLTU	Uncharacterized protein OS=Solanum tuberosum OX=4113 GN=102595228 PE=4 SV=1	0.0954993	5.02963e-05	down
tr|M1CMJ2|M1CMJ2_SOLTU	Xylose isomerase OS=Solanum tuberosum OX=4113 GN=102582159 PE=3 SV=1	0.164437	0.000341284	down
tr|M0ZY73|M0ZY73_SOLTU	Uncharacterized protein OS=Solanum tuberosum OX=4113 GN=102585295 PE=4 SV=1	0.267917	0.0200276	down
tr|M1CX90|M1CX90_SOLTU	Eukaryotic translation initiation factor 3 subunit E OS=Solanum tuberosum OX=4113 GN=102606100 PE=3 SV=1	0.366438	0.0440374	down
tr|M1BBH4|M1BBH4_SOLTU	Uncharacterized protein OS=Solanum tuberosum OX=4113 PE=4 SV=1	2.72898	0.00670836	up
tr|M1BL46|M1BL46_SOLTU	Uncharacterized protein OS=Solanum tuberosum OX=4113 GN=102586717 PE=4 SV=1	0.244343	0.00783094	down
tr|Q6T7F2|Q6T7F2_SOLTU	5'-aminoimidazole ribonucleotide synthetase OS=Solanum tuberosum OX=4113 GN=purM PE=2 SV=1	0.401791	0.00447491	down
tr|M1D4F7|M1D4F7_SOLTU	Uncharacterized protein OS=Solanum tuberosum OX=4113 GN=102586126 PE=4 SV=1	0.195884	0.0175827	down
sp|P15478|PATT5_SOLTU	Patatin-T5 OS=Solanum tuberosum OX=4113 PE=1 SV=1	0.207014	0.0075785	down
tr|M1BJW9|M1BJW9_SOLTU	Uncharacterized protein OS=Solanum tuberosum OX=4113 GN=102601645 PE=3 SV=1	0.145881	0.000834102	down
tr|M1ASG7|M1ASG7_SOLTU	Glyceraldehyde-3-phosphate dehydrogenase OS=Solanum tuberosum OX=4113 GN=102589564 PE=3 SV=1	0.210863	0.000252369	down
tr|Q43180|Q43180_SOLTU	Fumarase OS=Solanum tuberosum OX=4113 GN=fum1 PE=2 SV=1	2.12814	0.000877722	up
tr|M1CZM1|M1CZM1_SOLTU	Proliferating cell nuclear antigen OS=Solanum tuberosum OX=4113 GN=102581875 PE=3 SV=1	0.346737	0.0385307	down
sp|P29196|CAPP_SOLTU	Phosphoenolpyruvate carboxylase OS=Solanum tuberosum OX=4113 GN=PPC1 PE=2 SV=2	0.296483	0.00258063	down
tr|M1C061|M1C061_SOLTU	Uncharacterized protein OS=Solanum tuberosum OX=4113 PE=4 SV=1	0.376704	0.000753118	down
tr|M1BTP6|M1BTP6_SOLTU	14-3-3 protein OS=Solanum tuberosum OX=4113 GN=102596432 PE=2 SV=1	0.167494	0.034904	down
tr|M0ZY64|M0ZY64_SOLTU	Uncharacterized protein OS=Solanum tuberosum OX=4113 PE=3 SV=1	0.127057	0.014319	down
tr|M1D4J8|M1D4J8_SOLTU	Uncharacterized protein OS=Solanum tuberosum OX=4113 GN=102604339 PE=4 SV=1	0.420727	0.00341767	down
tr|M1BY78|M1BY78_SOLTU	Uncharacterized protein OS=Solanum tuberosum OX=4113 PE=4 SV=1	0.212814	0.000516729	down
tr|Q6XP48|Q6XP48_SOLTU	UDP-Glc-4-epimerase OS=Solanum tuberosum OX=4113 GN=StUGE51 PE=2 SV=1	0.205116	0.00574542	down
tr|M1CE55|M1CE55_SOLTU	Peroxidase OS=Solanum tuberosum OX=4113 GN=102581076 PE=3 SV=1	0.0862978	1.93982e-05	down
tr|M1APN1|M1APN1_SOLTU	Uncharacterized protein OS=Solanum tuberosum OX=4113 GN=102601545 PE=4 SV=1	2.07014	0.00021458	up
tr|M1D6S8|M1D6S8_SOLTU	Uncharacterized protein OS=Solanum tuberosum OX=4113 PE=3 SV=1	0.272898	0.0412541	down
tr|M1BGN4|M1BGN4_SOLTU	Uncharacterized protein OS=Solanum tuberosum OX=4113 GN=102600847 PE=3 SV=1	3.19154	0.00121402	up
tr|M1BAA5|M1BAA5_SOLTU	Uncharacterized protein OS=Solanum tuberosum OX=4113 PE=4 SV=1	0.353183	0.0379497	down
tr|M1BN80|M1BN80_SOLTU	Amine oxidase OS=Solanum tuberosum OX=4113 GN=102591556 PE=3 SV=1	3.56451	0.032182	up
tr|M1BK14|M1BK14_SOLTU	Uncharacterized protein OS=Solanum tuberosum OX=4113 GN=102589060 PE=3 SV=1	0.231207	0.000190486	down
tr|M1CBR8|M1CBR8_SOLTU	Coatomer subunit delta OS=Solanum tuberosum OX=4113 GN=102588907 PE=3 SV=1	0.224906	0.000585934	down
tr|M1C0P8|M1C0P8_SOLTU	Uncharacterized protein OS=Solanum tuberosum OX=4113 GN=102581957 PE=4 SV=1	0.293765	0.0467654	down
tr|M1AFA9|M1AFA9_SOLTU	Glutamate dehydrogenase OS=Solanum tuberosum OX=4113 GN=102585678 PE=3 SV=1	6.98232	4.41331e-09	up
tr|M0ZM13|M0ZM13_SOLTU	Uncharacterized protein OS=Solanum tuberosum OX=4113 GN=102603773 PE=4 SV=1	8.01678	2.12933e-08	up
tr|Q307X4|Q307X4_SOLTU	Uncharacterized protein OS=Solanum tuberosum OX=4113 PE=2 SV=1	0.0895365	0.0326462	down
tr|M1CX21|M1CX21_SOLTU	Uncharacterized protein OS=Solanum tuberosum OX=4113 GN=102600008 PE=3 SV=1	0.207014	0.0376848	down
tr|M1B2B9|M1B2B9_SOLTU	Thioredoxin reductase OS=Solanum tuberosum OX=4113 GN=102599463 PE=3 SV=1	0.258226	0.00900775	down
tr|M1AIE7|M1AIE7_SOLTU	Uncharacterized protein OS=Solanum tuberosum OX=4113 GN=102602840 PE=4 SV=1	0.128233	0.00143092	down
tr|M1BQI0|M1BQI0_SOLTU	Uncharacterized protein OS=Solanum tuberosum OX=4113 GN=102579214 PE=4 SV=1	0.432514	0.0439625	down
tr|M0ZN84|M0ZN84_SOLTU	Uncharacterized protein OS=Solanum tuberosum OX=4113 GN=102584195 PE=3 SV=1	0.0717794	0.000877571	down
tr|M1DUC5|M1DUC5_SOLTU	Uncharacterized protein OS=Solanum tuberosum OX=4113 PE=4 SV=1	0.301995	0.0173198	down
tr|A8UGP3|A8UGP3_SOLTU	1,2-dihydroxy-3-keto-5-methylthiopentene dioxygenase OS=Solanum tuberosum OX=4113 GN=ARD PE=2 SV=1	0.233346	0.00145933	down
tr|Q3HRX6|Q3HRX6_SOLTU	40S ribosomal protein S7 OS=Solanum tuberosum OX=4113 GN=102577530 PE=2 SV=1	0.0539511	0.0166366	down
tr|M1AQJ3|M1AQJ3_SOLTU	Glucose-6-phosphate 1-dehydrogenase OS=Solanum tuberosum OX=4113 PE=3 SV=1	0.194089	0.049371	down
tr|M0ZQ21|M0ZQ21_SOLTU	Uncharacterized protein OS=Solanum tuberosum OX=4113 GN=102599054 PE=3 SV=1	0.42462	0.0169344	down
tr|M0ZMB0|M0ZMB0_SOLTU	Uncharacterized protein OS=Solanum tuberosum OX=4113 PE=4 SV=1	2.37684	1.08671e-05	up
tr|M1CDM1|M1CDM1_SOLTU	Uncharacterized protein OS=Solanum tuberosum OX=4113 GN=102601699 PE=4 SV=1	0.114815	2.75477e-05	down
tr|M1D2A9|M1D2A9_SOLTU	Uncharacterized protein OS=Solanum tuberosum OX=4113 GN=102584253 PE=4 SV=1	0.529663	0.0252332	down
tr|M1B3E8|M1B3E8_SOLTU	Uncharacterized protein OS=Solanum tuberosum OX=4113 GN=102581723 PE=4 SV=1	0.405508	0.0484573	down
tr|M0ZWC1|M0ZWC1_SOLTU	Inositol-pentakisphosphate 2-kinase OS=Solanum tuberosum OX=4113 GN=102599880 PE=4 SV=1	0.113763	0.00171359	down
tr|M1BX80|M1BX80_SOLTU	Uncharacterized protein OS=Solanum tuberosum OX=4113 GN=102590649 PE=4 SV=1	0.188799	0.000399297	down
tr|M0ZMY2|M0ZMY2_SOLTU	Uncharacterized protein OS=Solanum tuberosum OX=4113 GN=102581476 PE=4 SV=1	0.155597	0.0130408	down
tr|M1C5K7|M1C5K7_SOLTU	Phenylalanine ammonia-lyase OS=Solanum tuberosum OX=4113 GN=102582618 PE=3 SV=1	4.16869	4.72328e-05	up
tr|M1CXI3|M1CXI3_SOLTU	Importin subunit alpha OS=Solanum tuberosum OX=4113 GN=102605051 PE=3 SV=1	0.141906	8.9808e-06	down
tr|M1ADW0|M1ADW0_SOLTU	Uncharacterized protein OS=Solanum tuberosum OX=4113 PE=3 SV=1	2.01372	0.0413841	up
tr|M1C2D7|M1C2D7_SOLTU	Uncharacterized protein OS=Solanum tuberosum OX=4113 PE=4 SV=1	0.30479	0.033232	down
tr|M1BIX8|M1BIX8_SOLTU	Uncharacterized protein OS=Solanum tuberosum OX=4113 GN=102600867 PE=3 SV=1	0.316228	0.0214955	down
tr|M1A1W0|M1A1W0_SOLTU	Uncharacterized protein OS=Solanum tuberosum OX=4113 GN=102584791 PE=3 SV=1	0.539511	0.0388388	down
tr|M1B8U4|M1B8U4_SOLTU	Uncharacterized protein OS=Solanum tuberosum OX=4113 GN=102601649 PE=4 SV=1	0.283139	0.0103333	down
tr|M1D2F3|M1D2F3_SOLTU	Carboxypeptidase OS=Solanum tuberosum OX=4113 GN=102604138 PE=3 SV=1	0.16293	0.0226094	down
tr|M1CZZ7|M1CZZ7_SOLTU	Uncharacterized protein OS=Solanum tuberosum OX=4113 GN=102598256 PE=4 SV=1	0.205116	0.0472497	down
tr|M1B668|M1B668_SOLTU	Uncharacterized protein OS=Solanum tuberosum OX=4113 PE=4 SV=1	0.197697	0.0165332	down
tr|M1CZX4|M1CZX4_SOLTU	Nicotinate-nucleotide pyrophosphorylase [carboxylating] OS=Solanum tuberosum OX=4113 PE=3 SV=1	0.549541	0.0319557	down
tr|M0ZSJ5|M0ZSJ5_SOLTU	Uncharacterized protein OS=Solanum tuberosum OX=4113 GN=102580709 PE=4 SV=1	0.143219	0.0104776	down
tr|M1B4I6|M1B4I6_SOLTU	Uncharacterized protein OS=Solanum tuberosum OX=4113 GN=102606369 PE=4 SV=1	0.0847227	0.000305951	down
tr|M1CVX7|M1CVX7_SOLTU	Uncharacterized protein OS=Solanum tuberosum OX=4113 GN=102579886 PE=3 SV=1	0.47863	0.0202255	down
tr|M1C6M9|M1C6M9_SOLTU	Uncharacterized protein OS=Solanum tuberosum OX=4113 GN=107061338 PE=4 SV=1	0.244343	0.00117034	down
tr|M1CVI5|M1CVI5_SOLTU	Uncharacterized protein OS=Solanum tuberosum OX=4113 GN=102585121 PE=3 SV=1	3.37287	0.0116992	up
tr|M0ZFY4|M0ZFY4_SOLTU	ATPase 102598324 OS=Solanum tuberosum OX=4113 GN=102598324 PE=3 SV=1	0.0824138	0.000361567	down
tr|K7WNY2|K7WNY2_SOLTU	Glyceraldehyde-3-phosphate dehydrogenase OS=Solanum tuberosum OX=4113 GN=102592694 PE=2 SV=1	0.143219	0.00376453	down
tr|M1D0D3|M1D0D3_SOLTU	3-isopropylmalate dehydrogenase OS=Solanum tuberosum OX=4113 GN=102586564 PE=3 SV=1	0.253513	0.00718507	down
tr|M0ZI98|M0ZI98_SOLTU	Formate dehydrogenase, mitochondrial OS=Solanum tuberosum OX=4113 PE=3 SV=1	1.59956	0.0479004	up
tr|M1BY26|M1BY26_SOLTU	Uncharacterized protein OS=Solanum tuberosum OX=4113 GN=102600837 PE=4 SV=1	0.0855067	0.000244514	down
tr|M0ZI24|M0ZI24_SOLTU	Carboxypeptidase OS=Solanum tuberosum OX=4113 PE=3 SV=1	0.10666	0.000652118	down
tr|M1CBS3|M1CBS3_SOLTU	Uncharacterized protein OS=Solanum tuberosum OX=4113 GN=102590107 PE=3 SV=1	0.101859	0.0141942	down
tr|M0ZJG4|M0ZJG4_SOLTU	Uncharacterized protein OS=Solanum tuberosum OX=4113 GN=102599105 PE=4 SV=1	0.270396	0.0347387	down
tr|M1BEN2|M1BEN2_SOLTU	Uncharacterized protein OS=Solanum tuberosum OX=4113 PE=4 SV=1	0.0954993	0.0270567	down
tr|M1AWS8|M1AWS8_SOLTU	Glucose-6-phosphate 1-epimerase OS=Solanum tuberosum OX=4113 GN=102600001 PE=3 SV=1	0.212814	0.0127426	down
tr|M1C1E7|M1C1E7_SOLTU	Uncharacterized protein OS=Solanum tuberosum OX=4113 GN=102602039 PE=4 SV=1	0.322107	0.0451113	down
tr|M1BQ55|M1BQ55_SOLTU	Uncharacterized protein OS=Solanum tuberosum OX=4113 GN=102600885 PE=4 SV=1	0.255859	0.0266298	down
tr|M0ZVJ6|M0ZVJ6_SOLTU	Proteasome subunit beta type OS=Solanum tuberosum OX=4113 GN=102591288 PE=3 SV=1	0.159956	0.0056501	down
tr|M0ZIF8|M0ZIF8_SOLTU	Uncharacterized protein OS=Solanum tuberosum OX=4113 GN=102588177 PE=4 SV=1	0.20893	0.00252166	down
tr|M1CCJ5|M1CCJ5_SOLTU	Uncharacterized protein OS=Solanum tuberosum OX=4113 GN=102581679 PE=3 SV=1	0.113763	0.024785	down
tr|M1BC00|M1BC00_SOLTU	ATP-dependent 6-phosphofructokinase OS=Solanum tuberosum OX=4113 GN=PFK PE=3 SV=1	0.280543	0.0431133	down
tr|M1BF28|M1BF28_SOLTU	Uncharacterized protein OS=Solanum tuberosum OX=4113 GN=102602329 PE=4 SV=1	0.226986	0.00418989	down
tr|M1A2T5|M1A2T5_SOLTU	Peptidyl-prolyl cis-trans isomerase OS=Solanum tuberosum OX=4113 GN=102602349 PE=3 SV=1	2.10863	0.00274218	up
tr|M1A0A3|M1A0A3_SOLTU	Uncharacterized protein OS=Solanum tuberosum OX=4113 GN=102592345 PE=3 SV=1	0.260615	0.0151245	down
tr|M1C1J2|M1C1J2_SOLTU	Uncharacterized protein OS=Solanum tuberosum OX=4113 PE=4 SV=1	0.139316	0.0161453	down
tr|M1CCF2|M1CCF2_SOLTU	Uncharacterized protein OS=Solanum tuberosum OX=4113 GN=102606142 PE=4 SV=1	1.55597	0.0330701	up
tr|M1ASA5|M1ASA5_SOLTU	Uncharacterized protein OS=Solanum tuberosum OX=4113 GN=102601902 PE=4 SV=1	0.283139	0.000930293	down
tr|M1C7Y8|M1C7Y8_SOLTU	Uncharacterized protein OS=Solanum tuberosum OX=4113 GN=102578999 PE=4 SV=1	0.275423	0.006507	down
tr|M1CZI3|M1CZI3_SOLTU	Uncharacterized protein OS=Solanum tuberosum OX=4113 GN=102592347 PE=3 SV=1	1.78649	0.0386396	up
tr|M0ZJA6|M0ZJA6_SOLTU	Uncharacterized protein OS=Solanum tuberosum OX=4113 PE=3 SV=1	0.244343	0.00665358	down
tr|M0ZWD8|M0ZWD8_SOLTU	Uncharacterized protein OS=Solanum tuberosum OX=4113 PE=3 SV=1	0.203236	0.0187454	down
tr|M1AVG8|M1AVG8_SOLTU	Uncharacterized protein OS=Solanum tuberosum OX=4113 GN=102587813 PE=3 SV=1	0.436516	0.0254423	down
tr|M1BI71|M1BI71_SOLTU	Uncharacterized protein OS=Solanum tuberosum OX=4113 PE=3 SV=1	0.133045	0.0118656	down
tr|M1AWZ7|M1AWZ7_SOLTU	Glutathione peroxidase OS=Solanum tuberosum OX=4113 PE=3 SV=1	1.92309	0.019612	up
tr|M1AZL8|M1AZL8_SOLTU	Dihydrolipoamide acetyltransferase component of pyruvate dehydrogenase complex OS=Solanum tuberosum OX=4113 GN=102592754 PE=3 SV=1	0.224906	0.00492175	down
tr|M1AAS0|M1AAS0_SOLTU	Uncharacterized protein OS=Solanum tuberosum OX=4113 GN=102601580 PE=4 SV=1	0.158489	0.0054314	down
tr|M0ZZ37|M0ZZ37_SOLTU	Uncharacterized protein OS=Solanum tuberosum OX=4113 GN=102601759 PE=4 SV=1	0.359749	0.0233264	down
tr|M1B2L8|M1B2L8_SOLTU	Uncharacterized protein OS=Solanum tuberosum OX=4113 GN=102588697 PE=4 SV=1	0.277971	0.00163312	down
tr|M1A404|M1A404_SOLTU	Uncharacterized protein OS=Solanum tuberosum OX=4113 GN=102581153 PE=4 SV=1	0.401791	0.00605949	down
tr|M1B311|M1B311_SOLTU	Uncharacterized protein OS=Solanum tuberosum OX=4113 GN=102577844 PE=4 SV=1	0.205116	0.00779913	down
tr|M1AN74|M1AN74_SOLTU	Uncharacterized protein OS=Solanum tuberosum OX=4113 GN=102597699 PE=4 SV=1	0.192309	0.00943965	down
tr|M0ZH30|M0ZH30_SOLTU	Uncharacterized protein OS=Solanum tuberosum OX=4113 GN=102580332 PE=3 SV=1	0.170608	0.0474793	down
tr|M1A7M4|M1A7M4_SOLTU	14-3-3 protein OS=Solanum tuberosum OX=4113 GN=102581950 PE=2 SV=1	0.143219	0.0165029	down
tr|M1CFQ5|M1CFQ5_SOLTU	Glycosyltransferase OS=Solanum tuberosum OX=4113 GN=102601808 PE=3 SV=1	0.444631	0.0208101	down
tr|M1CAH1|M1CAH1_SOLTU	Uncharacterized protein OS=Solanum tuberosum OX=4113 GN=102585028 PE=4 SV=1	0.288403	0.00362459	down
tr|M1BD67|M1BD67_SOLTU	Uncharacterized protein OS=Solanum tuberosum OX=4113 GN=102598975 PE=4 SV=1	0.092045	0.0159158	down
tr|M1CBM8|M1CBM8_SOLTU	Uncharacterized protein OS=Solanum tuberosum OX=4113 GN=102591006 PE=4 SV=1	0.139316	0.0305304	down
tr|M1CL17|M1CL17_SOLTU	Uncharacterized protein OS=Solanum tuberosum OX=4113 GN=102580208 PE=3 SV=1	0.469894	0.0198934	down
tr|M1AED8|M1AED8_SOLTU	Uncharacterized protein OS=Solanum tuberosum OX=4113 GN=102598559 PE=4 SV=1	0.231207	0.00618498	down
tr|M1C112|M1C112_SOLTU	Uncharacterized protein OS=Solanum tuberosum OX=4113 GN=102599360 PE=4 SV=1	0.233346	0.0173719	down
tr|M1CQG4|M1CQG4_SOLTU	V-type proton ATPase subunit OS=Solanum tuberosum OX=4113 GN=102595807 PE=3 SV=1	0.20893	0.000336137	down
tr|M1C2T5|M1C2T5_SOLTU	Uncharacterized protein OS=Solanum tuberosum OX=4113 PE=4 SV=1	0.288403	0.0160407	down
tr|M1ADI9|M1ADI9_SOLTU	Uncharacterized protein OS=Solanum tuberosum OX=4113 GN=102597962 PE=4 SV=1	0.0816582	0.000533487	down
tr|M1BTX4|M1BTX4_SOLTU	Uncharacterized protein OS=Solanum tuberosum OX=4113 GN=102590543 PE=4 SV=1	0.444631	0.0218546	down
tr|M0ZVT8|M0ZVT8_SOLTU	Uncharacterized protein OS=Solanum tuberosum OX=4113 GN=102598775 PE=3 SV=1	0.301995	0.00102208	down
tr|M1A5R8|M1A5R8_SOLTU	Glycosyltransferase OS=Solanum tuberosum OX=4113 PE=3 SV=1	0.265461	0.00831206	down
tr|M1A3D2|M1A3D2_SOLTU	Trafficking protein particle complex subunit OS=Solanum tuberosum OX=4113 GN=102586597 PE=3 SV=1	0.220801	0.00494729	down
tr|M1CBT8|M1CBT8_SOLTU	Uncharacterized protein OS=Solanum tuberosum OX=4113 GN=102596899 PE=4 SV=1	0.258226	0.0237438	down
tr|M1CTK8|M1CTK8_SOLTU	Uncharacterized protein OS=Solanum tuberosum OX=4113 GN=102579484 PE=4 SV=1	3.56451	0.0210804	up
tr|M1AHZ8|M1AHZ8_SOLTU	Uncharacterized protein OS=Solanum tuberosum OX=4113 GN=102583739 PE=4 SV=1	0.267917	0.0010238	down
tr|M1BWY1|M1BWY1_SOLTU	Uncharacterized protein OS=Solanum tuberosum OX=4113 PE=4 SV=1	0.586138	0.0142624	down
tr|M1A9T8|M1A9T8_SOLTU	Uncharacterized protein OS=Solanum tuberosum OX=4113 PE=4 SV=1	0.164437	0.0299871	down
tr|M1BYI8|M1BYI8_SOLTU	Uncharacterized protein OS=Solanum tuberosum OX=4113 GN=102598609 PE=4 SV=1	0.244343	0.00266397	down
tr|M1CN19|M1CN19_SOLTU	Uncharacterized protein OS=Solanum tuberosum OX=4113 GN=102582223 PE=3 SV=1	0.0870964	0.000562114	down
tr|M0ZQ35|M0ZQ35_SOLTU	Uncharacterized protein OS=Solanum tuberosum OX=4113 GN=102601385 PE=3 SV=1	0.226986	0.0196708	down
tr|M1C0N9|M1C0N9_SOLTU	Sulfurtransferase OS=Solanum tuberosum OX=4113 GN=102606407 PE=4 SV=1	0.188799	0.0138344	down
tr|M1BGT4|M1BGT4_SOLTU	Uncharacterized protein OS=Solanum tuberosum OX=4113 GN=102605795 PE=4 SV=1	0.235505	0.0371987	down
tr|M1AP63|M1AP63_SOLTU	Uncharacterized protein OS=Solanum tuberosum OX=4113 GN=102584989 PE=3 SV=1	0.0862978	0.00615976	down
tr|M1BY04|M1BY04_SOLTU	Uncharacterized protein OS=Solanum tuberosum OX=4113 PE=4 SV=1	0.143219	0.0242803	down
tr|M1C8T8|M1C8T8_SOLTU	Uncharacterized protein OS=Solanum tuberosum OX=4113 GN=102586756 PE=3 SV=1	0.235505	0.000727702	down
tr|M1CHR8|M1CHR8_SOLTU	Uncharacterized protein OS=Solanum tuberosum OX=4113 GN=102602681 PE=4 SV=1	0.195884	0.0489671	down
tr|M1C114|M1C114_SOLTU	Uncharacterized protein OS=Solanum tuberosum OX=4113 GN=102600021 PE=3 SV=1	0.591562	0.0191072	down
tr|Q9MT29|Q9MT29_SOLTU	Cystathionine gamma-synthase isoform 2 OS=Solanum tuberosum OX=4113 GN=CgS2 PE=2 SV=1	0.301995	0.0124204	down
tr|Q2I2N3|Q2I2N3_SOLTU	UDP-apiose/xylose synthase OS=Solanum tuberosum OX=4113 GN=UAXs PE=2 SV=1	0.140605	0.0241257	down
tr|M1BXX6|M1BXX6_SOLTU	Uncharacterized protein OS=Solanum tuberosum OX=4113 PE=3 SV=1	0.210863	0.0182053	down
tr|Q8LT15|Q8LT15_SOLTU	Mitogen-activated protein kinase OS=Solanum tuberosum OX=4113 GN=StMPK4 PE=2 SV=1	0.265461	0.0360037	down
tr|M1AAY5|M1AAY5_SOLTU	Uncharacterized protein OS=Solanum tuberosum OX=4113 GN=102582771 PE=3 SV=1	0.349945	0.0125031	down
tr|Q3HRY2|Q3HRY2_SOLTU	Ribosomal protein L17-like protein OS=Solanum tuberosum OX=4113 GN=102587469 PE=2 SV=1	0.187068	0.000796854	down
tr|M1CK99|M1CK99_SOLTU	Uncharacterized protein OS=Solanum tuberosum OX=4113 GN=102595869 PE=3 SV=1	0.253513	0.0348259	down
tr|M1AWV7|M1AWV7_SOLTU	Uncharacterized protein OS=Solanum tuberosum OX=4113 GN=102584705 PE=3 SV=1	0.277971	0.00531845	down
tr|M1BFS5|M1BFS5_SOLTU	Cyanate hydratase OS=Solanum tuberosum OX=4113 GN=CYN PE=3 SV=1	1.59956	0.0187968	up
tr|M1AJY0|M1AJY0_SOLTU	Uncharacterized protein OS=Solanum tuberosum OX=4113 PE=4 SV=1	0.20893	0.00746879	down
tr|M1D095|M1D095_SOLTU	Uncharacterized protein OS=Solanum tuberosum OX=4113 GN=102600228 PE=4 SV=1	0.195884	0.042497	down
tr|M1AFK3|M1AFK3_SOLTU	Uncharacterized protein OS=Solanum tuberosum OX=4113 PE=4 SV=1	0.251189	0.00710415	down
tr|M1AB59|M1AB59_SOLTU	Importin subunit alpha OS=Solanum tuberosum OX=4113 GN=102596919 PE=3 SV=1	0.231207	0.0402261	down
tr|M1CCJ9|M1CCJ9_SOLTU	Peroxidase OS=Solanum tuberosum OX=4113 GN=102585990 PE=3 SV=1	0.149969	0.00908953	down
tr|P93786|P93786_SOLTU	14-3-3 protein OS=Solanum tuberosum OX=4113 GN=34G PE=2 SV=2	0.260615	0.0160681	down
tr|M1CGS8|M1CGS8_SOLTU	Uncharacterized protein OS=Solanum tuberosum OX=4113 GN=102589904 PE=4 SV=1	0.190546	0.0470451	down
tr|M1AEW6|M1AEW6_SOLTU	Uncharacterized protein OS=Solanum tuberosum OX=4113 GN=102596437 PE=4 SV=1	2.12814	0.00260806	up
tr|M1CPI8|M1CPI8_SOLTU	Uncharacterized protein OS=Solanum tuberosum OX=4113 GN=102587460 PE=4 SV=1	0.110662	0.00964606	down
tr|M1CBE1|M1CBE1_SOLTU	Uncharacterized protein OS=Solanum tuberosum OX=4113 GN=102603544 PE=4 SV=1	0.325087	0.0215477	down
tr|M0ZQ38|M0ZQ38_SOLTU	Uncharacterized protein OS=Solanum tuberosum OX=4113 GN=102597414 PE=3 SV=1	0.275423	0.0357791	down
tr|M1CLE8|M1CLE8_SOLTU	Uncharacterized protein OS=Solanum tuberosum OX=4113 PE=4 SV=1	0.178649	0.00749285	down
tr|Q307Y8|Q307Y8_SOLTU	Ribosomal protein L11-like protein OS=Solanum tuberosum OX=4113 GN=102584982 PE=2 SV=1	0.229087	0.0214025	down
tr|M1C4X9|M1C4X9_SOLTU	Uncharacterized protein OS=Solanum tuberosum OX=4113 PE=4 SV=1	0.319154	0.0185963	down
tr|M1CD43|M1CD43_SOLTU	Uncharacterized protein OS=Solanum tuberosum OX=4113 GN=102587174 PE=4 SV=1	0.272898	0.0396454	down
sp|Q43846|SSY3_SOLTU	Soluble starch synthase 3, chloroplastic/amyloplastic OS=Solanum tuberosum OX=4113 GN=SS3 PE=1 SV=1	0.383707	0.0038513	down
tr|M1CEB0|M1CEB0_SOLTU	Uncharacterized protein OS=Solanum tuberosum OX=4113 GN=102579804 PE=4 SV=1	0.165959	0.0123407	down
tr|M0ZTV9|M0ZTV9_SOLTU	Uncharacterized protein OS=Solanum tuberosum OX=4113 GN=102586072 PE=4 SV=1	2.0893	0.0147899	up
tr|M1CMR6|M1CMR6_SOLTU	Uncharacterized protein OS=Solanum tuberosum OX=4113 GN=102583223 PE=4 SV=1	0.283139	0.0250471	down
tr|M0ZZR6|M0ZZR6_SOLTU	Uncharacterized protein OS=Solanum tuberosum OX=4113 PE=4 SV=1	5.7544	0.0291243	up
tr|M1AM16|M1AM16_SOLTU	Uncharacterized protein OS=Solanum tuberosum OX=4113 GN=102579263 PE=4 SV=1	0.283139	0.00520133	down
tr|M1CS15|M1CS15_SOLTU	Uncharacterized protein OS=Solanum tuberosum OX=4113 GN=102597982 PE=4 SV=1	3.40408	0.0188967	up
tr|M1CQY2|M1CQY2_SOLTU	Uncharacterized protein OS=Solanum tuberosum OX=4113 GN=102599918 PE=4 SV=1	0.0630957	0.00196848	down
tr|M1B6A6|M1B6A6_SOLTU	Uncharacterized protein OS=Solanum tuberosum OX=4113 GN=102593444 PE=4 SV=1	0.319154	0.022904	down
tr|M1B8J3|M1B8J3_SOLTU	Glycosyltransferase OS=Solanum tuberosum OX=4113 PE=3 SV=1	0.110662	0.0063533	down
tr|Q2VCK0|Q2VCK0_SOLTU	Guanosine nucleotide diphosphate dissociation inhibitor OS=Solanum tuberosum OX=4113 PE=2 SV=1	2.208	0.00922231	up
tr|M1BTQ3|M1BTQ3_SOLTU	Uncharacterized protein OS=Solanum tuberosum OX=4113 GN=102595117 PE=4 SV=1	2.96483	0.00378599	up
tr|M1D6K9|M1D6K9_SOLTU	Uncharacterized protein OS=Solanum tuberosum OX=4113 GN=102586972 PE=3 SV=1	0.128233	0.00495693	down
tr|Q308A9|Q308A9_SOLTU	Ferritin OS=Solanum tuberosum OX=4113 PE=2 SV=1	0.0564937	0.0350255	down
tr|M1APB0|M1APB0_SOLTU	Uncharacterized protein OS=Solanum tuberosum OX=4113 GN=102580450 PE=3 SV=1	4.16869	0.0277991	up
tr|M1BQ77|M1BQ77_SOLTU	Uncharacterized protein OS=Solanum tuberosum OX=4113 PE=3 SV=1	0.0524807	0.000194592	down
tr|M1BNZ3|M1BNZ3_SOLTU	Thiamine thiazole synthase, chloroplastic OS=Solanum tuberosum OX=4113 GN=THI1 PE=3 SV=1	0.109648	0.0365896	down
tr|M1AHU8|M1AHU8_SOLTU	Uncharacterized protein OS=Solanum tuberosum OX=4113 PE=4 SV=1	1.94089	0.0046025	up
sp|Q3YJS9|PT3K1_SOLTU	Probable inactive patatin-3-Kuras 1 OS=Solanum tuberosum OX=4113 GN=pat3-k1 PE=1 SV=1	0.199526	0.0134683	down
tr|M0ZNV0|M0ZNV0_SOLTU	Uncharacterized protein OS=Solanum tuberosum OX=4113 GN=102578921 PE=4 SV=1	0.275423	0.0210222	down
tr|M1CJP9|M1CJP9_SOLTU	Nucleolar GTP-binding protein 1 OS=Solanum tuberosum OX=4113 GN=102605631 PE=3 SV=1	0.0895365	0.0161931	down
tr|M1AFN6|M1AFN6_SOLTU	Uncharacterized protein OS=Solanum tuberosum OX=4113 GN=102593458 PE=4 SV=1	3.0761	0.0054883	up
tr|K7VT51|K7VT51_SOLTU	Uncharacterized protein OS=Solanum tuberosum OX=4113 PE=2 SV=1	3.31131	0.00380845	up
sp|P80261|NDUS3_SOLTU	NADH dehydrogenase [ubiquinone] iron-sulfur protein 3 OS=Solanum tuberosum OX=4113 GN=NAD9 PE=1 SV=3	0.409261	0.0174629	down
tr|M1AE01|M1AE01_SOLTU	Uncharacterized protein OS=Solanum tuberosum OX=4113 GN=102605209 PE=4 SV=1	1.55597	0.00489497	up
tr|M1D2K2|M1D2K2_SOLTU	Transmembrane 9 superfamily member OS=Solanum tuberosum OX=4113 GN=102604052 PE=3 SV=1	0.325087	0.0389536	down
tr|M1CVI0|M1CVI0_SOLTU	Uncharacterized protein OS=Solanum tuberosum OX=4113 GN=102581826 PE=3 SV=1	0.218776	0.0163318	down
tr|M1CZA4|M1CZA4_SOLTU	Uncharacterized protein OS=Solanum tuberosum OX=4113 GN=102587173 PE=4 SV=1	0.299226	0.023314	down
tr|M1C7P4|M1C7P4_SOLTU	Uncharacterized protein OS=Solanum tuberosum OX=4113 PE=4 SV=1	0.0630957	0.00419974	down
tr|M1D610|M1D610_SOLTU	Proteasome subunit beta type OS=Solanum tuberosum OX=4113 GN=102599420 PE=3 SV=1	0.218776	0.0168264	down
tr|M1B9B9|M1B9B9_SOLTU	Uncharacterized protein OS=Solanum tuberosum OX=4113 GN=102604364 PE=3 SV=1	0.275423	0.0329252	down
tr|M1CCW0|M1CCW0_SOLTU	Uncharacterized protein OS=Solanum tuberosum OX=4113 PE=3 SV=1	0.409261	0.0386912	down
tr|M1BPE5|M1BPE5_SOLTU	40S ribosomal protein S24 OS=Solanum tuberosum OX=4113 GN=102590529 PE=3 SV=1	0.0855067	0.00899037	down
tr|M1C9K3|M1C9K3_SOLTU	Uncharacterized protein OS=Solanum tuberosum OX=4113 GN=102598387 PE=4 SV=1	0.310456	0.0115903	down
tr|M1AWJ1|M1AWJ1_SOLTU	Uncharacterized protein OS=Solanum tuberosum OX=4113 GN=102597284 PE=4 SV=1	0.272898	0.00707251	down
tr|M0ZGT1|M0ZGT1_SOLTU	Uncharacterized protein OS=Solanum tuberosum OX=4113 GN=102591056 PE=4 SV=1	0.205116	0.00407429	down
tr|M1CLV7|M1CLV7_SOLTU	Uncharacterized protein OS=Solanum tuberosum OX=4113 PE=4 SV=1	0.457088	0.00657535	down
tr|M1CQF8|M1CQF8_SOLTU	NADH-cytochrome b5 reductase OS=Solanum tuberosum OX=4113 GN=102598093 PE=3 SV=1	0.299226	0.0127451	down
tr|M0ZMS2|M0ZMS2_SOLTU	Uncharacterized protein OS=Solanum tuberosum OX=4113 PE=4 SV=1	2.42103	0.0177287	up
tr|M1CHC6|M1CHC6_SOLTU	Uncharacterized protein OS=Solanum tuberosum OX=4113 GN=102602882 PE=4 SV=1	0.165959	0.0153145	down
tr|M1BUM3|M1BUM3_SOLTU	Uncharacterized protein OS=Solanum tuberosum OX=4113 PE=3 SV=1	0.322107	0.00683521	down
tr|M1BLS8|M1BLS8_SOLTU	Uncharacterized protein OS=Solanum tuberosum OX=4113 PE=4 SV=1	0.343558	0.0372602	down
tr|M1BYD7|M1BYD7_SOLTU	Uncharacterized protein OS=Solanum tuberosum OX=4113 GN=102579939 PE=3 SV=1	0.30761	0.0422877	down
tr|A0A097H1A4|A0A097H1A4_SOLTU	Clone PI4251 putative PPA 2A inhibitor mRNA OS=Solanum tuberosum OX=4113 PE=2 SV=1	0.275423	0.0283986	down
tr|M1A2Z2|M1A2Z2_SOLTU	Peroxidase OS=Solanum tuberosum OX=4113 GN=102589372 PE=3 SV=1	0.114815	0.00144211	down
tr|M1BFJ1|M1BFJ1_SOLTU	Patatin OS=Solanum tuberosum OX=4113 PE=3 SV=1	0.210863	0.0245933	down
tr|M1CJM1|M1CJM1_SOLTU	Uncharacterized protein OS=Solanum tuberosum OX=4113 GN=102588208 PE=4 SV=1	2.14783	0.002194	up
tr|M0ZGS2|M0ZGS2_SOLTU	Uncharacterized protein OS=Solanum tuberosum OX=4113 GN=102585991 PE=4 SV=1	1.94089	0.0439237	up
tr|M1A065|M1A065_SOLTU	Uncharacterized protein OS=Solanum tuberosum OX=4113 GN=102579434 PE=3 SV=1	0.353183	0.047083	down
tr|M1CF39|M1CF39_SOLTU	Uncharacterized protein OS=Solanum tuberosum OX=4113 GN=102588228 PE=4 SV=1	2.55859	0.00428032	up
tr|M1C906|M1C906_SOLTU	Uncharacterized protein OS=Solanum tuberosum OX=4113 PE=3 SV=1	0.152757	0.00619159	down
tr|A4UV46|A4UV46_SOLTU	RNA-dependent RNA polymerase OS=Solanum tuberosum OX=4113 PE=3 SV=1	0.260615	0.00812645	down
tr|M0ZY90|M0ZY90_SOLTU	Uncharacterized protein OS=Solanum tuberosum OX=4113 GN=102588058 PE=3 SV=1	2.48886	0.0304365	up
tr|M0ZXX9|M0ZXX9_SOLTU	Uncharacterized protein OS=Solanum tuberosum OX=4113 PE=4 SV=1	1.83654	0.0483598	up
tr|M0ZML1|M0ZML1_SOLTU	Uncharacterized protein OS=Solanum tuberosum OX=4113 GN=102581917 PE=4 SV=1	2.0893	0.00229106	up
tr|M1CSX6|M1CSX6_SOLTU	Uncharacterized protein OS=Solanum tuberosum OX=4113 GN=102587986 PE=3 SV=1	2.22844	0.0331661	up
tr|M1BIG2|M1BIG2_SOLTU	Uncharacterized protein OS=Solanum tuberosum OX=4113 GN=102597076 PE=4 SV=1	0.328095	0.0189959	down
tr|M0ZJX8|M0ZJX8_SOLTU	Gamma-glutamylcyclotransferase OS=Solanum tuberosum OX=4113 GN=102592696 PE=3 SV=1	0.207014	0.00534603	down
sp|P93566|PSBP_SOLTU	Oxygen-evolving enhancer protein 2, chloroplastic OS=Solanum tuberosum OX=4113 GN=PSBP PE=2 SV=1	0.192309	0.0217305	down
tr|M1AG83|M1AG83_SOLTU	Uncharacterized protein OS=Solanum tuberosum OX=4113 PE=4 SV=1	0.212814	0.0210919	down
tr|M1D2W7|M1D2W7_SOLTU	Nucleoside diphosphate kinase OS=Solanum tuberosum OX=4113 GN=102578209 PE=3 SV=1	3.80189	0.00619387	up
tr|M1B530|M1B530_SOLTU	Uridine kinase OS=Solanum tuberosum OX=4113 GN=102604082 PE=3 SV=1	0.487529	0.0263022	down
tr|M0ZR87|M0ZR87_SOLTU	Uncharacterized protein OS=Solanum tuberosum OX=4113 PE=3 SV=1	0.136773	0.0180615	down
tr|K7VK53|K7VK53_SOLTU	Light-inducible protein ATLS1 OS=Solanum tuberosum OX=4113 GN=102590623 PE=2 SV=1	0.100925	0.0407272	down
tr|M1BCC6|M1BCC6_SOLTU	Uncharacterized protein OS=Solanum tuberosum OX=4113 GN=102595552 PE=4 SV=1	0.169044	0.0152829	down
tr|M1BJP4|M1BJP4_SOLTU	Uncharacterized protein OS=Solanum tuberosum OX=4113 GN=102606393 PE=3 SV=1	0.296483	0.0279694	down
tr|M0ZXM8|M0ZXM8_SOLTU	Uncharacterized protein OS=Solanum tuberosum OX=4113 GN=102579224 PE=4 SV=1	3.43558	0.00706842	up
tr|M1BB68|M1BB68_SOLTU	Uncharacterized protein OS=Solanum tuberosum OX=4113 GN=102604160 PE=4 SV=1	0.140605	0.012477	down
tr|Q8H0L9|Q8H0L9_SOLTU	DS2 protein OS=Solanum tuberosum OX=4113 GN=ds2 PE=4 SV=1	10.3753	0.00845335	up
tr|M1ANP9|M1ANP9_SOLTU	Uncharacterized protein OS=Solanum tuberosum OX=4113 GN=102578726 PE=3 SV=1	3.19154	0.012929	up
tr|M1AA81|M1AA81_SOLTU	Uncharacterized protein OS=Solanum tuberosum OX=4113 GN=102585261 PE=4 SV=1	0.275423	0.0200032	down
tr|A2SXR5|A2SXR5_SOLTU	Uricase OS=Solanum tuberosum OX=4113 PE=2 SV=1	0.270396	0.0245858	down
tr|M1D353|M1D353_SOLTU	Uncharacterized protein OS=Solanum tuberosum OX=4113 GN=102591414 PE=3 SV=1	0.0816582	0.019872	down
tr|M1BBI1|M1BBI1_SOLTU	Uncharacterized protein OS=Solanum tuberosum OX=4113 PE=4 SV=1	0.363078	0.0475282	down
tr|M1CMT7|M1CMT7_SOLTU	Uncharacterized protein OS=Solanum tuberosum OX=4113 GN=102591250 PE=4 SV=1	0.110662	0.048651	down
tr|M1CQ21|M1CQ21_SOLTU	Uncharacterized protein OS=Solanum tuberosum OX=4113 GN=102590244 PE=4 SV=1	10.666	0.0174823	up
tr|M1A1S2|M1A1S2_SOLTU	Glutathione peroxidase OS=Solanum tuberosum OX=4113 GN=102600306 PE=3 SV=1	2.48886	0.0412521	up
tr|M1BYE2|M1BYE2_SOLTU	Phosphomannomutase OS=Solanum tuberosum OX=4113 GN=102589310 PE=3 SV=1	4.05509	0.0255772	up
tr|M1CKC5|M1CKC5_SOLTU	Glyceraldehyde-3-phosphate dehydrogenase OS=Solanum tuberosum OX=4113 GN=102605742 PE=3 SV=1	0.0539511	0.0101639	down
tr|M1D5V8|M1D5V8_SOLTU	Uncharacterized protein OS=Solanum tuberosum OX=4113 PE=4 SV=1	0.293765	0.0187833	down
tr|M1AT98|M1AT98_SOLTU	Uncharacterized protein OS=Solanum tuberosum OX=4113 GN=102601780 PE=4 SV=1	0.0549541	0.00730717	down
tr|M1AEP8|M1AEP8_SOLTU	Uncharacterized protein OS=Solanum tuberosum OX=4113 GN=102600266 PE=4 SV=1	2.33346	0.00281385	up
tr|M1C5P5|M1C5P5_SOLTU	S-acyltransferase OS=Solanum tuberosum OX=4113 GN=102598706 PE=3 SV=1	0.133045	0.00800558	down
tr|M1B539|M1B539_SOLTU	40S ribosomal protein S8 OS=Solanum tuberosum OX=4113 PE=3 SV=1	0.0847227	0.0187326	down
tr|M1AN77|M1AN77_SOLTU	Uncharacterized protein OS=Solanum tuberosum OX=4113 GN=102598344 PE=4 SV=1	0.0809096	0.0231415	down
tr|M1BY66|M1BY66_SOLTU	Uncharacterized protein OS=Solanum tuberosum OX=4113 PE=3 SV=1	1.75388	0.0207309	up
tr|M1D2U1|M1D2U1_SOLTU	Uncharacterized protein OS=Solanum tuberosum OX=4113 PE=4 SV=1	0.205116	0.0146393	down
tr|M1D5E3|M1D5E3_SOLTU	Uncharacterized protein OS=Solanum tuberosum OX=4113 GN=102605321 PE=4 SV=1	0.134276	0.0206751	down
tr|M1AIU0|M1AIU0_SOLTU	Uncharacterized protein OS=Solanum tuberosum OX=4113 GN=102606164 PE=4 SV=1	0.131826	0.0367748	down
tr|M1AQE3|M1AQE3_SOLTU	Uncharacterized protein OS=Solanum tuberosum OX=4113 PE=4 SV=1	12.942	0.00579844	up
cont|000081	gi|115646|sp|P02662|CAS1_BOVIN Alpha-S1-casein precursor [Bos taurus (contaminant)]	0.190546	0.0135001	down
tr|M1CQE0|M1CQE0_SOLTU	Uncharacterized protein OS=Solanum tuberosum OX=4113 GN=102578255 PE=4 SV=1	3.43558	0.0482876	up
tr|Q8H9C2|Q8H9C2_SOLTU	Ankyrin-like protein OS=Solanum tuberosum OX=4113 PE=2 SV=1	2.58226	0.0156891	up
tr|M1A1B1|M1A1B1_SOLTU	Transmembrane 9 superfamily member OS=Solanum tuberosum OX=4113 PE=3 SV=1	0.291072	0.0402596	down
tr|M1C6F6|M1C6F6_SOLTU	Uncharacterized protein OS=Solanum tuberosum OX=4113 GN=102584724 PE=4 SV=1	0.10666	0.0278735	down
sp|P27081|ADT2_SOLTU	ADP,ATP carrier protein, mitochondrial (Fragment) OS=Solanum tuberosum OX=4113 GN=ANT1 PE=2 SV=1	0.133045	0.0120578	down
tr|M1CQA8|M1CQA8_SOLTU	Uncharacterized protein OS=Solanum tuberosum OX=4113 PE=4 SV=1	0.125893	0.0327875	down
tr|M1AXB5|M1AXB5_SOLTU	Uncharacterized protein OS=Solanum tuberosum OX=4113 PE=3 SV=1	0.356451	0.00592871	down
tr|M1B883|M1B883_SOLTU	Uncharacterized protein OS=Solanum tuberosum OX=4113 GN=102582206 PE=4 SV=1	0.0180302	0.0063706	down
tr|M1A449|M1A449_SOLTU	40S ribosomal protein S7 OS=Solanum tuberosum OX=4113 GN=102589285 PE=3 SV=1	0.0394457	0.00981339	down
tr|M0ZUM3|M0ZUM3_SOLTU	Uncharacterized protein OS=Solanum tuberosum OX=4113 PE=3 SV=1	0.349945	0.0354668	down
tr|M1AM27|M1AM27_SOLTU	Uncharacterized protein OS=Solanum tuberosum OX=4113 GN=102584472 PE=3 SV=1	0.343558	0.0182012	down
tr|M1DIW5|M1DIW5_SOLTU	Uncharacterized protein OS=Solanum tuberosum OX=4113 GN=102578664 PE=3 SV=1	0.529663	0.0443609	down
tr|M0ZHK6|M0ZHK6_SOLTU	Uncharacterized protein OS=Solanum tuberosum OX=4113 GN=102583424 PE=4 SV=1	0.0990832	0.018645	down
tr|M1AWY0|M1AWY0_SOLTU	Uncharacterized protein OS=Solanum tuberosum OX=4113 GN=102595835 PE=3 SV=1	0.337287	0.00835526	down
tr|Q38M48|Q38M48_SOLTU	Nuclear RNA binding protein-like OS=Solanum tuberosum OX=4113 PE=2 SV=1	0.299226	0.0331937	down
tr|Q84JR4|Q84JR4_SOLTU	Phytochelatin synthase OS=Solanum tuberosum OX=4113 GN=pcs8 PE=2 SV=1	0.237684	0.0175504	down
tr|M1ARW1|M1ARW1_SOLTU	Uncharacterized protein OS=Solanum tuberosum OX=4113 PE=3 SV=1	0.272898	0.0405141	down
tr|M0ZYR0|M0ZYR0_SOLTU	Tubulin alpha chain OS=Solanum tuberosum OX=4113 PE=3 SV=1	0.16293	0.0196449	down
tr|M1D1D2|M1D1D2_SOLTU	Uncharacterized protein OS=Solanum tuberosum OX=4113 GN=102584243 PE=4 SV=1	4.61318	0.0180625	up
tr|M1C1T0|M1C1T0_SOLTU	Uncharacterized protein OS=Solanum tuberosum OX=4113 GN=102605071 PE=4 SV=1	0.188799	0.0448002	down
tr|M1AM98|M1AM98_SOLTU	Uncharacterized protein OS=Solanum tuberosum OX=4113 GN=102579915 PE=3 SV=1	0.0301995	0.00772024	down
tr|M1CIP0|M1CIP0_SOLTU	Uncharacterized protein OS=Solanum tuberosum OX=4113 GN=102596898 PE=4 SV=1	0.390841	0.0284245	down
tr|M1CHA4|M1CHA4_SOLTU	Uncharacterized protein OS=Solanum tuberosum OX=4113 GN=102592623 PE=3 SV=1	3.28095	0.00183291	up
tr|M0ZJN5|M0ZJN5_SOLTU	Uncharacterized protein OS=Solanum tuberosum OX=4113 GN=102584356 PE=4 SV=1	0.144544	0.0182061	down
tr|M0ZQ32|M0ZQ32_SOLTU	Uncharacterized protein OS=Solanum tuberosum OX=4113 GN=102597085 PE=3 SV=1	0.465586	0.048318	down
tr|M1CQZ1|M1CQZ1_SOLTU	Uncharacterized protein OS=Solanum tuberosum OX=4113 GN=102604063 PE=4 SV=1	6.85488	0.0415777	up
tr|M1ADA2|M1ADA2_SOLTU	Uncharacterized protein OS=Solanum tuberosum OX=4113 PE=4 SV=1	0.233346	0.0438942	down
tr|M1C2R6|M1C2R6_SOLTU	Uncharacterized protein OS=Solanum tuberosum OX=4113 GN=102580356 PE=4 SV=1	0.30761	0.0183779	down
tr|M1D518|M1D518_SOLTU	Uncharacterized protein OS=Solanum tuberosum OX=4113 GN=102585736 PE=4 SV=1	25.5859	0.029356	up
tr|Q3HVL1|Q3HVL1_SOLTU	Elongation factor-like protein OS=Solanum tuberosum OX=4113 PE=2 SV=1	5.80764	0.0361489	up
tr|M1A3E4|M1A3E4_SOLTU	Uncharacterized protein OS=Solanum tuberosum OX=4113 GN=102581489 PE=4 SV=1	0.18197	0.0126434	down
tr|M1D6K1|M1D6K1_SOLTU	Uncharacterized protein OS=Solanum tuberosum OX=4113 GN=102589247 PE=4 SV=1	0.100925	0.0257139	down
tr|M1APB9|M1APB9_SOLTU	Uncharacterized protein OS=Solanum tuberosum OX=4113 PE=3 SV=1	0.0758578	0.0109404	down
tr|M1C4P6|M1C4P6_SOLTU	Uncharacterized protein OS=Solanum tuberosum OX=4113 PE=4 SV=1	0.149969	0.013582	down
tr|M1BSD8|M1BSD8_SOLTU	Uncharacterized protein OS=Solanum tuberosum OX=4113 GN=102594018 PE=4 SV=1	0.474242	0.048706	down
tr|M1CVQ6|M1CVQ6_SOLTU	Uncharacterized protein OS=Solanum tuberosum OX=4113 GN=102579235 PE=4 SV=1	0.0630957	0.0442815	down
tr|M1A5D3|M1A5D3_SOLTU	Uncharacterized protein OS=Solanum tuberosum OX=4113 GN=102600875 PE=3 SV=1	0.0870964	0.0211077	down
tr|A0A2H4PU71|A0A2H4PU71_SOLCO	Nad7 OS=Solanum commersonii OX=4109 GN=nad7 PE=4 SV=1	0.277971	0.0237495	down
tr|M1C2Y3|M1C2Y3_SOLTU	Glutamate decarboxylase OS=Solanum tuberosum OX=4113 PE=3 SV=1	0.534564	0.0235992	down
tr|M0ZM54|M0ZM54_SOLTU	Ribosome biogenesis protein WDR12 homolog OS=Solanum tuberosum OX=4113 GN=102587196 PE=3 SV=1	0.591562	0.0147099	down
tr|M1CXK5|M1CXK5_SOLTU	Uncharacterized protein OS=Solanum tuberosum OX=4113 GN=102596399 PE=4 SV=1	4.52898	0.048687	up
tr|M1B556|M1B556_SOLTU	Tryptophan synthase OS=Solanum tuberosum OX=4113 PE=3 SV=1	4.2462	0.0268617	up
tr|M1D8C5|M1D8C5_SOLTU	Uncharacterized protein OS=Solanum tuberosum OX=4113 PE=4 SV=1	0.218776	0.039362	down
tr|M1BLY5|M1BLY5_SOLTU	Uncharacterized protein OS=Solanum tuberosum OX=4113 GN=102604023 PE=4 SV=1	13.1826	0.0316521	up
tr|M1BPU5|M1BPU5_SOLTU	Uncharacterized protein OS=Solanum tuberosum OX=4113 GN=102597804 PE=4 SV=1	2.10863	0.0336224	up
tr|M1CVD2|M1CVD2_SOLTU	Uncharacterized protein OS=Solanum tuberosum OX=4113 GN=102588644 PE=3 SV=1	7.04693	0.0183598	up
tr|M1CK41|M1CK41_SOLTU	Uncharacterized protein OS=Solanum tuberosum OX=4113 GN=102604390 PE=3 SV=1	4.20727	0.00346406	up
tr|M1ALL5|M1ALL5_SOLTU	Uncharacterized protein OS=Solanum tuberosum OX=4113 GN=102602227 PE=3 SV=1	0.0737904	0.0197915	down
tr|M1CLC1|M1CLC1_SOLTU	Eukaryotic translation initiation factor 3 subunit F OS=Solanum tuberosum OX=4113 GN=102586073 PE=3 SV=1	4.40555	0.0368976	up
tr|G1CC40|G1CC40_SOLTU	50S ribosomal protein L2, chloroplastic OS=Solanum tuberosum OX=4113 GN=rpl2 PE=3 SV=1	0.226986	0.0207324	down
tr|M1AQ41|M1AQ41_SOLTU	Uncharacterized protein OS=Solanum tuberosum OX=4113 GN=102584851 PE=4 SV=1	0.172187	0.0478125	down
tr|M1B8B0|M1B8B0_SOLTU	Nucleoside diphosphate kinase OS=Solanum tuberosum OX=4113 PE=3 SV=1	0.47863	0.0391336	down
tr|M1C8T7|M1C8T7_SOLTU	Uncharacterized protein OS=Solanum tuberosum OX=4113 PE=4 SV=1	3.01995	0.00401323	up
tr|M1D4M7|M1D4M7_SOLTU	Lipoxygenase OS=Solanum tuberosum OX=4113 GN=102593728 PE=3 SV=1	0.083946	0.0295128	down
tr|M1BMK0|M1BMK0_SOLTU	Uncharacterized protein OS=Solanum tuberosum OX=4113 GN=102588616 PE=4 SV=1	5.7544	0.0120451	up
tr|M0ZTE2|M0ZTE2_SOLTU	Uncharacterized protein OS=Solanum tuberosum OX=4113 PE=3 SV=1	6.25173	0.0423325	up
tr|M1CIK3|M1CIK3_SOLTU	Uncharacterized protein OS=Solanum tuberosum OX=4113 GN=102581125 PE=4 SV=1	0.011695	0.0421657	down
tr|G1CBY8|G1CBY8_SOLTU	30S ribosomal protein S2, chloroplastic OS=Solanum tuberosum OX=4113 GN=rps2 PE=3 SV=1	0.011695	0.0492281	down
tr|M1D1Q3|M1D1Q3_SOLTU	Uncharacterized protein OS=Solanum tuberosum OX=4113 PE=4 SV=1	0.0111686	0.0435942	down
tr|A0A127S1M0|A0A127S1M0_RALSL	Isocitrate lyase OS=Ralstonia solanacearum OX=305 GN=LBM2029_09775 PE=4 SV=1	3.0761	0.0351241	up
tr|M1BIG4|M1BIG4_SOLTU	Uncharacterized protein OS=Solanum tuberosum OX=4113 GN=102597942 PE=4 SV=1	2.55859	0.0359894	up
RRRRRtr|M1BMJ0|M1BMJ0_SOLTU	REVERSED Uncharacterized protein OS=Solanum tuberosum OX=4113 GN=102591493 PE=4 SV=1	2.33346	0.0362129	up
tr|M1AF41|M1AF41_SOLTU	Uncharacterized protein OS=Solanum tuberosum OX=4113 GN=102591437 PE=4 SV=1	0.0110662	0.0453195	down
tr|M1A6Q8|M1A6Q8_SOLTU	Uncharacterized protein OS=Solanum tuberosum OX=4113 GN=102593529 PE=4 SV=1	9.90832	0.0354036	up
tr|M1CCW2|M1CCW2_SOLTU	Uncharacterized protein OS=Solanum tuberosum OX=4113 PE=4 SV=1	3.40408	0.0104012	up
RRRRRtr|M1C6I1|M1C6I1_SOLTU	REVERSED Uncharacterized protein OS=Solanum tuberosum OX=4113 GN=102603072 PE=4 SV=1	25.3513	0.0256705	up
tr|M1AET0|M1AET0_SOLTU	Cytokinin riboside 5'-monophosphate phosphoribohydrolase OS=Solanum tuberosum OX=4113 GN=102597227 PE=3 SV=1	28.8403	0.0285944	up
tr|M1BLI3|M1BLI3_SOLTU	Uncharacterized protein OS=Solanum tuberosum OX=4113 GN=102592171 PE=3 SV=1	0.0110662	0.0488829	down
tr|K7VK72|K7VK72_SOLTU	Glutathione S-transferase-like protein OS=Solanum tuberosum OX=4113 PE=2 SV=1	0.121339	0.00374196	down
tr|M0ZQ38|M0ZQ38_SOLTU	Uncharacterized protein OS=Solanum tuberosum OX=4113 GN=102597414 PE=3 SV=1	0.275423	0.0357791	down
tr|M0ZQ32|M0ZQ32_SOLTU	Uncharacterized protein OS=Solanum tuberosum OX=4113 GN=102597085 PE=3 SV=1	0.465586	0.048318	down
RRRRRtr|M1ACK7|M1ACK7_SOLTU	REVERSED Uncharacterized protein OS=Solanum tuberosum OX=4113 GN=102579743 PE=4 SV=1	2.01372	0.0153536	up
tr|M1AZB4|M1AZB4_SOLTU	Uncharacterized protein OS=Solanum tuberosum OX=4113 GN=102586495 PE=4 SV=1	2.22844	0.0376309	up
tr|M1DNM0|M1DNM0_SOLTU	Uncharacterized protein OS=Solanum tuberosum OX=4113 PE=3 SV=1	0.0110662	0.0455696	down
RRRRRtr|M1CQJ1|M1CQJ1_SOLTU	REVERSED Uncharacterized protein OS=Solanum tuberosum OX=4113 GN=102588943 PE=4 SV=1	0.011695	0.00255603	down
tr|A0A127S4K3|A0A127S4K3_RALSL	Transaldolase OS=Ralstonia solanacearum OX=305 GN=tal PE=3 SV=1	3.28095	0.0284366	up
tr|M1D588|M1D588_SOLTU	Uncharacterized protein OS=Solanum tuberosum OX=4113 GN=102589682 PE=4 SV=1	1.88799	0.0282918	up
RRRRRtr|M1D7B4|M1D7B4_SOLTU	REVERSED Uncharacterized protein OS=Solanum tuberosum OX=4113 PE=4 SV=1	3.40408	0.0302187	up
tr|M1AH01|M1AH01_SOLTU	Uncharacterized protein OS=Solanum tuberosum OX=4113 PE=4 SV=1	0.0110662	0.0463121	down
tr|M1E0P6|M1E0P6_SOLTU	Uncharacterized protein OS=Solanum tuberosum OX=4113 PE=4 SV=1	18.197	0.0302151	up
RRRRRtr|M1BVX9|M1BVX9_SOLTU	REVERSED Uncharacterized protein OS=Solanum tuberosum OX=4113 PE=4 SV=1	4.48745	0.0443727	up
RRRRRtr|M1CKU9|M1CKU9_SOLTU	REVERSED Uncharacterized protein OS=Solanum tuberosum OX=4113 PE=4 SV=1	85.5067	0.0409778	up
RRRRRtr|M1DA56|M1DA56_SOLTU	REVERSED Uncharacterized protein OS=Solanum tuberosum OX=4113 PE=4 SV=1	0.409261	0.0488428	down
tr|M1A5S6|M1A5S6_SOLTU	Uncharacterized protein OS=Solanum tuberosum OX=4113 GN=102598006 PE=4 SV=1	1.97697	0.0311536	up
tr|A0A127S614|A0A127S614_RALSL	Uncharacterized protein OS=Ralstonia solanacearum OX=305 GN=LBM2029_16645 PE=4 SV=1	1.7378	0.00221536	up
RRRRRtr|M1BWV9|M1BWV9_SOLTU	REVERSED Uncharacterized protein OS=Solanum tuberosum OX=4113 GN=102585539 PE=3 SV=1	99.0832	0.0282586	up
RRRRRtr|M1DQ94|M1DQ94_SOLTU	REVERSED Uncharacterized protein OS=Solanum tuberosum OX=4113 PE=4 SV=1	6.60694	0.0313697	up

## Sheet: gene
Accession	genetype	Function	type	foldchange
M1BC00	fructose	ATP-dependent 6-phosphofructokinase OS=Solanum tuberosum OX=4113 GN=PFK PE=3 SV=1	no	0	0hvs12h(D516)
M1AE79	fructose	Protein disulfide-isomerase OS=Solanum tuberosum OX=4113 GN=102590935 PE=3 SV=1	down	0.253513	0hvs12h(D516)
M1CIA9	glucose	Malic enzyme OS=Solanum tuberosum OX=4113 GN=102598765 PE=3 SV=1	down	0.591562	0hvs12h(D516)
M1CDD9	glucose	Pyruvate kinase OS=Solanum tuberosum OX=4113 PE=3 SV=1	up	5.01187	0hvs12h(D516)
M1CQ92	glucose	Pyruvate kinase OS=Solanum tuberosum OX=4113 PE=3 SV=1	up	3.40408	0hvs12h(D516)
Q2PYX3	glucose	Fructose-bisphosphate aldolase OS=Solanum tuberosum OX=4113 GN=102577667 PE=2 SV=1	up	10.4713	0hvs12h(D516)
P04045	glucose	Alpha-1,4 glucan phosphorylase L-1 isozyme, chloroplastic/amyloplastic OS=Solanum tuberosum OX=4113 PE=1 SV=2	no	0	0hvs12h(D516)
M1CXH3	glucose	Uncharacterized protein OS=Solanum tuberosum OX=4113 GN=102588417 PE=4 SV=1	down	0.265461	0hvs12h(D516)
P32811	glucose	Alpha-glucan phosphorylase, H isozyme OS=Solanum tuberosum OX=4113 PE=1 SV=1	up	5.39511	0hvs12h(D516)
Q8VWX3	glucose	Phosphotransferase OS=Solanum tuberosum OX=4113 GN=HxkRP1 PE=2 SV=1	no	0	0hvs12h(D516)
M1AE79	glucose	Protein disulfide-isomerase OS=Solanum tuberosum OX=4113 GN=102590935 PE=3 SV=1	down	0.253513	0hvs12h(D516)
M1C8R8	glucose	Pyruvate kinase OS=Solanum tuberosum OX=4113 GN=102597674 PE=3 SV=1	down	0.47863	0hvs12h(D516)
M0ZP38	glucose	REVERSED 6-phosphogluconate dehydrogenase, decarboxylating OS=Solanum tuberosum OX=4113 GN=102597505 PE=3 SV=1	no	0	0hvs12h(D516)
P37221	glucose	NAD-dependent malic enzyme 62 kDa isoform, mitochondrial OS=Solanum tuberosum OX=4113 PE=1 SV=1	no	0	0hvs12h(D516)
M1D610	glucose	Proteasome subunit beta type OS=Solanum tuberosum OX=4113 GN=102599420 PE=3 SV=1	down	0.539511	0hvs12h(D516)
M1AE64	glucose	Proteasome subunit beta OS=Solanum tuberosum OX=4113 GN=102600302 PE=3 SV=1	down	0.272898	0hvs12h(D516)
M1AZ99	glucose	Protein disulfide-isomerase OS=Solanum tuberosum OX=4113 GN=102585666 PE=3 SV=1	down	0.444631	0hvs12h(D516)
M1BJW9	glucose	Uncharacterized protein OS=Solanum tuberosum OX=4113 GN=102601645 PE=3 SV=1	up	1.70608	0hvs12h(D516)
M0ZJ77	glucose	Coatomer subunit gamma OS=Solanum tuberosum OX=4113 GN=102583052 PE=3 SV=1	no	0	0hvs12h(D516)
Q8LK04	glucose	Glyceraldehyde-3-phosphate dehydrogenase OS=Solanum tuberosum OX=4113 PE=2 SV=1	no	0	0hvs12h(D516)
M1AED8	glucose	Uncharacterized protein OS=Solanum tuberosum OX=4113 GN=102598559 PE=4 SV=1	no	0	0hvs12h(D516)
M1BYE2	glucose	Phosphomannomutase OS=Solanum tuberosum OX=4113 GN=102589310 PE=3 SV=1	no	0	0hvs12h(D516)
M1A7J1	glucose	Uncharacterized protein OS=Solanum tuberosum OX=4113 GN=102596191 PE=3 SV=1	up	3.43558	0hvs12h(D516)
M1CMJ2	glucose	Xylose isomerase OS=Solanum tuberosum OX=4113 GN=102582159 PE=3 SV=1	no	0	0hvs12h(D516)
Q9M4G4	glucose	Phosphoglucomutase, cytoplasmic OS=Solanum tuberosum OX=4113 GN=PGM1 PE=2 SV=1	up	3.83707	0hvs12h(D516)
M1B168	glucose	Uncharacterized protein OS=Solanum tuberosum OX=4113 GN=102600166 PE=3 SV=1	no	0	0hvs12h(D516)
O04864	glucose	1,4-alpha-glucan branching enzyme (Fragment) OS=Solanum tuberosum OX=4113 GN=sbeI PE=2 SV=1	no	0	0hvs12h(D516)
M1AWJ1	glucose	Uncharacterized protein OS=Solanum tuberosum OX=4113 GN=102597284 PE=4 SV=1	no	0	0hvs12h(D516)
M0ZGK0	glucose	Uncharacterized protein OS=Solanum tuberosum OX=4113 GN=102585761 PE=4 SV=1	no	0	0hvs12h(D516)
M1ASG7	glucose	Glyceraldehyde-3-phosphate dehydrogenase OS=Solanum tuberosum OX=4113 GN=102589564 PE=3 SV=1	up	2.31206	0hvs12h(D516)
M1AM98	glucose	Uncharacterized protein OS=Solanum tuberosum OX=4113 GN=102579915 PE=3 SV=1	no	0	0hvs12h(D516)
A0A127RYC3	glucose	Glyceraldehyde-3-phosphate dehydrogenase OS=Ralstonia solanacearum OX=305 GN=LBM2029_03390 PE=3 SV=1	up	2.01372	0hvs12h(D516)
M1C9X0	glucose	Uncharacterized protein OS=Solanum tuberosum OX=4113 GN=102602244 PE=3 SV=1	down	0.376704	0hvs12h(D516)
M1AP15	glucose	Glycine cleavage system H protein OS=Solanum tuberosum OX=4113 GN=102590851 PE=3 SV=1	down	0.194089	0hvs12h(D516)
M1BC00	glucose	ATP-dependent 6-phosphofructokinase OS=Solanum tuberosum OX=4113 GN=PFK PE=3 SV=1	no	0	0hvs12h(D516)
K7WNY2	glucose	Glyceraldehyde-3-phosphate dehydrogenase OS=Solanum tuberosum OX=4113 GN=102592694 PE=2 SV=1	no	0	0hvs12h(D516)
M0ZIF8	glucose	Uncharacterized protein OS=Solanum tuberosum OX=4113 GN=102588177 PE=4 SV=1	no	0	0hvs12h(D516)
M1BDK7	glucose	4-alpha-glucanotransferase OS=Solanum tuberosum OX=4113 PE=3 SV=1	up	3.83707	0hvs12h(D516)
Q6R608	glucose	4-alpha-glucanotransferase OS=Solanum tuberosum OX=4113 GN=DE2 PE=2 SV=1	up	2.24905	0hvs12h(D516)
M1AZE4	glucose	Glucose-6-phosphate isomerase OS=Solanum tuberosum OX=4113 GN=102585856 PE=3 SV=1	down	0.501187	0hvs12h(D516)
M1CZB0	glucose	REVERSED Uncharacterized protein OS=Solanum tuberosum OX=4113 GN=102590002 PE=3 SV=1	down	0.258226	0hvs12h(D516)
Q68HC9	glucose	Glucose-6-phosphate isomerase OS=Solanum tuberosum OX=4113 GN=GPI PE=2 SV=1	down	0.383707	0hvs12h(D516)
M1AQJ3	glucose	Glucose-6-phosphate 1-dehydrogenase OS=Solanum tuberosum OX=4113 PE=3 SV=1	no	0	0hvs12h(D516)
M1AHZ8	glucose	Uncharacterized protein OS=Solanum tuberosum OX=4113 GN=102583739 PE=4 SV=1	no	0	0hvs12h(D516)
M1DSQ9	glucose	6-phosphogluconate dehydrogenase, decarboxylating OS=Solanum tuberosum OX=4113 GN=102603339 PE=3 SV=1	down	0.448745	0hvs12h(D516)
Q84YG5	glucose	Isoamylase isoform 3 OS=Solanum tuberosum OX=4113 PE=2 SV=1	down	0.207014	0hvs12h(D516)
M1B2L8	glucose	Uncharacterized protein OS=Solanum tuberosum OX=4113 GN=102588697 PE=4 SV=1	up	2.96483	0hvs12h(D516)
M1B8Z6	glucose	Uncharacterized protein OS=Solanum tuberosum OX=4113 GN=102604685 PE=4 SV=1	down	0.0613762	0hvs12h(D516)
M1CSB1	glucose	REVERSED Uncharacterized protein OS=Solanum tuberosum OX=4113 GN=102580921 PE=4 SV=1	down	0.343558	0hvs12h(D516)
M1CKC5	glucose	Glyceraldehyde-3-phosphate dehydrogenase OS=Solanum tuberosum OX=4113 GN=102605742 PE=3 SV=1	no	0	0hvs12h(D516)
M1CPM6	glucose	Uncharacterized protein OS=Solanum tuberosum OX=4113 PE=3 SV=1	no	0	0hvs12h(D516)
M1AEP7	glucose	Aminopeptidase OS=Solanum tuberosum OX=4113 GN=102600594 PE=3 SV=1	up	2.05116	0hvs12h(D516)
M1BL46	glucose	Uncharacterized protein OS=Solanum tuberosum OX=4113 GN=102586717 PE=4 SV=1	no	0	0hvs12h(D516)
M1C015	glucose	Uncharacterized protein OS=Solanum tuberosum OX=4113 GN=102580720 PE=3 SV=1	down	0.165959	0hvs12h(D516)
M1AM98	hexose	Uncharacterized protein OS=Solanum tuberosum OX=4113 GN=102579915 PE=3 SV=1	no	0	0hvs12h(D516)
M1AE79	hexose	Protein disulfide-isomerase OS=Solanum tuberosum OX=4113 GN=102590935 PE=3 SV=1	down	0.253513	0hvs12h(D516)
M1AED8	hexose	Uncharacterized protein OS=Solanum tuberosum OX=4113 GN=102598559 PE=4 SV=1	no	0	0hvs12h(D516)
Q6R608	hexose	4-alpha-glucanotransferase OS=Solanum tuberosum OX=4113 GN=DE2 PE=2 SV=1	up	2.24905	0hvs12h(D516)
M1AE64	hexose	Proteasome subunit beta OS=Solanum tuberosum OX=4113 GN=102600302 PE=3 SV=1	down	0.272898	0hvs12h(D516)
M1AM98	monosaccharide	Uncharacterized protein OS=Solanum tuberosum OX=4113 GN=102579915 PE=3 SV=1	no	0	0hvs12h(D516)
M1AE64	monosaccharide	Proteasome subunit beta OS=Solanum tuberosum OX=4113 GN=102600302 PE=3 SV=1	down	0.272898	0hvs12h(D516)
M1AED8	monosaccharide	Uncharacterized protein OS=Solanum tuberosum OX=4113 GN=102598559 PE=4 SV=1	no	0	0hvs12h(D516)
M1AE79	monosaccharide	Protein disulfide-isomerase OS=Solanum tuberosum OX=4113 GN=102590935 PE=3 SV=1	down	0.253513	0hvs12h(D516)
M1D6K2	proline	Uncharacterized protein OS=Solanum tuberosum OX=4113 PE=4 SV=1	up	4.16869	0hvs12h(D516)
P37221	osmotic	NAD-dependent malic enzyme 62 kDa isoform, mitochondrial OS=Solanum tuberosum OX=4113 PE=1 SV=1	no	0	0hvs12h(D516)
M1CSB1	osmotic	REVERSED Uncharacterized protein OS=Solanum tuberosum OX=4113 GN=102580921 PE=4 SV=1	down	0.343558	0hvs12h(D516)
M1AWJ1	osmotic	Uncharacterized protein OS=Solanum tuberosum OX=4113 GN=102597284 PE=4 SV=1	no	0	0hvs12h(D516)
Q4JR84	osmotic	Pyridoxal kinase OS=Solanum tuberosum OX=4113 PE=2 SV=1	down	0.353183	0hvs12h(D516)
M1ASA5	osmotic	Uncharacterized protein OS=Solanum tuberosum OX=4113 GN=102601902 PE=4 SV=1	no	0	0hvs12h(D516)
M1D610	osmotic	Proteasome subunit beta type OS=Solanum tuberosum OX=4113 GN=102599420 PE=3 SV=1	down	0.539511	0hvs12h(D516)
M1B168	osmotic	Uncharacterized protein OS=Solanum tuberosum OX=4113 GN=102600166 PE=3 SV=1	no	0	0hvs12h(D516)
M1A5D3	osmotic	Uncharacterized protein OS=Solanum tuberosum OX=4113 GN=102600875 PE=3 SV=1	no	0	0hvs12h(D516)
M1BYE2	osmotic	Phosphomannomutase OS=Solanum tuberosum OX=4113 GN=102589310 PE=3 SV=1	no	0	0hvs12h(D516)
Q6J5M8	osmotic	Purple acid phosphatase OS=Solanum tuberosum OX=4113 GN=PAP3 PE=2 SV=1	down	0.353183	0hvs12h(D516)
M1CZB0	osmotic	REVERSED Uncharacterized protein OS=Solanum tuberosum OX=4113 GN=102590002 PE=3 SV=1	down	0.258226	0hvs12h(D516)
M1A466	osmotic	Uncharacterized protein OS=Solanum tuberosum OX=4113 GN=102580136 PE=4 SV=1	up	2.75423	0hvs12h(D516)
M1CXH3	osmotic	Uncharacterized protein OS=Solanum tuberosum OX=4113 GN=102588417 PE=4 SV=1	down	0.265461	0hvs12h(D516)
M1A0A3	osmotic	Uncharacterized protein OS=Solanum tuberosum OX=4113 GN=102592345 PE=3 SV=1	no	0	0hvs12h(D516)
M1B2L8	osmotic	Uncharacterized protein OS=Solanum tuberosum OX=4113 GN=102588697 PE=4 SV=1	up	2.96483	0hvs12h(D516)
M1BQI2	osmotic	Uncharacterized protein OS=Solanum tuberosum OX=4113 GN=102578539 PE=3 SV=1	down	0.444631	0hvs12h(D516)
M1CMT7	abscisic_acid	Uncharacterized protein OS=Solanum tuberosum OX=4113 GN=102591250 PE=4 SV=1	no	0	0hvs12h(D516)
M0ZSI0	abscisic_acid	REVERSED Uncharacterized protein OS=Solanum tuberosum OX=4113 GN=102580710 PE=4 SV=1	down	0.359749	0hvs12h(D516)
M1AJK1	abscisic_acid	NADPH--cytochrome P450 reductase OS=Solanum tuberosum OX=4113 GN=102604882 PE=3 SV=1	down	0.343558	0hvs12h(D516)
M1AIE7	abscisic_acid	Uncharacterized protein OS=Solanum tuberosum OX=4113 GN=102602840 PE=4 SV=1	no	0	0hvs12h(D516)
M0ZMA9	abscisic_acid	Uncharacterized protein OS=Solanum tuberosum OX=4113 GN=102582578 PE=3 SV=1	no	0	0hvs12h(D516)
M1B8Z6	abscisic_acid	Uncharacterized protein OS=Solanum tuberosum OX=4113 GN=102604685 PE=4 SV=1	down	0.0613762	0hvs12h(D516)
M1CYK7	abscisic_acid	Uncharacterized protein OS=Solanum tuberosum OX=4113 GN=102595083 PE=4 SV=1	down	0.220801	0hvs12h(D516)
M1AXB5	calcium	Uncharacterized protein OS=Solanum tuberosum OX=4113 PE=3 SV=1	down	0.235505	0hvs12h(D516)
M1ASA5	calcium	Uncharacterized protein OS=Solanum tuberosum OX=4113 GN=102601902 PE=4 SV=1	no	0	0hvs12h(D516)
M1BPU5	calcium	Uncharacterized protein OS=Solanum tuberosum OX=4113 GN=102597804 PE=4 SV=1	no	0	0hvs12h(D516)
M1A466	calcium	Uncharacterized protein OS=Solanum tuberosum OX=4113 GN=102580136 PE=4 SV=1	up	2.75423	0hvs12h(D516)
M0ZSL3	calcium	Uncharacterized protein OS=Solanum tuberosum OX=4113 PE=3 SV=1	down	0.390841	0hvs12h(D516)
M1CD43	inositolphosphate	Uncharacterized protein OS=Solanum tuberosum OX=4113 GN=102587174 PE=4 SV=1	no	0	0hvs12h(D516)
M1C262	phosphatidylinositol	Uncharacterized protein OS=Solanum tuberosum OX=4113 GN=102582264 PE=4 SV=1	up	8.62979	0hvs12h(D516)
M0ZNB3	MAPK	Uncharacterized protein OS=Solanum tuberosum OX=4113 GN=102579593 PE=4 SV=1	down	0.334195	0hvs12h(D516)
M0ZIF8	MAPK	Uncharacterized protein OS=Solanum tuberosum OX=4113 GN=102588177 PE=4 SV=1	no	0	0hvs12h(D516)
Q8LT15	MAPK	Mitogen-activated protein kinase OS=Solanum tuberosum OX=4113 GN=StMPK4 PE=2 SV=1	no	0	0hvs12h(D516)
M1CK41	MAPK	Uncharacterized protein OS=Solanum tuberosum OX=4113 GN=102604390 PE=3 SV=1	no	0	0hvs12h(D516)
M1A466	MAPK	Uncharacterized protein OS=Solanum tuberosum OX=4113 GN=102580136 PE=4 SV=1	up	2.75423	0hvs12h(D516)
M0ZIF8	NADPH	Uncharacterized protein OS=Solanum tuberosum OX=4113 GN=102588177 PE=4 SV=1	no	0	0hvs12h(D516)
M1A2T5	NADPH	Peptidyl-prolyl cis-trans isomerase OS=Solanum tuberosum OX=4113 GN=102602349 PE=3 SV=1	up	2.05116	0hvs12h(D516)
M1APB9	NADPH	Uncharacterized protein OS=Solanum tuberosum OX=4113 PE=3 SV=1	down	0.265461	0hvs12h(D516)
M1D530	acetyl-CoA	Isocitrate dehydrogenase [NADP] OS=Solanum tuberosum OX=4113 GN=102591365 PE=3 SV=1	up	5.7544	0hvs12h(D516)
M1AZL8	acetyl-CoA	Dihydrolipoamide acetyltransferase component of pyruvate dehydrogenase complex OS=Solanum tuberosum OX=4113 GN=102592754 PE=3 SV=1	no	0	0hvs12h(D516)
M1CL95	ros	Uncharacterized protein OS=Solanum tuberosum OX=4113 GN=102582102 PE=3 SV=1	down	0.233346	0hvs12h(D516)
M0ZY90	ros	Uncharacterized protein OS=Solanum tuberosum OX=4113 GN=102588058 PE=3 SV=1	no	0	0hvs12h(D516)
M0ZRY2	ros	Uncharacterized protein OS=Solanum tuberosum OX=4113 GN=102589293 PE=4 SV=1	down	0.47863	0hvs12h(D516)
M1C183	ros	Peroxidase OS=Solanum tuberosum OX=4113 GN=102605292 PE=3 SV=1	down	0.214783	0hvs12h(D516)
Q8H9C2	ros	Ankyrin-like protein OS=Solanum tuberosum OX=4113 PE=2 SV=1	no	0	0hvs12h(D516)
M1AZ99	ros	Protein disulfide-isomerase OS=Solanum tuberosum OX=4113 GN=102585666 PE=3 SV=1	down	0.444631	0hvs12h(D516)
M1CK41	ros	Uncharacterized protein OS=Solanum tuberosum OX=4113 GN=102604390 PE=3 SV=1	no	0	0hvs12h(D516)
M0ZIF8	ros	Uncharacterized protein OS=Solanum tuberosum OX=4113 GN=102588177 PE=4 SV=1	no	0	0hvs12h(D516)
M0ZNG4	ros	Peroxidase OS=Solanum tuberosum OX=4113 GN=107063518 PE=3 SV=1	up	6.19441	0hvs12h(D516)
M1CE55	ros	Peroxidase OS=Solanum tuberosum OX=4113 GN=102581076 PE=3 SV=1	down	0.343558	0hvs12h(D516)
M1BCZ5	ros	Aminomethyltransferase OS=Solanum tuberosum OX=4113 PE=3 SV=1	up	2.53513	0hvs12h(D516)
M1CCK1	ros	Peroxidase OS=Solanum tuberosum OX=4113 PE=3 SV=1	up	10	0hvs12h(D516)
M1CC22	ros	Peroxidase OS=Solanum tuberosum OX=4113 GN=102592844 PE=3 SV=1	up	2.60615	0hvs12h(D516)
M0ZSL3	ros	Uncharacterized protein OS=Solanum tuberosum OX=4113 PE=3 SV=1	down	0.390841	0hvs12h(D516)
M1B4H5	ros	Uncharacterized protein OS=Solanum tuberosum OX=4113 GN=102601553 PE=3 SV=1	down	0.369828	0hvs12h(D516)
M1B2B9	ros	Thioredoxin reductase OS=Solanum tuberosum OX=4113 GN=102599463 PE=3 SV=1	no	0	0hvs12h(D516)
Q948Z3	ros	Peroxidase OS=Solanum tuberosum OX=4113 GN=prx2 PE=2 SV=1	up	4.83059	0hvs12h(D516)
M1C911	ros	Peroxidase OS=Solanum tuberosum OX=4113 GN=102592332 PE=3 SV=1	up	10.5682	0hvs12h(D516)
M1AWV2	ros	Uncharacterized protein OS=Solanum tuberosum OX=4113 PE=4 SV=1	up	1.6293	0hvs12h(D516)
M1AE79	ros	Protein disulfide-isomerase OS=Solanum tuberosum OX=4113 GN=102590935 PE=3 SV=1	down	0.253513	0hvs12h(D516)
M1A2Z2	ros	Peroxidase OS=Solanum tuberosum OX=4113 GN=102589372 PE=3 SV=1	no	0	0hvs12h(D516)
M1CCJ9	ros	Peroxidase OS=Solanum tuberosum OX=4113 GN=102585990 PE=3 SV=1	up	4.2462	0hvs12h(D516)
M1CCK0	ros	Peroxidase OS=Solanum tuberosum OX=4113 GN=102586327 PE=3 SV=1	up	3.59749	0hvs12h(D516)
M1CR31	ros	Uncharacterized protein OS=Solanum tuberosum OX=4113 GN=102584171 PE=4 SV=1	up	3.63078	0hvs12h(D516)
M1A251	ros	Peroxidase OS=Solanum tuberosum OX=4113 GN=102583921 PE=3 SV=1	up	5.29664	0hvs12h(D516)
M1CXH3	sos	Uncharacterized protein OS=Solanum tuberosum OX=4113 GN=102588417 PE=4 SV=1	down	0.265461	0hvs12h(D516)
M1ASA5	sos	Uncharacterized protein OS=Solanum tuberosum OX=4113 GN=102601902 PE=4 SV=1	no	0	0hvs12h(D516)
Q4JR84	sos	Pyridoxal kinase OS=Solanum tuberosum OX=4113 PE=2 SV=1	down	0.353183	0hvs12h(D516)
M1CSB1	sos	REVERSED Uncharacterized protein OS=Solanum tuberosum OX=4113 GN=102580921 PE=4 SV=1	down	0.343558	0hvs12h(D516)
M1A5D3	sos	Uncharacterized protein OS=Solanum tuberosum OX=4113 GN=102600875 PE=3 SV=1	no	0	0hvs12h(D516)
M1AWJ1	sos	Uncharacterized protein OS=Solanum tuberosum OX=4113 GN=102597284 PE=4 SV=1	no	0	0hvs12h(D516)
M1B2L8	sos	Uncharacterized protein OS=Solanum tuberosum OX=4113 GN=102588697 PE=4 SV=1	up	2.96483	0hvs12h(D516)
M1A0A3	sos	Uncharacterized protein OS=Solanum tuberosum OX=4113 GN=102592345 PE=3 SV=1	no	0	0hvs12h(D516)
M1CZB0	sos	REVERSED Uncharacterized protein OS=Solanum tuberosum OX=4113 GN=102590002 PE=3 SV=1	down	0.258226	0hvs12h(D516)
M1B168	sos	Uncharacterized protein OS=Solanum tuberosum OX=4113 GN=102600166 PE=3 SV=1	no	0	0hvs12h(D516)
M1A466	sos	Uncharacterized protein OS=Solanum tuberosum OX=4113 GN=102580136 PE=4 SV=1	up	2.75423	0hvs12h(D516)
M1BQI2	sos	Uncharacterized protein OS=Solanum tuberosum OX=4113 GN=102578539 PE=3 SV=1	down	0.444631	0hvs12h(D516)
M1D610	sos	Proteasome subunit beta type OS=Solanum tuberosum OX=4113 GN=102599420 PE=3 SV=1	down	0.539511	0hvs12h(D516)
Q84YG5	starch	Isoamylase isoform 3 OS=Solanum tuberosum OX=4113 PE=2 SV=1	down	0.207014	0hvs12h(D516)
M1CIP0	starch	Uncharacterized protein OS=Solanum tuberosum OX=4113 GN=102596898 PE=4 SV=1	no	0	0hvs12h(D516)
M1AH70	starch	Uncharacterized protein OS=Solanum tuberosum OX=4113 GN=102600094 PE=4 SV=1	down	0.20893	0hvs12h(D516)
M1BNZ3	starch	Thiamine thiazole synthase, chloroplastic OS=Solanum tuberosum OX=4113 GN=THI1 PE=3 SV=1	down	0.100925	0hvs12h(D516)
Q9M4G4	starch	Phosphoglucomutase, cytoplasmic OS=Solanum tuberosum OX=4113 GN=PGM1 PE=2 SV=1	up	3.83707	0hvs12h(D516)
M1B8D6	starch	Alpha-galactosidase OS=Solanum tuberosum OX=4113 GN=102601840 PE=3 SV=1	down	0.21677	0hvs12h(D516)
M1A8J5	starch	Sucrose synthase OS=Solanum tuberosum OX=4113 PE=3 SV=1	no	0	0hvs12h(D516)
P32811	starch	Alpha-glucan phosphorylase, H isozyme OS=Solanum tuberosum OX=4113 PE=1 SV=1	up	5.39511	0hvs12h(D516)
Q43846	starch	Soluble starch synthase 3, chloroplastic/amyloplastic OS=Solanum tuberosum OX=4113 GN=SS3 PE=1 SV=1	no	0	0hvs12h(D516)
M1CZB0	starch	REVERSED Uncharacterized protein OS=Solanum tuberosum OX=4113 GN=102590002 PE=3 SV=1	down	0.258226	0hvs12h(D516)
M1BDK7	starch	4-alpha-glucanotransferase OS=Solanum tuberosum OX=4113 PE=3 SV=1	up	3.83707	0hvs12h(D516)
M1AZE4	starch	Glucose-6-phosphate isomerase OS=Solanum tuberosum OX=4113 GN=102585856 PE=3 SV=1	down	0.501187	0hvs12h(D516)
Q00775	starch	Granule-bound starch synthase 1, chloroplastic/amyloplastic OS=Solanum tuberosum OX=4113 GN=WAXY PE=1 SV=1	no	0	0hvs12h(D516)
Q6R608	starch	4-alpha-glucanotransferase OS=Solanum tuberosum OX=4113 GN=DE2 PE=2 SV=1	up	2.24905	0hvs12h(D516)
O04864	starch	1,4-alpha-glucan branching enzyme (Fragment) OS=Solanum tuberosum OX=4113 GN=sbeI PE=2 SV=1	no	0	0hvs12h(D516)
M1AZL8	vitamin	Dihydrolipoamide acetyltransferase component of pyruvate dehydrogenase complex OS=Solanum tuberosum OX=4113 GN=102592754 PE=3 SV=1	no	0	0hvs12h(D516)
M1D0M1	vitamin	Uncharacterized protein OS=Solanum tuberosum OX=4113 GN=102604551 PE=3 SV=1	up	2.58226	0hvs12h(D516)
M0ZI57	vitamin	Uncharacterized protein OS=Solanum tuberosum OX=4113 GN=102599852 PE=4 SV=1	down	0.293765	0hvs12h(D516)
Q4JR84	vitamin	Pyridoxal kinase OS=Solanum tuberosum OX=4113 PE=2 SV=1	down	0.353183	0hvs12h(D516)
M1BYE2	vitamin	Phosphomannomutase OS=Solanum tuberosum OX=4113 GN=102589310 PE=3 SV=1	no	0	0hvs12h(D516)
M1A3M5	vitamin	Uncharacterized protein OS=Solanum tuberosum OX=4113 GN=102586137 PE=4 SV=1	up	3.28095	0hvs12h(D516)
M1APB9	vitamin	Uncharacterized protein OS=Solanum tuberosum OX=4113 PE=3 SV=1	down	0.265461	0hvs12h(D516)
M1C1J2	vitamin	Uncharacterized protein OS=Solanum tuberosum OX=4113 PE=4 SV=1	no	0	0hvs12h(D516)
M1A3M7	vitamin	Uncharacterized protein OS=Solanum tuberosum OX=4113 GN=102586798 PE=4 SV=1	down	0.387258	0hvs12h(D516)
M1D249	vitamin	REVERSED Uncharacterized protein OS=Solanum tuberosum OX=4113 GN=102604604 PE=4 SV=1	up	3.80189	0hvs12h(D516)
M1BNZ3	vitamin	Thiamine thiazole synthase, chloroplastic OS=Solanum tuberosum OX=4113 GN=THI1 PE=3 SV=1	down	0.100925	0hvs12h(D516)
M1CZB0	vitamin	REVERSED Uncharacterized protein OS=Solanum tuberosum OX=4113 GN=102590002 PE=3 SV=1	down	0.258226	0hvs12h(D516)
M0ZIF8	chlorophyll	Uncharacterized protein OS=Solanum tuberosum OX=4113 GN=102588177 PE=4 SV=1	no	0	0hvs12h(D516)
M1D249	chlorophyll	REVERSED Uncharacterized protein OS=Solanum tuberosum OX=4113 GN=102604604 PE=4 SV=1	up	3.80189	0hvs12h(D516)
M1AH70	chlorophyll	Uncharacterized protein OS=Solanum tuberosum OX=4113 GN=102600094 PE=4 SV=1	down	0.20893	0hvs12h(D516)
M1DF23	chlorophyll	Uncharacterized protein OS=Solanum tuberosum OX=4113 GN=102598020 PE=4 SV=1	down	0.343558	0hvs12h(D516)
M1ASK9	chlorophyll	Uncharacterized protein OS=Solanum tuberosum OX=4113 PE=4 SV=1	down	0.246604	0hvs12h(D516)
M1A1D2	chlorophyll	Uncharacterized protein OS=Solanum tuberosum OX=4113 GN=102595687 PE=4 SV=1	down	0.177011	0hvs12h(D516)
M1CN19	chlorophyll	Uncharacterized protein OS=Solanum tuberosum OX=4113 GN=102582223 PE=3 SV=1	no	0	0hvs12h(D516)
M1CZB0	chlorophyll	REVERSED Uncharacterized protein OS=Solanum tuberosum OX=4113 GN=102590002 PE=3 SV=1	down	0.258226	0hvs12h(D516)
M1AE79	fructose	Protein disulfide-isomerase OS=Solanum tuberosum OX=4113 GN=102590935 PE=3 SV=1	down	0.239883	0hvs12h(M5008)
M1BC00	fructose	ATP-dependent 6-phosphofructokinase OS=Solanum tuberosum OX=4113 GN=PFK PE=3 SV=1	down	0.280543	0hvs12h(M5008)
M1AED8	glucose	Uncharacterized protein OS=Solanum tuberosum OX=4113 GN=102598559 PE=4 SV=1	down	0.231207	0hvs12h(M5008)
M1BYE2	glucose	Phosphomannomutase OS=Solanum tuberosum OX=4113 GN=102589310 PE=3 SV=1	up	4.05509	0hvs12h(M5008)
M0ZJ77	glucose	Coatomer subunit gamma OS=Solanum tuberosum OX=4113 GN=102583052 PE=3 SV=1	down	0.120226	0hvs12h(M5008)
Q8LK04	glucose	Glyceraldehyde-3-phosphate dehydrogenase OS=Solanum tuberosum OX=4113 PE=2 SV=1	down	0.0310456	0hvs12h(M5008)
M1BJW9	glucose	Uncharacterized protein OS=Solanum tuberosum OX=4113 GN=102601645 PE=3 SV=1	down	0.145881	0hvs12h(M5008)
M1AE64	glucose	Proteasome subunit beta OS=Solanum tuberosum OX=4113 GN=102600302 PE=3 SV=1	no	0	0hvs12h(M5008)
M1AZ99	glucose	Protein disulfide-isomerase OS=Solanum tuberosum OX=4113 GN=102585666 PE=3 SV=1	no	0	0hvs12h(M5008)
Q9M4G4	glucose	Phosphoglucomutase, cytoplasmic OS=Solanum tuberosum OX=4113 GN=PGM1 PE=2 SV=1	no	0	0hvs12h(M5008)
M1CMJ2	glucose	Xylose isomerase OS=Solanum tuberosum OX=4113 GN=102582159 PE=3 SV=1	down	0.164437	0hvs12h(M5008)
M1B168	glucose	Uncharacterized protein OS=Solanum tuberosum OX=4113 GN=102600166 PE=3 SV=1	down	0.21677	0hvs12h(M5008)
M1A7J1	glucose	Uncharacterized protein OS=Solanum tuberosum OX=4113 GN=102596191 PE=3 SV=1	no	0	0hvs12h(M5008)
M1CXH3	glucose	Uncharacterized protein OS=Solanum tuberosum OX=4113 GN=102588417 PE=4 SV=1	no	0	0hvs12h(M5008)
P04045	glucose	Alpha-1,4 glucan phosphorylase L-1 isozyme, chloroplastic/amyloplastic OS=Solanum tuberosum OX=4113 PE=1 SV=2	down	0.448745	0hvs12h(M5008)
M1CQ92	glucose	Pyruvate kinase OS=Solanum tuberosum OX=4113 PE=3 SV=1	no	0	0hvs12h(M5008)
M1CDD9	glucose	Pyruvate kinase OS=Solanum tuberosum OX=4113 PE=3 SV=1	no	0	0hvs12h(M5008)
Q2PYX3	glucose	Fructose-bisphosphate aldolase OS=Solanum tuberosum OX=4113 GN=102577667 PE=2 SV=1	no	0	0hvs12h(M5008)
M1CIA9	glucose	Malic enzyme OS=Solanum tuberosum OX=4113 GN=102598765 PE=3 SV=1	down	0.159956	0hvs12h(M5008)
M0ZP38	glucose	REVERSED 6-phosphogluconate dehydrogenase, decarboxylating OS=Solanum tuberosum OX=4113 GN=102597505 PE=3 SV=1	down	0.301995	0hvs12h(M5008)
P37221	glucose	NAD-dependent malic enzyme 62 kDa isoform, mitochondrial OS=Solanum tuberosum OX=4113 PE=1 SV=1	down	0.11272	0hvs12h(M5008)
M1D610	glucose	Proteasome subunit beta type OS=Solanum tuberosum OX=4113 GN=102599420 PE=3 SV=1	down	0.218776	0hvs12h(M5008)
M1C8R8	glucose	Pyruvate kinase OS=Solanum tuberosum OX=4113 GN=102597674 PE=3 SV=1	no	0	0hvs12h(M5008)
M1AE79	glucose	Protein disulfide-isomerase OS=Solanum tuberosum OX=4113 GN=102590935 PE=3 SV=1	down	0.239883	0hvs12h(M5008)
P32811	glucose	Alpha-glucan phosphorylase, H isozyme OS=Solanum tuberosum OX=4113 PE=1 SV=1	no	0	0hvs12h(M5008)
Q8VWX3	glucose	Phosphotransferase OS=Solanum tuberosum OX=4113 GN=HxkRP1 PE=2 SV=1	down	0.325087	0hvs12h(M5008)
M1B2L8	glucose	Uncharacterized protein OS=Solanum tuberosum OX=4113 GN=102588697 PE=4 SV=1	down	0.277971	0hvs12h(M5008)
Q84YG5	glucose	Isoamylase isoform 3 OS=Solanum tuberosum OX=4113 PE=2 SV=1	no	0	0hvs12h(M5008)
M1B8Z6	glucose	Uncharacterized protein OS=Solanum tuberosum OX=4113 GN=102604685 PE=4 SV=1	no	0	0hvs12h(M5008)
M1DSQ9	glucose	6-phosphogluconate dehydrogenase, decarboxylating OS=Solanum tuberosum OX=4113 GN=102603339 PE=3 SV=1	no	0	0hvs12h(M5008)
M1AHZ8	glucose	Uncharacterized protein OS=Solanum tuberosum OX=4113 GN=102583739 PE=4 SV=1	down	0.267917	0hvs12h(M5008)
M1AQJ3	glucose	Glucose-6-phosphate 1-dehydrogenase OS=Solanum tuberosum OX=4113 PE=3 SV=1	down	0.194089	0hvs12h(M5008)
M1BL46	glucose	Uncharacterized protein OS=Solanum tuberosum OX=4113 GN=102586717 PE=4 SV=1	down	0.244343	0hvs12h(M5008)
M1C015	glucose	Uncharacterized protein OS=Solanum tuberosum OX=4113 GN=102580720 PE=3 SV=1	down	0.380189	0hvs12h(M5008)
M1CPM6	glucose	Uncharacterized protein OS=Solanum tuberosum OX=4113 PE=3 SV=1	down	0.356451	0hvs12h(M5008)
M1AEP7	glucose	Aminopeptidase OS=Solanum tuberosum OX=4113 GN=102600594 PE=3 SV=1	up	1.5417	0hvs12h(M5008)
M1CKC5	glucose	Glyceraldehyde-3-phosphate dehydrogenase OS=Solanum tuberosum OX=4113 GN=102605742 PE=3 SV=1	down	0.0539511	0hvs12h(M5008)
M1CSB1	glucose	REVERSED Uncharacterized protein OS=Solanum tuberosum OX=4113 GN=102580921 PE=4 SV=1	down	0.328095	0hvs12h(M5008)
M1BDK7	glucose	4-alpha-glucanotransferase OS=Solanum tuberosum OX=4113 PE=3 SV=1	no	0	0hvs12h(M5008)
K7WNY2	glucose	Glyceraldehyde-3-phosphate dehydrogenase OS=Solanum tuberosum OX=4113 GN=102592694 PE=2 SV=1	down	0.143219	0hvs12h(M5008)
M1BC00	glucose	ATP-dependent 6-phosphofructokinase OS=Solanum tuberosum OX=4113 GN=PFK PE=3 SV=1	down	0.280543	0hvs12h(M5008)
M0ZIF8	glucose	Uncharacterized protein OS=Solanum tuberosum OX=4113 GN=102588177 PE=4 SV=1	down	0.20893	0hvs12h(M5008)
M1C9X0	glucose	Uncharacterized protein OS=Solanum tuberosum OX=4113 GN=102602244 PE=3 SV=1	no	0	0hvs12h(M5008)
A0A127RYC3	glucose	Glyceraldehyde-3-phosphate dehydrogenase OS=Ralstonia solanacearum OX=305 GN=LBM2029_03390 PE=3 SV=1	no	0	0hvs12h(M5008)
M1AP15	glucose	Glycine cleavage system H protein OS=Solanum tuberosum OX=4113 GN=102590851 PE=3 SV=1	no	0	0hvs12h(M5008)
M0ZGK0	glucose	Uncharacterized protein OS=Solanum tuberosum OX=4113 GN=102585761 PE=4 SV=1	down	0.21677	0hvs12h(M5008)
M1AWJ1	glucose	Uncharacterized protein OS=Solanum tuberosum OX=4113 GN=102597284 PE=4 SV=1	down	0.272898	0hvs12h(M5008)
O04864	glucose	1,4-alpha-glucan branching enzyme (Fragment) OS=Solanum tuberosum OX=4113 GN=sbeI PE=2 SV=1	down	0.103753	0hvs12h(M5008)
M1AM98	glucose	Uncharacterized protein OS=Solanum tuberosum OX=4113 GN=102579915 PE=3 SV=1	down	0.0301995	0hvs12h(M5008)
M1ASG7	glucose	Glyceraldehyde-3-phosphate dehydrogenase OS=Solanum tuberosum OX=4113 GN=102589564 PE=3 SV=1	down	0.210863	0hvs12h(M5008)
Q68HC9	glucose	Glucose-6-phosphate isomerase OS=Solanum tuberosum OX=4113 GN=GPI PE=2 SV=1	no	0	0hvs12h(M5008)
M1CZB0	glucose	REVERSED Uncharacterized protein OS=Solanum tuberosum OX=4113 GN=102590002 PE=3 SV=1	no	0	0hvs12h(M5008)
Q6R608	glucose	4-alpha-glucanotransferase OS=Solanum tuberosum OX=4113 GN=DE2 PE=2 SV=1	no	0	0hvs12h(M5008)
M1AZE4	glucose	Glucose-6-phosphate isomerase OS=Solanum tuberosum OX=4113 GN=102585856 PE=3 SV=1	down	0.251189	0hvs12h(M5008)
M1AE79	hexose	Protein disulfide-isomerase OS=Solanum tuberosum OX=4113 GN=102590935 PE=3 SV=1	down	0.239883	0hvs12h(M5008)
M1AM98	hexose	Uncharacterized protein OS=Solanum tuberosum OX=4113 GN=102579915 PE=3 SV=1	down	0.0301995	0hvs12h(M5008)
M1AE64	hexose	Proteasome subunit beta OS=Solanum tuberosum OX=4113 GN=102600302 PE=3 SV=1	no	0	0hvs12h(M5008)
Q6R608	hexose	4-alpha-glucanotransferase OS=Solanum tuberosum OX=4113 GN=DE2 PE=2 SV=1	no	0	0hvs12h(M5008)
M1AED8	hexose	Uncharacterized protein OS=Solanum tuberosum OX=4113 GN=102598559 PE=4 SV=1	down	0.231207	0hvs12h(M5008)
M1AM98	monosaccharide	Uncharacterized protein OS=Solanum tuberosum OX=4113 GN=102579915 PE=3 SV=1	down	0.0301995	0hvs12h(M5008)
M1AE64	monosaccharide	Proteasome subunit beta OS=Solanum tuberosum OX=4113 GN=102600302 PE=3 SV=1	no	0	0hvs12h(M5008)
M1AED8	monosaccharide	Uncharacterized protein OS=Solanum tuberosum OX=4113 GN=102598559 PE=4 SV=1	down	0.231207	0hvs12h(M5008)
M1AE79	monosaccharide	Protein disulfide-isomerase OS=Solanum tuberosum OX=4113 GN=102590935 PE=3 SV=1	down	0.239883	0hvs12h(M5008)
M1D6K2	proline	Uncharacterized protein OS=Solanum tuberosum OX=4113 PE=4 SV=1	up	4.40555	0hvs12h(M5008)
Q4JR84	osmotic	Pyridoxal kinase OS=Solanum tuberosum OX=4113 PE=2 SV=1	no	0	0hvs12h(M5008)
M1ASA5	osmotic	Uncharacterized protein OS=Solanum tuberosum OX=4113 GN=102601902 PE=4 SV=1	down	0.283139	0hvs12h(M5008)
M1AWJ1	osmotic	Uncharacterized protein OS=Solanum tuberosum OX=4113 GN=102597284 PE=4 SV=1	down	0.272898	0hvs12h(M5008)
M1B168	osmotic	Uncharacterized protein OS=Solanum tuberosum OX=4113 GN=102600166 PE=3 SV=1	down	0.21677	0hvs12h(M5008)
M1D610	osmotic	Proteasome subunit beta type OS=Solanum tuberosum OX=4113 GN=102599420 PE=3 SV=1	down	0.218776	0hvs12h(M5008)
M1CSB1	osmotic	REVERSED Uncharacterized protein OS=Solanum tuberosum OX=4113 GN=102580921 PE=4 SV=1	down	0.328095	0hvs12h(M5008)
P37221	osmotic	NAD-dependent malic enzyme 62 kDa isoform, mitochondrial OS=Solanum tuberosum OX=4113 PE=1 SV=1	down	0.11272	0hvs12h(M5008)
M1CXH3	osmotic	Uncharacterized protein OS=Solanum tuberosum OX=4113 GN=102588417 PE=4 SV=1	no	0	0hvs12h(M5008)
M1A466	osmotic	Uncharacterized protein OS=Solanum tuberosum OX=4113 GN=102580136 PE=4 SV=1	no	0	0hvs12h(M5008)
M1BQI2	osmotic	Uncharacterized protein OS=Solanum tuberosum OX=4113 GN=102578539 PE=3 SV=1	down	0.138038	0hvs12h(M5008)
M1B2L8	osmotic	Uncharacterized protein OS=Solanum tuberosum OX=4113 GN=102588697 PE=4 SV=1	down	0.277971	0hvs12h(M5008)
M1A0A3	osmotic	Uncharacterized protein OS=Solanum tuberosum OX=4113 GN=102592345 PE=3 SV=1	down	0.260615	0hvs12h(M5008)
Q6J5M8	osmotic	Purple acid phosphatase OS=Solanum tuberosum OX=4113 GN=PAP3 PE=2 SV=1	no	0	0hvs12h(M5008)
M1BYE2	osmotic	Phosphomannomutase OS=Solanum tuberosum OX=4113 GN=102589310 PE=3 SV=1	up	4.05509	0hvs12h(M5008)
M1A5D3	osmotic	Uncharacterized protein OS=Solanum tuberosum OX=4113 GN=102600875 PE=3 SV=1	down	0.0870964	0hvs12h(M5008)
M1CZB0	osmotic	REVERSED Uncharacterized protein OS=Solanum tuberosum OX=4113 GN=102590002 PE=3 SV=1	no	0	0hvs12h(M5008)
M0ZSI0	abscisic_acid	REVERSED Uncharacterized protein OS=Solanum tuberosum OX=4113 GN=102580710 PE=4 SV=1	no	0	0hvs12h(M5008)
M1CMT7	abscisic_acid	Uncharacterized protein OS=Solanum tuberosum OX=4113 GN=102591250 PE=4 SV=1	down	0.110662	0hvs12h(M5008)
M1CYK7	abscisic_acid	Uncharacterized protein OS=Solanum tuberosum OX=4113 GN=102595083 PE=4 SV=1	no	0	0hvs12h(M5008)
M1B8Z6	abscisic_acid	Uncharacterized protein OS=Solanum tuberosum OX=4113 GN=102604685 PE=4 SV=1	no	0	0hvs12h(M5008)
M0ZMA9	abscisic_acid	Uncharacterized protein OS=Solanum tuberosum OX=4113 GN=102582578 PE=3 SV=1	up	2.39883	0hvs12h(M5008)
M1AIE7	abscisic_acid	Uncharacterized protein OS=Solanum tuberosum OX=4113 GN=102602840 PE=4 SV=1	down	0.128233	0hvs12h(M5008)
M1AJK1	abscisic_acid	NADPH--cytochrome P450 reductase OS=Solanum tuberosum OX=4113 GN=102604882 PE=3 SV=1	down	0.366438	0hvs12h(M5008)
M1BPU5	calcium	Uncharacterized protein OS=Solanum tuberosum OX=4113 GN=102597804 PE=4 SV=1	up	2.10863	0hvs12h(M5008)
M1AXB5	calcium	Uncharacterized protein OS=Solanum tuberosum OX=4113 PE=3 SV=1	down	0.356451	0hvs12h(M5008)
M1ASA5	calcium	Uncharacterized protein OS=Solanum tuberosum OX=4113 GN=102601902 PE=4 SV=1	down	0.283139	0hvs12h(M5008)
M0ZSL3	calcium	Uncharacterized protein OS=Solanum tuberosum OX=4113 PE=3 SV=1	no	0	0hvs12h(M5008)
M1A466	calcium	Uncharacterized protein OS=Solanum tuberosum OX=4113 GN=102580136 PE=4 SV=1	no	0	0hvs12h(M5008)
M1CD43	inositolphosphate	Uncharacterized protein OS=Solanum tuberosum OX=4113 GN=102587174 PE=4 SV=1	down	0.272898	0hvs12h(M5008)
M1C262	phosphatidylinositol	Uncharacterized protein OS=Solanum tuberosum OX=4113 GN=102582264 PE=4 SV=1	no	0	0hvs12h(M5008)
M0ZIF8	MAPK	Uncharacterized protein OS=Solanum tuberosum OX=4113 GN=102588177 PE=4 SV=1	down	0.20893	0hvs12h(M5008)
M0ZNB3	MAPK	Uncharacterized protein OS=Solanum tuberosum OX=4113 GN=102579593 PE=4 SV=1	no	0	0hvs12h(M5008)
M1A466	MAPK	Uncharacterized protein OS=Solanum tuberosum OX=4113 GN=102580136 PE=4 SV=1	no	0	0hvs12h(M5008)
Q8LT15	MAPK	Mitogen-activated protein kinase OS=Solanum tuberosum OX=4113 GN=StMPK4 PE=2 SV=1	down	0.265461	0hvs12h(M5008)
M1CK41	MAPK	Uncharacterized protein OS=Solanum tuberosum OX=4113 GN=102604390 PE=3 SV=1	up	4.20727	0hvs12h(M5008)
M1A2T5	NADPH	Peptidyl-prolyl cis-trans isomerase OS=Solanum tuberosum OX=4113 GN=102602349 PE=3 SV=1	up	2.10863	0hvs12h(M5008)
M0ZIF8	NADPH	Uncharacterized protein OS=Solanum tuberosum OX=4113 GN=102588177 PE=4 SV=1	down	0.20893	0hvs12h(M5008)
M1APB9	NADPH	Uncharacterized protein OS=Solanum tuberosum OX=4113 PE=3 SV=1	down	0.0758578	0hvs12h(M5008)
M1D530	acetyl-CoA	Isocitrate dehydrogenase [NADP] OS=Solanum tuberosum OX=4113 GN=102591365 PE=3 SV=1	no	0	0hvs12h(M5008)
M1AZL8	acetyl-CoA	Dihydrolipoamide acetyltransferase component of pyruvate dehydrogenase complex OS=Solanum tuberosum OX=4113 GN=102592754 PE=3 SV=1	down	0.224906	0hvs12h(M5008)
M1CK41	ros	Uncharacterized protein OS=Solanum tuberosum OX=4113 GN=102604390 PE=3 SV=1	up	4.20727	0hvs12h(M5008)
M1AZ99	ros	Protein disulfide-isomerase OS=Solanum tuberosum OX=4113 GN=102585666 PE=3 SV=1	no	0	0hvs12h(M5008)
Q8H9C2	ros	Ankyrin-like protein OS=Solanum tuberosum OX=4113 PE=2 SV=1	up	2.58226	0hvs12h(M5008)
M1C183	ros	Peroxidase OS=Solanum tuberosum OX=4113 GN=102605292 PE=3 SV=1	no	0	0hvs12h(M5008)
M0ZNG4	ros	Peroxidase OS=Solanum tuberosum OX=4113 GN=107063518 PE=3 SV=1	no	0	0hvs12h(M5008)
M1CE55	ros	Peroxidase OS=Solanum tuberosum OX=4113 GN=102581076 PE=3 SV=1	down	0.0862978	0hvs12h(M5008)
M1BCZ5	ros	Aminomethyltransferase OS=Solanum tuberosum OX=4113 PE=3 SV=1	no	0	0hvs12h(M5008)
M1CCK1	ros	Peroxidase OS=Solanum tuberosum OX=4113 PE=3 SV=1	no	0	0hvs12h(M5008)
M0ZIF8	ros	Uncharacterized protein OS=Solanum tuberosum OX=4113 GN=102588177 PE=4 SV=1	down	0.20893	0hvs12h(M5008)
M0ZY90	ros	Uncharacterized protein OS=Solanum tuberosum OX=4113 GN=102588058 PE=3 SV=1	up	2.48886	0hvs12h(M5008)
M1CL95	ros	Uncharacterized protein OS=Solanum tuberosum OX=4113 GN=102582102 PE=3 SV=1	down	0.293765	0hvs12h(M5008)
M0ZRY2	ros	Uncharacterized protein OS=Solanum tuberosum OX=4113 GN=102589293 PE=4 SV=1	no	0	0hvs12h(M5008)
M1A2Z2	ros	Peroxidase OS=Solanum tuberosum OX=4113 GN=102589372 PE=3 SV=1	down	0.114815	0hvs12h(M5008)
M1CCJ9	ros	Peroxidase OS=Solanum tuberosum OX=4113 GN=102585990 PE=3 SV=1	down	0.149969	0hvs12h(M5008)
M1AWV2	ros	Uncharacterized protein OS=Solanum tuberosum OX=4113 PE=4 SV=1	down	0.280543	0hvs12h(M5008)
M1AE79	ros	Protein disulfide-isomerase OS=Solanum tuberosum OX=4113 GN=102590935 PE=3 SV=1	down	0.239883	0hvs12h(M5008)
M1A251	ros	Peroxidase OS=Solanum tuberosum OX=4113 GN=102583921 PE=3 SV=1	no	0	0hvs12h(M5008)
M1CCK0	ros	Peroxidase OS=Solanum tuberosum OX=4113 GN=102586327 PE=3 SV=1	no	0	0hvs12h(M5008)
M1CR31	ros	Uncharacterized protein OS=Solanum tuberosum OX=4113 GN=102584171 PE=4 SV=1	no	0	0hvs12h(M5008)
M1B4H5	ros	Uncharacterized protein OS=Solanum tuberosum OX=4113 GN=102601553 PE=3 SV=1	no	0	0hvs12h(M5008)
M0ZSL3	ros	Uncharacterized protein OS=Solanum tuberosum OX=4113 PE=3 SV=1	no	0	0hvs12h(M5008)
M1CC22	ros	Peroxidase OS=Solanum tuberosum OX=4113 GN=102592844 PE=3 SV=1	no	0	0hvs12h(M5008)
M1C911	ros	Peroxidase OS=Solanum tuberosum OX=4113 GN=102592332 PE=3 SV=1	no	0	0hvs12h(M5008)
Q948Z3	ros	Peroxidase OS=Solanum tuberosum OX=4113 GN=prx2 PE=2 SV=1	no	0	0hvs12h(M5008)
M1B2B9	ros	Thioredoxin reductase OS=Solanum tuberosum OX=4113 GN=102599463 PE=3 SV=1	down	0.258226	0hvs12h(M5008)
Q4JR84	sos	Pyridoxal kinase OS=Solanum tuberosum OX=4113 PE=2 SV=1	no	0	0hvs12h(M5008)
M1A5D3	sos	Uncharacterized protein OS=Solanum tuberosum OX=4113 GN=102600875 PE=3 SV=1	down	0.0870964	0hvs12h(M5008)
M1AWJ1	sos	Uncharacterized protein OS=Solanum tuberosum OX=4113 GN=102597284 PE=4 SV=1	down	0.272898	0hvs12h(M5008)
M1CSB1	sos	REVERSED Uncharacterized protein OS=Solanum tuberosum OX=4113 GN=102580921 PE=4 SV=1	down	0.328095	0hvs12h(M5008)
M1ASA5	sos	Uncharacterized protein OS=Solanum tuberosum OX=4113 GN=102601902 PE=4 SV=1	down	0.283139	0hvs12h(M5008)
M1CXH3	sos	Uncharacterized protein OS=Solanum tuberosum OX=4113 GN=102588417 PE=4 SV=1	no	0	0hvs12h(M5008)
M1D610	sos	Proteasome subunit beta type OS=Solanum tuberosum OX=4113 GN=102599420 PE=3 SV=1	down	0.218776	0hvs12h(M5008)
M1B2L8	sos	Uncharacterized protein OS=Solanum tuberosum OX=4113 GN=102588697 PE=4 SV=1	down	0.277971	0hvs12h(M5008)
M1A466	sos	Uncharacterized protein OS=Solanum tuberosum OX=4113 GN=102580136 PE=4 SV=1	no	0	0hvs12h(M5008)
M1B168	sos	Uncharacterized protein OS=Solanum tuberosum OX=4113 GN=102600166 PE=3 SV=1	down	0.21677	0hvs12h(M5008)
M1BQI2	sos	Uncharacterized protein OS=Solanum tuberosum OX=4113 GN=102578539 PE=3 SV=1	down	0.138038	0hvs12h(M5008)
M1A0A3	sos	Uncharacterized protein OS=Solanum tuberosum OX=4113 GN=102592345 PE=3 SV=1	down	0.260615	0hvs12h(M5008)
M1CZB0	sos	REVERSED Uncharacterized protein OS=Solanum tuberosum OX=4113 GN=102590002 PE=3 SV=1	no	0	0hvs12h(M5008)
Q9M4G4	starch	Phosphoglucomutase, cytoplasmic OS=Solanum tuberosum OX=4113 GN=PGM1 PE=2 SV=1	no	0	0hvs12h(M5008)
M1A8J5	starch	Sucrose synthase OS=Solanum tuberosum OX=4113 PE=3 SV=1	down	0.159956	0hvs12h(M5008)
M1B8D6	starch	Alpha-galactosidase OS=Solanum tuberosum OX=4113 GN=102601840 PE=3 SV=1	no	0	0hvs12h(M5008)
M1BNZ3	starch	Thiamine thiazole synthase, chloroplastic OS=Solanum tuberosum OX=4113 GN=THI1 PE=3 SV=1	down	0.109648	0hvs12h(M5008)
M1AH70	starch	Uncharacterized protein OS=Solanum tuberosum OX=4113 GN=102600094 PE=4 SV=1	no	0	0hvs12h(M5008)
M1CIP0	starch	Uncharacterized protein OS=Solanum tuberosum OX=4113 GN=102596898 PE=4 SV=1	down	0.390841	0hvs12h(M5008)
Q84YG5	starch	Isoamylase isoform 3 OS=Solanum tuberosum OX=4113 PE=2 SV=1	no	0	0hvs12h(M5008)
M1AZE4	starch	Glucose-6-phosphate isomerase OS=Solanum tuberosum OX=4113 GN=102585856 PE=3 SV=1	down	0.251189	0hvs12h(M5008)
O04864	starch	1,4-alpha-glucan branching enzyme (Fragment) OS=Solanum tuberosum OX=4113 GN=sbeI PE=2 SV=1	down	0.103753	0hvs12h(M5008)
Q00775	starch	Granule-bound starch synthase 1, chloroplastic/amyloplastic OS=Solanum tuberosum OX=4113 GN=WAXY PE=1 SV=1	down	0.15417	0hvs12h(M5008)
Q6R608	starch	4-alpha-glucanotransferase OS=Solanum tuberosum OX=4113 GN=DE2 PE=2 SV=1	no	0	0hvs12h(M5008)
M1CZB0	starch	REVERSED Uncharacterized protein OS=Solanum tuberosum OX=4113 GN=102590002 PE=3 SV=1	no	0	0hvs12h(M5008)
Q43846	starch	Soluble starch synthase 3, chloroplastic/amyloplastic OS=Solanum tuberosum OX=4113 GN=SS3 PE=1 SV=1	down	0.383707	0hvs12h(M5008)
P32811	starch	Alpha-glucan phosphorylase, H isozyme OS=Solanum tuberosum OX=4113 PE=1 SV=1	no	0	0hvs12h(M5008)
M1BDK7	starch	4-alpha-glucanotransferase OS=Solanum tuberosum OX=4113 PE=3 SV=1	no	0	0hvs12h(M5008)
Q4JR84	vitamin	Pyridoxal kinase OS=Solanum tuberosum OX=4113 PE=2 SV=1	no	0	0hvs12h(M5008)
M1BYE2	vitamin	Phosphomannomutase OS=Solanum tuberosum OX=4113 GN=102589310 PE=3 SV=1	up	4.05509	0hvs12h(M5008)
M1AZL8	vitamin	Dihydrolipoamide acetyltransferase component of pyruvate dehydrogenase complex OS=Solanum tuberosum OX=4113 GN=102592754 PE=3 SV=1	down	0.224906	0hvs12h(M5008)
M0ZI57	vitamin	Uncharacterized protein OS=Solanum tuberosum OX=4113 GN=102599852 PE=4 SV=1	no	0	0hvs12h(M5008)
M1D0M1	vitamin	Uncharacterized protein OS=Solanum tuberosum OX=4113 GN=102604551 PE=3 SV=1	no	0	0hvs12h(M5008)
M1BNZ3	vitamin	Thiamine thiazole synthase, chloroplastic OS=Solanum tuberosum OX=4113 GN=THI1 PE=3 SV=1	down	0.109648	0hvs12h(M5008)
M1D249	vitamin	REVERSED Uncharacterized protein OS=Solanum tuberosum OX=4113 GN=102604604 PE=4 SV=1	no	0	0hvs12h(M5008)
M1A3M7	vitamin	Uncharacterized protein OS=Solanum tuberosum OX=4113 GN=102586798 PE=4 SV=1	no	0	0hvs12h(M5008)
M1CZB0	vitamin	REVERSED Uncharacterized protein OS=Solanum tuberosum OX=4113 GN=102590002 PE=3 SV=1	no	0	0hvs12h(M5008)
M1APB9	vitamin	Uncharacterized protein OS=Solanum tuberosum OX=4113 PE=3 SV=1	down	0.0758578	0hvs12h(M5008)
M1A3M5	vitamin	Uncharacterized protein OS=Solanum tuberosum OX=4113 GN=102586137 PE=4 SV=1	down	0.457088	0hvs12h(M5008)
M1C1J2	vitamin	Uncharacterized protein OS=Solanum tuberosum OX=4113 PE=4 SV=1	down	0.139316	0hvs12h(M5008)
M1DF23	chlorophyll	Uncharacterized protein OS=Solanum tuberosum OX=4113 GN=102598020 PE=4 SV=1	no	0	0hvs12h(M5008)
M0ZIF8	chlorophyll	Uncharacterized protein OS=Solanum tuberosum OX=4113 GN=102588177 PE=4 SV=1	down	0.20893	0hvs12h(M5008)
M1AH70	chlorophyll	Uncharacterized protein OS=Solanum tuberosum OX=4113 GN=102600094 PE=4 SV=1	no	0	0hvs12h(M5008)
M1D249	chlorophyll	REVERSED Uncharacterized protein OS=Solanum tuberosum OX=4113 GN=102604604 PE=4 SV=1	no	0	0hvs12h(M5008)
M1CN19	chlorophyll	Uncharacterized protein OS=Solanum tuberosum OX=4113 GN=102582223 PE=3 SV=1	down	0.0870964	0hvs12h(M5008)
M1CZB0	chlorophyll	REVERSED Uncharacterized protein OS=Solanum tuberosum OX=4113 GN=102590002 PE=3 SV=1	no	0	0hvs12h(M5008)
M1A1D2	chlorophyll	Uncharacterized protein OS=Solanum tuberosum OX=4113 GN=102595687 PE=4 SV=1	no	0	0hvs12h(M5008)
M1ASK9	chlorophyll	Uncharacterized protein OS=Solanum tuberosum OX=4113 PE=4 SV=1	no	0	0hvs12h(M5008)
