# Supplementary material for: iTRAQ-based proteomic profiling of salt-tolerant and salt-sensitive potato (Solanum tuberosum) cultivars under salinity stress
Source: Front Plant Sci. 2025 Dec 1;16:1633048. doi: 10.3389/fpls.2025.1633048 (PMC12702756; doi:10.3389/fpls.2025.1633048)
Supplement: Supplementary Table 4 — Clusters from the interaction of DAPs in response to salt stress. [file DataSheet4.xlsx]

## Sheet: cluster1
protein	function	0h VS 12h (D516)	0h VS 12h (M5008)
tr|M1AZE4|M1AZE4_SOLTU	Glucose-6-phosphate isomerase OS=Solanum tuberosum OX=4113 GN=102585856 PE=3 SV=1	down	down
tr|M1AXH9|M1AXH9_SOLTU	L-lactate dehydrogenase OS=Solanum tuberosum OX=4113 PE=3 SV=1	up	no
tr|M1BTN1|M1BTN1_SOLTU	Aspartate aminotransferase OS=Solanum tuberosum OX=4113 GN=102605189 PE=4 SV=1	no	down
tr|M1BPZ5|M1BPZ5_SOLTU	Uncharacterized protein OS=Solanum tuberosum OX=4113 GN=102598930 PE=4 SV=1	down	no
tr|M0ZY90|M0ZY90_SOLTU	Uncharacterized protein OS=Solanum tuberosum OX=4113 GN=102588058 PE=3 SV=1	no	up
tr|M1CTR3|M1CTR3_SOLTU	Aconitate hydratase OS=Solanum tuberosum OX=4113 GN=102587698 PE=3 SV=1	no	down
tr|M1ARW1|M1ARW1_SOLTU	Uncharacterized protein OS=Solanum tuberosum OX=4113 PE=3 SV=1	no	down
tr|M1BFP9|M1BFP9_SOLTU	Aldehyde dehydrogenase OS=Solanum tuberosum OX=4113 GN=102597977 PE=3 SV=1	up	no
tr|M1A1E3|M1A1E3_SOLTU	Uncharacterized protein OS=Solanum tuberosum OX=4113 PE=4 SV=1	up	no
tr|M0ZG23|M0ZG23_SOLTU	Malic enzyme OS=Solanum tuberosum OX=4113 PE=3 SV=1	no	down
tr|M1C5X7|M1C5X7_SOLTU	Uncharacterized protein OS=Solanum tuberosum OX=4113 GN=102603826 PE=4 SV=1	no	down
tr|M1AC63|M1AC63_SOLTU	Uncharacterized protein OS=Solanum tuberosum OX=4113 GN=102581092 PE=3 SV=1	down	no
tr|M1BCZ9|M1BCZ9_SOLTU	Lactoylglutathione lyase OS=Solanum tuberosum OX=4113 GN=102599485 PE=3 SV=1	down	no
tr|M1BHE9|M1BHE9_SOLTU	Aldehyde dehydrogenase OS=Solanum tuberosum OX=4113 GN=102591095 PE=3 SV=1	up	no
tr|M1C132|M1C132_SOLTU	Uncharacterized protein OS=Solanum tuberosum OX=4113 GN=102604382 PE=4 SV=1	down	no
tr|M1ASG7|M1ASG7_SOLTU	Glyceraldehyde-3-phosphate dehydrogenase OS=Solanum tuberosum OX=4113 GN=102589564 PE=3 SV=1	up	down
tr|M1BCZ5|M1BCZ5_SOLTU	Aminomethyltransferase OS=Solanum tuberosum OX=4113 PE=3 SV=1	up	no
tr|Q8LK04|Q8LK04_SOLTU	Glyceraldehyde-3-phosphate dehydrogenase OS=Solanum tuberosum OX=4113 PE=2 SV=1	no	down
tr|M1D0D3|M1D0D3_SOLTU	3-isopropylmalate dehydrogenase OS=Solanum tuberosum OX=4113 GN=102586564 PE=3 SV=1	no	down
tr|M1A7J1|M1A7J1_SOLTU	Uncharacterized protein OS=Solanum tuberosum OX=4113 GN=102596191 PE=3 SV=1	up	no
tr|M1AFA9|M1AFA9_SOLTU	Glutamate dehydrogenase OS=Solanum tuberosum OX=4113 GN=102585678 PE=3 SV=1	up	up
tr|M1A0G4|M1A0G4_SOLTU	Uncharacterized protein OS=Solanum tuberosum OX=4113 GN=102584948 PE=4 SV=1	up	down
tr|M1A0X2|M1A0X2_SOLTU	Uncharacterized protein OS=Solanum tuberosum OX=4113 GN=102581220 PE=4 SV=1	up	no
tr|M0ZHF7|M0ZHF7_SOLTU	Uncharacterized protein OS=Solanum tuberosum OX=4113 GN=102591575 PE=3 SV=1	down	down
tr|M0ZP02|M0ZP02_SOLTU	Uncharacterized protein OS=Solanum tuberosum OX=4113 GN=102592762 PE=4 SV=1	no	down
tr|M1D530|M1D530_SOLTU	Isocitrate dehydrogenase [NADP] OS=Solanum tuberosum OX=4113 GN=102591365 PE=3 SV=1	up	no
tr|M1BCU6|M1BCU6_SOLTU	Succinate--CoA ligase [ADP-forming] subunit alpha, mitochondrial OS=Solanum tuberosum OX=4113 GN=102590419 PE=3 SV=1	down	no
tr|M1AGW8|M1AGW8_SOLTU	Aconitate hydratase OS=Solanum tuberosum OX=4113 GN=102589351 PE=3 SV=1	no	down
tr|M1C9T0|M1C9T0_SOLTU	Uncharacterized protein OS=Solanum tuberosum OX=4113 GN=102591315 PE=3 SV=1	up	no
tr|M1AL00|M1AL00_SOLTU	Uncharacterized protein OS=Solanum tuberosum OX=4113 GN=102600112 PE=4 SV=1	down	down
tr|M1D6K2|M1D6K2_SOLTU	Uncharacterized protein OS=Solanum tuberosum OX=4113 PE=4 SV=1	up	up
tr|M1BGN4|M1BGN4_SOLTU	Uncharacterized protein OS=Solanum tuberosum OX=4113 GN=102600847 PE=3 SV=1	no	up
tr|K7WNY2|K7WNY2_SOLTU	Glyceraldehyde-3-phosphate dehydrogenase OS=Solanum tuberosum OX=4113 GN=102592694 PE=2 SV=1	no	down
tr|M1AIT2|M1AIT2_SOLTU	D-3-phosphoglycerate dehydrogenase OS=Solanum tuberosum OX=4113 GN=102580248 PE=3 SV=1	up	no
tr|M1C7W3|M1C7W3_SOLTU	Uncharacterized protein OS=Solanum tuberosum OX=4113 GN=102579671 PE=4 SV=1	up	no
tr|M1CA90|M1CA90_SOLTU	Uncharacterized protein OS=Solanum tuberosum OX=4113 PE=3 SV=1	up	no
tr|M1CWI5|M1CWI5_SOLTU	Uncharacterized protein OS=Solanum tuberosum OX=4113 PE=4 SV=1	down	no
tr|M1C9X0|M1C9X0_SOLTU	Uncharacterized protein OS=Solanum tuberosum OX=4113 GN=102602244 PE=3 SV=1	down	no
tr|M1DSQ9|M1DSQ9_SOLTU	6-phosphogluconate dehydrogenase, decarboxylating OS=Solanum tuberosum OX=4113 GN=102603339 PE=3 SV=1	down	no
tr|M1AQJ3|M1AQJ3_SOLTU	Glucose-6-phosphate 1-dehydrogenase OS=Solanum tuberosum OX=4113 PE=3 SV=1	no	down

## Sheet: cluste2r
protein	function	0h VS 12h (D516)	0h VS 12h (M5008)
tr|M1BT69|M1BT69_SOLTU	Uncharacterized protein OS=Solanum tuberosum OX=4113 GN=102594641 PE=3 SV=1	down	no
sp|P29196|CAPP_SOLTU	Phosphoenolpyruvate carboxylase OS=Solanum tuberosum OX=4113 GN=PPC1 PE=2 SV=2	no	down
tr|M1CBF6|M1CBF6_SOLTU	Uncharacterized protein OS=Solanum tuberosum OX=4113 GN=102581781 PE=3 SV=1	down	down
tr|M1BRL0|M1BRL0_SOLTU	Uncharacterized protein OS=Solanum tuberosum OX=4113 GN=102579421 PE=4 SV=1	down	no
tr|Q3HRX6|Q3HRX6_SOLTU	40S ribosomal protein S7 OS=Solanum tuberosum OX=4113 GN=102577530 PE=2 SV=1	no	down
tr|M1A1S2|M1A1S2_SOLTU	Glutathione peroxidase OS=Solanum tuberosum OX=4113 GN=102600306 PE=3 SV=1	no	up
tr|M1AD62|M1AD62_SOLTU	Uncharacterized protein OS=Solanum tuberosum OX=4113 PE=3 SV=1	no	down
tr|M1ATY8|M1ATY8_SOLTU	Uncharacterized protein OS=Solanum tuberosum OX=4113 GN=102590709 PE=3 SV=1	down	down
tr|M1B0U4|M1B0U4_SOLTU	Uncharacterized protein OS=Solanum tuberosum OX=4113 GN=102601402 PE=4 SV=1	no	down
tr|M0ZGT6|M0ZGT6_SOLTU	60S ribosomal protein L36 OS=Solanum tuberosum OX=4113 GN=102592385 PE=3 SV=1	down	no
tr|M1C8R8|M1C8R8_SOLTU	Pyruvate kinase OS=Solanum tuberosum OX=4113 GN=102597674 PE=3 SV=1	down	no
tr|M1B409|M1B409_SOLTU	Uncharacterized protein OS=Solanum tuberosum OX=4113 GN=102583803 PE=4 SV=1	up	no
tr|Q2V9B2|Q2V9B2_SOLTU	Eukaryotic translation initiation factor 2 beta subunit-like OS=Solanum tuberosum OX=4113 GN=102605977 PE=2 SV=1	up	no
tr|M1AVG8|M1AVG8_SOLTU	Uncharacterized protein OS=Solanum tuberosum OX=4113 GN=102587813 PE=3 SV=1	no	down
tr|M1ACK8|M1ACK8_SOLTU	Uncharacterized protein OS=Solanum tuberosum OX=4113 GN=102579743 PE=4 SV=1	down	no
tr|M1APB9|M1APB9_SOLTU	Uncharacterized protein OS=Solanum tuberosum OX=4113 PE=3 SV=1	down	down
tr|M1C6B8|M1C6B8_SOLTU	Glutamine synthetase OS=Solanum tuberosum OX=4113 GN=102595103 PE=3 SV=1	up	no
tr|M0ZHD0|M0ZHD0_SOLTU	Uncharacterized protein OS=Solanum tuberosum OX=4113 GN=102600375 PE=4 SV=1	down	no
tr|M1AWV2|M1AWV2_SOLTU	Uncharacterized protein OS=Solanum tuberosum OX=4113 PE=4 SV=1	up	down		2
tr|M1BJW9|M1BJW9_SOLTU	Uncharacterized protein OS=Solanum tuberosum OX=4113 GN=102601645 PE=3 SV=1	up	down
tr|M1A6C0|M1A6C0_SOLTU	Uncharacterized protein OS=Solanum tuberosum OX=4113 GN=102585448 PE=4 SV=1	down	no
tr|M1BWV7|M1BWV7_SOLTU	Uncharacterized protein OS=Solanum tuberosum OX=4113 GN=102585000 PE=3 SV=1	up	down
tr|M1BK14|M1BK14_SOLTU	Uncharacterized protein OS=Solanum tuberosum OX=4113 GN=102589060 PE=3 SV=1	no	down
tr|M1CXP4|M1CXP4_SOLTU	Glycine cleavage system P protein OS=Solanum tuberosum OX=4113 PE=3 SV=1	down	down
tr|M1C2U6|M1C2U6_SOLTU	Uncharacterized protein OS=Solanum tuberosum OX=4113 GN=102578694 PE=3 SV=1	down	no
tr|Q2PYX3|Q2PYX3_SOLTU	Fructose-bisphosphate aldolase OS=Solanum tuberosum OX=4113 GN=102577667 PE=2 SV=1	up	no
tr|M1BL76|M1BL76_SOLTU	Uncharacterized protein OS=Solanum tuberosum OX=4113 GN=102595228 PE=4 SV=1	no	down
tr|M0ZN23|M0ZN23_SOLTU	Eukaryotic translation initiation factor 3 subunit B OS=Solanum tuberosum OX=4113 GN=102606334 PE=3 SV=1	no	down
tr|M1BNJ2|M1BNJ2_SOLTU	Uncharacterized protein OS=Solanum tuberosum OX=4113 GN=102606211 PE=3 SV=1	up	no
tr|M1BQ94|M1BQ94_SOLTU	Uncharacterized protein OS=Solanum tuberosum OX=4113 PE=4 SV=1	no	down
tr|M1AGY0|M1AGY0_SOLTU	Uncharacterized protein OS=Solanum tuberosum OX=4113 GN=102603686 PE=4 SV=1	down	no
tr|M1BJP8|M1BJP8_SOLTU	Uncharacterized protein OS=Solanum tuberosum OX=4113 GN=102578396 PE=3 SV=1	up	no
tr|M1CWL7|M1CWL7_SOLTU	Eukaryotic translation initiation factor 3 subunit D OS=Solanum tuberosum OX=4113 GN=102588135 PE=3 SV=1	down	down
tr|M1BAA6|M1BAA6_SOLTU	Serine hydroxymethyltransferase OS=Solanum tuberosum OX=4113 GN=102580488 PE=3 SV=1	up	no
tr|M1BL46|M1BL46_SOLTU	Uncharacterized protein OS=Solanum tuberosum OX=4113 GN=102586717 PE=4 SV=1	no	down
tr|M0ZLQ0|M0ZLQ0_SOLTU	Eukaryotic translation initiation factor 3 subunit M OS=Solanum tuberosum OX=4113 GN=102578354 PE=3 SV=1	up	down
tr|M1A0A3|M1A0A3_SOLTU	Uncharacterized protein OS=Solanum tuberosum OX=4113 GN=102592345 PE=3 SV=1	no	down
tr|M0ZMF8|M0ZMF8_SOLTU	Phosphoserine aminotransferase OS=Solanum tuberosum OX=4113 GN=102591400 PE=3 SV=1	up	no
tr|M1BC00|M1BC00_SOLTU	ATP-dependent 6-phosphofructokinase OS=Solanum tuberosum OX=4113 GN=PFK PE=3 SV=1	no	down
tr|M1BJP4|M1BJP4_SOLTU	Uncharacterized protein OS=Solanum tuberosum OX=4113 GN=102606393 PE=3 SV=1	down	down
tr|M1ATE7|M1ATE7_SOLTU	Uncharacterized protein OS=Solanum tuberosum OX=4113 GN=102598242 PE=4 SV=1	down	no
tr|K7XKT4|K7XKT4_SOLTU	60S ribosomal protein L1 OS=Solanum tuberosum OX=4113 GN=102590167 PE=2 SV=1	down	no
tr|M1AGR8|M1AGR8_SOLTU	Uncharacterized protein OS=Solanum tuberosum OX=4113 PE=3 SV=1	no	down
tr|M0ZSJ5|M0ZSJ5_SOLTU	Uncharacterized protein OS=Solanum tuberosum OX=4113 GN=102580709 PE=4 SV=1	no	down
tr|M1BTN7|M1BTN7_SOLTU	Uncharacterized protein OS=Solanum tuberosum OX=4113 PE=3 SV=1	up	no
tr|M1B8V3|M1B8V3_SOLTU	Polyadenylate-binding protein OS=Solanum tuberosum OX=4113 PE=3 SV=1	down	down
tr|M1D0M1|M1D0M1_SOLTU	Uncharacterized protein OS=Solanum tuberosum OX=4113 GN=102604551 PE=3 SV=1	up	no
tr|M1CZE9|M1CZE9_SOLTU	Uncharacterized protein OS=Solanum tuberosum OX=4113 GN=102600589 PE=4 SV=1	down	no
tr|M1C1J2|M1C1J2_SOLTU	Uncharacterized protein OS=Solanum tuberosum OX=4113 PE=4 SV=1	no	down
tr|M1C6A5|M1C6A5_SOLTU	Uncharacterized protein OS=Solanum tuberosum OX=4113 GN=102600468 PE=4 SV=1	down	no
tr|M1AZL8|M1AZL8_SOLTU	Dihydrolipoamide acetyltransferase component of pyruvate dehydrogenase complex OS=Solanum tuberosum OX=4113 GN=102592754 PE=3 SV=1	no	down
tr|M1BUM3|M1BUM3_SOLTU	Uncharacterized protein OS=Solanum tuberosum OX=4113 PE=3 SV=1	down	down
tr|M1A129|M1A129_SOLTU	Acyl-coenzyme A oxidase OS=Solanum tuberosum OX=4113 GN=102587406 PE=3 SV=1	up	no
tr|M1C4H3|M1C4H3_SOLTU	Eukaryotic translation initiation factor 6 OS=Solanum tuberosum OX=4113 GN=EIF6 PE=3 SV=1	down	no
tr|M1B539|M1B539_SOLTU	40S ribosomal protein S8 OS=Solanum tuberosum OX=4113 PE=3 SV=1	no	down
tr|M1C1W8|M1C1W8_SOLTU	60S ribosome subunit biogenesis protein NIP7 homolog OS=Solanum tuberosum OX=4113 GN=102579856 PE=3 SV=1	down	no
tr|M1CX90|M1CX90_SOLTU	Eukaryotic translation initiation factor 3 subunit E OS=Solanum tuberosum OX=4113 GN=102606100 PE=3 SV=1	up	down
tr|M1ABX1|M1ABX1_SOLTU	Uncharacterized protein OS=Solanum tuberosum OX=4113 GN=102586589 PE=3 SV=1	up	no
tr|M1BNS7|M1BNS7_SOLTU	Uncharacterized protein OS=Solanum tuberosum OX=4113 GN=102578219 PE=3 SV=1	down	no

## Sheet: cluster3
protein	function	0h VS 12h (D516)	0h VS 12h (M5008)
tr|M1B4I6|M1B4I6_SOLTU	Uncharacterized protein OS=Solanum tuberosum OX=4113 GN=102606369 PE=4 SV=1	no	down
tr|Q2VCJ2|Q2VCJ2_SOLTU	Ribosomal protein L3-like OS=Solanum tuberosum OX=4113 GN=102598069 PE=2 SV=1	down	down
tr|M1AM27|M1AM27_SOLTU	Uncharacterized protein OS=Solanum tuberosum OX=4113 GN=102584472 PE=3 SV=1	no	down
tr|M1B054|M1B054_SOLTU	Uncharacterized protein OS=Solanum tuberosum OX=4113 GN=102583300 PE=3 SV=1	no	down
tr|M1D5X5|M1D5X5_SOLTU	Uncharacterized protein OS=Solanum tuberosum OX=4113 GN=102597587 PE=3 SV=1	up	no
tr|M1C3S5|M1C3S5_SOLTU	Uncharacterized protein OS=Solanum tuberosum OX=4113 PE=3 SV=1	up	no
tr|M1BY04|M1BY04_SOLTU	Uncharacterized protein OS=Solanum tuberosum OX=4113 PE=4 SV=1	no	down
tr|M1CSB1|M1CSB1_SOLTU	Uncharacterized protein OS=Solanum tuberosum OX=4113 GN=102580921 PE=4 SV=1	down	down
tr|M1B4H5|M1B4H5_SOLTU	Uncharacterized protein OS=Solanum tuberosum OX=4113 GN=102601553 PE=3 SV=1	down	no
tr|M1AX74|M1AX74_SOLTU	Probable bifunctional methylthioribulose-1-phosphate dehydratase/enolase-phosphatase E1 OS=Solanum tuberosum OX=4113 GN=102592458 PE=3 SV=1	up	up
tr|M1B2B9|M1B2B9_SOLTU	Thioredoxin reductase OS=Solanum tuberosum OX=4113 GN=102599463 PE=3 SV=1	no	down
tr|M1C0N9|M1C0N9_SOLTU	Sulfurtransferase OS=Solanum tuberosum OX=4113 GN=102606407 PE=4 SV=1	no	down
tr|M1D118|M1D118_SOLTU	Uncharacterized protein OS=Solanum tuberosum OX=4113 GN=102588627 PE=4 SV=1	down	no
tr|M1CZM1|M1CZM1_SOLTU	Proliferating cell nuclear antigen OS=Solanum tuberosum OX=4113 GN=102581875 PE=3 SV=1	down	down
tr|M1C015|M1C015_SOLTU	Uncharacterized protein OS=Solanum tuberosum OX=4113 GN=102580720 PE=3 SV=1	down	down
tr|Q43840|Q43840_SOLTU	NADH dehydrogenase [ubiquinone] flavoprotein 1, mitochondrial OS=Solanum tuberosum OX=4113 GN=102578812 PE=2 SV=1	down	no
tr|M1BGT4|M1BGT4_SOLTU	Uncharacterized protein OS=Solanum tuberosum OX=4113 GN=102605795 PE=4 SV=1	no	down
tr|M0ZR87|M0ZR87_SOLTU	Uncharacterized protein OS=Solanum tuberosum OX=4113 PE=3 SV=1	no	down
tr|M1BXX6|M1BXX6_SOLTU	Uncharacterized protein OS=Solanum tuberosum OX=4113 PE=3 SV=1	up	down
tr|M1AED8|M1AED8_SOLTU	Uncharacterized protein OS=Solanum tuberosum OX=4113 GN=102598559 PE=4 SV=1	no	down
tr|M1CRV0|M1CRV0_SOLTU	Uncharacterized protein OS=Solanum tuberosum OX=4113 GN=102603089 PE=3 SV=1	no	down
tr|M0ZSA3|M0ZSA3_SOLTU	Uncharacterized protein OS=Solanum tuberosum OX=4113 GN=102586212 PE=4 SV=1	up	down
tr|M1B168|M1B168_SOLTU	Uncharacterized protein OS=Solanum tuberosum OX=4113 GN=102600166 PE=3 SV=1	no	down
tr|M1C7P4|M1C7P4_SOLTU	Uncharacterized protein OS=Solanum tuberosum OX=4113 PE=4 SV=1	no	down
tr|M1C8F8|M1C8F8_SOLTU	Uncharacterized protein OS=Solanum tuberosum OX=4113 GN=102596097 PE=4 SV=1	up	no
tr|M1ALL5|M1ALL5_SOLTU	Uncharacterized protein OS=Solanum tuberosum OX=4113 GN=102602227 PE=3 SV=1	down	down
tr|M1CVI5|M1CVI5_SOLTU	Uncharacterized protein OS=Solanum tuberosum OX=4113 GN=102585121 PE=3 SV=1	down	up
tr|M1B8T4|M1B8T4_SOLTU	Uncharacterized protein OS=Solanum tuberosum OX=4113 GN=102604895 PE=4 SV=1	down	no
tr|M1BWJ0|M1BWJ0_SOLTU	40S ribosomal protein S4 OS=Solanum tuberosum OX=4113 GN=102587726 PE=3 SV=1	down	no
tr|M1D3N1|M1D3N1_SOLTU	Uncharacterized protein OS=Solanum tuberosum OX=4113 PE=4 SV=1	up	down
tr|M1AZ99|M1AZ99_SOLTU	Protein disulfide-isomerase OS=Solanum tuberosum OX=4113 GN=102585666 PE=3 SV=1	down	no
tr|M1A4E9|M1A4E9_SOLTU	Uncharacterized protein OS=Solanum tuberosum OX=4113 GN=102587545 PE=4 SV=1	down	no
sp|P14675|ADH3_SOLTU	Alcohol dehydrogenase 3 OS=Solanum tuberosum OX=4113 GN=ADH3 PE=2 SV=1	up	no
tr|M1BI71|M1BI71_SOLTU	Uncharacterized protein OS=Solanum tuberosum OX=4113 PE=3 SV=1	no	down
tr|M1B647|M1B647_SOLTU	Uncharacterized protein OS=Solanum tuberosum OX=4113 GN=102583107 PE=3 SV=1	down	no
tr|M1CVC9|M1CVC9_SOLTU	Uncharacterized protein OS=Solanum tuberosum OX=4113 GN=102587452 PE=4 SV=1	down	no
tr|M0ZVT8|M0ZVT8_SOLTU	Uncharacterized protein OS=Solanum tuberosum OX=4113 GN=102598775 PE=3 SV=1	no	down
tr|M1AE79|M1AE79_SOLTU	Protein disulfide-isomerase OS=Solanum tuberosum OX=4113 GN=102590935 PE=3 SV=1	down	down
tr|M1CX21|M1CX21_SOLTU	Uncharacterized protein OS=Solanum tuberosum OX=4113 GN=102600008 PE=3 SV=1	no	down
tr|M1B530|M1B530_SOLTU	Uridine kinase OS=Solanum tuberosum OX=4113 GN=102604082 PE=3 SV=1	up	down
tr|M1BQI2|M1BQI2_SOLTU	Uncharacterized protein OS=Solanum tuberosum OX=4113 GN=102578539 PE=3 SV=1	down	down
tr|M0ZMB0|M0ZMB0_SOLTU	Uncharacterized protein OS=Solanum tuberosum OX=4113 PE=4 SV=1	down	up
tr|M1D6K9|M1D6K9_SOLTU	Uncharacterized protein OS=Solanum tuberosum OX=4113 GN=102586972 PE=3 SV=1	no	down
tr|M1AV12|M1AV12_SOLTU	Uncharacterized protein OS=Solanum tuberosum OX=4113 GN=102589300 PE=3 SV=1	up	no
tr|M1BQT9|M1BQT9_SOLTU	Uncharacterized protein OS=Solanum tuberosum OX=4113 GN=102591897 PE=4 SV=1	down	no
tr|M1CBS3|M1CBS3_SOLTU	Uncharacterized protein OS=Solanum tuberosum OX=4113 GN=102590107 PE=3 SV=1	no	down
tr|M1C6L7|M1C6L7_SOLTU	Adenylosuccinate synthetase, chloroplastic OS=Solanum tuberosum OX=4113 GN=PURA PE=3 SV=1	down	down
tr|M1D2W7|M1D2W7_SOLTU	Nucleoside diphosphate kinase OS=Solanum tuberosum OX=4113 GN=102578209 PE=3 SV=1	up	up
tr|M1AWJ1|M1AWJ1_SOLTU	Uncharacterized protein OS=Solanum tuberosum OX=4113 GN=102597284 PE=4 SV=1	no	down
tr|M1BE36|M1BE36_SOLTU	Uncharacterized protein OS=Solanum tuberosum OX=4113 GN=102589882 PE=3 SV=1	up	no
tr|M1AP15|M1AP15_SOLTU	Glycine cleavage system H protein OS=Solanum tuberosum OX=4113 GN=102590851 PE=3 SV=1	down	no
tr|M1B556|M1B556_SOLTU	Tryptophan synthase OS=Solanum tuberosum OX=4113 PE=3 SV=1	no	up
tr|M1A5H7|M1A5H7_SOLTU	Uncharacterized protein OS=Solanum tuberosum OX=4113 GN=102593885 PE=3 SV=1	down	no
tr|M1CSX6|M1CSX6_SOLTU	Uncharacterized protein OS=Solanum tuberosum OX=4113 GN=102587986 PE=3 SV=1	no	up

## Sheet: cluster4
protein	function	0h VS 12h (D516)	0h VS 12h (M5008)
tr|M0ZUP2|M0ZUP2_SOLTU	Uncharacterized protein OS=Solanum tuberosum OX=4113 GN=102591551 PE=4 SV=1	down	no
tr|M1C5J7|M1C5J7_SOLTU	T-complex protein 1 subunit gamma OS=Solanum tuberosum OX=4113 GN=102578754 PE=3 SV=1	no	down
tr|M1B873|M1B873_SOLTU	Uncharacterized protein OS=Solanum tuberosum OX=4113 GN=102601734 PE=3 SV=1	down	no
tr|M1AEW6|M1AEW6_SOLTU	Uncharacterized protein OS=Solanum tuberosum OX=4113 GN=102596437 PE=4 SV=1	no	up
tr|M0ZUM3|M0ZUM3_SOLTU	Uncharacterized protein OS=Solanum tuberosum OX=4113 PE=3 SV=1	no	down
tr|M1CVD2|M1CVD2_SOLTU	Uncharacterized protein OS=Solanum tuberosum OX=4113 GN=102588644 PE=3 SV=1	no	up
tr|M1B3K6|M1B3K6_SOLTU	Uncharacterized protein OS=Solanum tuberosum OX=4113 PE=4 SV=1	down	no
tr|M1A2T5|M1A2T5_SOLTU	Peptidyl-prolyl cis-trans isomerase OS=Solanum tuberosum OX=4113 GN=102602349 PE=3 SV=1	up	up
tr|M0ZYR0|M0ZYR0_SOLTU	Tubulin alpha chain OS=Solanum tuberosum OX=4113 PE=3 SV=1	no	down
tr|M1AZD2|M1AZD2_SOLTU	14-3-3 protein OS=Solanum tuberosum OX=4113 GN=102586856 PE=2 SV=1	no	down
tr|M1ASK9|M1ASK9_SOLTU	Uncharacterized protein OS=Solanum tuberosum OX=4113 PE=4 SV=1	down	no
tr|M1D3Q0|M1D3Q0_SOLTU	Uncharacterized protein OS=Solanum tuberosum OX=4113 GN=102600791 PE=3 SV=1	down	no
tr|M1BHZ7|M1BHZ7_SOLTU	4-hydroxyphenylpyruvate dioxygenase OS=Solanum tuberosum OX=4113 GN=102595018 PE=3 SV=1	up	no
tr|M1BQX5|M1BQX5_SOLTU	Phosphoglycolate phosphatase OS=Solanum tuberosum OX=4113 PE=3 SV=1	up	no
tr|M1CQZ1|M1CQZ1_SOLTU	Uncharacterized protein OS=Solanum tuberosum OX=4113 GN=102604063 PE=4 SV=1	no	up
sp|P27081|ADT2_SOLTU	ADP,ATP carrier protein, mitochondrial (Fragment) OS=Solanum tuberosum OX=4113 GN=ANT1 PE=2 SV=1	no	down
tr|M1AJK1|M1AJK1_SOLTU	NADPH--cytochrome P450 reductase OS=Solanum tuberosum OX=4113 GN=102604882 PE=3 SV=1	down	down
tr|M1BGJ0|M1BGJ0_SOLTU	Uncharacterized protein OS=Solanum tuberosum OX=4113 PE=4 SV=1	down	no
tr|Q3HVN5|Q3HVN5_SOLTU	Dehydroascorbate reductase OS=Solanum tuberosum OX=4113 GN=102577622 PE=2 SV=1	down	no
tr|M1AWJ2|M1AWJ2_SOLTU	Uncharacterized protein OS=Solanum tuberosum OX=4113 GN=102598457 PE=3 SV=1	down	no
tr|M1BF30|M1BF30_SOLTU	Uncharacterized protein OS=Solanum tuberosum OX=4113 PE=4 SV=1	down	no
tr|M0ZYC1|M0ZYC1_SOLTU	Protein disulfide-isomerase OS=Solanum tuberosum OX=4113 PE=3 SV=1	down	no
tr|M1AYY7|M1AYY7_SOLTU	Uncharacterized protein OS=Solanum tuberosum OX=4113 GN=102582419 PE=3 SV=1	up	no
tr|M1BU80|M1BU80_SOLTU	Uncharacterized protein OS=Solanum tuberosum OX=4113 PE=4 SV=1	down	no
tr|M0ZSL3|M0ZSL3_SOLTU	Uncharacterized protein OS=Solanum tuberosum OX=4113 PE=3 SV=1	down	no
tr|M1CTC4|M1CTC4_SOLTU	Uncharacterized protein OS=Solanum tuberosum OX=4113 GN=102591413 PE=3 SV=1	no	down
tr|M1D5D7|M1D5D7_SOLTU	Uncharacterized protein OS=Solanum tuberosum OX=4113 PE=3 SV=1	up	no
tr|M1B7T4|M1B7T4_SOLTU	Uncharacterized protein OS=Solanum tuberosum OX=4113 PE=4 SV=1	down	no
tr|M1C8T8|M1C8T8_SOLTU	Uncharacterized protein OS=Solanum tuberosum OX=4113 GN=102586756 PE=3 SV=1	no	down
tr|M1CTK8|M1CTK8_SOLTU	Uncharacterized protein OS=Solanum tuberosum OX=4113 GN=102579484 PE=4 SV=1	no	up
tr|M1CBT8|M1CBT8_SOLTU	Uncharacterized protein OS=Solanum tuberosum OX=4113 GN=102596899 PE=4 SV=1	no	down
tr|M1BTP6|M1BTP6_SOLTU	14-3-3 protein OS=Solanum tuberosum OX=4113 GN=102596432 PE=2 SV=1	no	down
tr|M0ZY64|M0ZY64_SOLTU	Uncharacterized protein OS=Solanum tuberosum OX=4113 PE=3 SV=1	no	down
tr|M1B144|M1B144_SOLTU	Glutamate decarboxylase OS=Solanum tuberosum OX=4113 GN=102578660 PE=3 SV=1	no	down
tr|M1AHZ8|M1AHZ8_SOLTU	Uncharacterized protein OS=Solanum tuberosum OX=4113 GN=102583739 PE=4 SV=1	no	down
tr|M1AT67|M1AT67_SOLTU	Uncharacterized protein OS=Solanum tuberosum OX=4113 PE=4 SV=1	down	no
tr|M1AE64|M1AE64_SOLTU	Proteasome subunit beta OS=Solanum tuberosum OX=4113 GN=102600302 PE=3 SV=1	down	no
tr|M0ZLB2|M0ZLB2_SOLTU	Uncharacterized protein OS=Solanum tuberosum OX=4113 GN=102596221 PE=4 SV=1	up	no
tr|M1B8B0|M1B8B0_SOLTU	Nucleoside diphosphate kinase OS=Solanum tuberosum OX=4113 PE=3 SV=1	no	down
tr|M1BHF1|M1BHF1_SOLTU	Protein disulfide-isomerase OS=Solanum tuberosum OX=4113 GN=102592089 PE=3 SV=1	down	down
tr|M1A7M4|M1A7M4_SOLTU	14-3-3 protein OS=Solanum tuberosum OX=4113 GN=102581950 PE=2 SV=1	no	down
tr|M1C8Q0|M1C8Q0_SOLTU	Uncharacterized protein OS=Solanum tuberosum OX=4113 GN=102600142 PE=4 SV=1	no	down
tr|M1C061|M1C061_SOLTU	Uncharacterized protein OS=Solanum tuberosum OX=4113 PE=4 SV=1	no	down
tr|M1C9K3|M1C9K3_SOLTU	Uncharacterized protein OS=Solanum tuberosum OX=4113 GN=102598387 PE=4 SV=1	no	down
tr|M1ADI9|M1ADI9_SOLTU	Uncharacterized protein OS=Solanum tuberosum OX=4113 GN=102597962 PE=4 SV=1	no	down
tr|M1A6K3|M1A6K3_SOLTU	Uncharacterized protein OS=Solanum tuberosum OX=4113 PE=4 SV=1	no	down
tr|M1AEP7|M1AEP7_SOLTU	Aminopeptidase OS=Solanum tuberosum OX=4113 GN=102600594 PE=3 SV=1	up	up
tr|M1BT42|M1BT42_SOLTU	Ubiquitin carboxyl-terminal hydrolase OS=Solanum tuberosum OX=4113 GN=102599895 PE=3 SV=1	down	no
tr|M1C906|M1C906_SOLTU	Uncharacterized protein OS=Solanum tuberosum OX=4113 PE=3 SV=1	no	down
tr|M1B4H0|M1B4H0_SOLTU	Uncharacterized protein OS=Solanum tuberosum OX=4113 GN=102599872 PE=4 SV=1	no	down

## Sheet: cluster5
protein	function	0h VS 12h (D516)	0h VS 12h (M5008)
tr|M1BD90|M1BD90_SOLTU	Uncharacterized protein OS=Solanum tuberosum OX=4113 GN=102580884 PE=4 SV=1	down	no
tr|M1AVI1|M1AVI1_SOLTU	Uncharacterized protein OS=Solanum tuberosum OX=4113 GN=102589113 PE=4 SV=1	down	no
tr|M0ZTP0|M0ZTP0_SOLTU	Uncharacterized protein OS=Solanum tuberosum OX=4113 GN=102579677 PE=4 SV=1	down	no
tr|M1BA21|M1BA21_SOLTU	Uncharacterized protein OS=Solanum tuberosum OX=4113 GN=102583179 PE=4 SV=1	down	no
tr|M1C800|M1C800_SOLTU	Uncharacterized protein OS=Solanum tuberosum OX=4113 GN=102604311 PE=4 SV=1	no	down
tr|M0ZWP5|M0ZWP5_SOLTU	Coatomer subunit alpha OS=Solanum tuberosum OX=4113 GN=102582145 PE=4 SV=1	down	down
tr|M1ADW0|M1ADW0_SOLTU	Uncharacterized protein OS=Solanum tuberosum OX=4113 PE=3 SV=1	no	up
tr|M1AEP8|M1AEP8_SOLTU	Uncharacterized protein OS=Solanum tuberosum OX=4113 GN=102600266 PE=4 SV=1	no	up
tr|M1BY26|M1BY26_SOLTU	Uncharacterized protein OS=Solanum tuberosum OX=4113 GN=102600837 PE=4 SV=1	no	down
tr|M1BU82|M1BU82_SOLTU	Uncharacterized protein OS=Solanum tuberosum OX=4113 GN=102604026 PE=3 SV=1	no	down
tr|M1D5K4|M1D5K4_SOLTU	Uncharacterized protein OS=Solanum tuberosum OX=4113 GN=102598896 PE=4 SV=1	down	no
tr|M1AP63|M1AP63_SOLTU	Uncharacterized protein OS=Solanum tuberosum OX=4113 GN=102584989 PE=3 SV=1	no	down
tr|M1BAA3|M1BAA3_SOLTU	Uncharacterized protein OS=Solanum tuberosum OX=4113 GN=102579841 PE=4 SV=1	up	no

## Sheet: cluster6
protein	function	0h VS 12h (D516)	0h VS 12h (M5008)
tr|M1C547|M1C547_SOLTU	Uncharacterized protein OS=Solanum tuberosum OX=4113 GN=102595093 PE=4 SV=1	down	no
tr|M1B584|M1B584_SOLTU	Uncharacterized protein OS=Solanum tuberosum OX=4113 PE=4 SV=1	down	no
tr|M1AJV5|M1AJV5_SOLTU	Uncharacterized protein OS=Solanum tuberosum OX=4113 GN=102586490 PE=4 SV=1	up	down
tr|M1BV78|M1BV78_SOLTU	Peptidylprolyl isomerase OS=Solanum tuberosum OX=4113 GN=102589847 PE=4 SV=1	down	no
tr|M1CYM7|M1CYM7_SOLTU	Uncharacterized protein OS=Solanum tuberosum OX=4113 GN=102606375 PE=4 SV=1	down	no
tr|M1C6F6|M1C6F6_SOLTU	Uncharacterized protein OS=Solanum tuberosum OX=4113 GN=102584724 PE=4 SV=1	no	down
tr|M1C6I4|M1C6I4_SOLTU	Uncharacterized protein OS=Solanum tuberosum OX=4113 GN=102601507 PE=3 SV=1	down	no
tr|M1BQ77|M1BQ77_SOLTU	Uncharacterized protein OS=Solanum tuberosum OX=4113 PE=3 SV=1	no	down
tr|M1AZM2|M1AZM2_SOLTU	Uncharacterized protein OS=Solanum tuberosum OX=4113 GN=102591082 PE=4 SV=1	up	down
tr|M1CX22|M1CX22_SOLTU	Uncharacterized protein OS=Solanum tuberosum OX=4113 GN=102599350 PE=3 SV=1	up	no
tr|M1A8J5|M1A8J5_SOLTU	Sucrose synthase OS=Solanum tuberosum OX=4113 PE=3 SV=1	no	down
tr|M1AH70|M1AH70_SOLTU	Uncharacterized protein OS=Solanum tuberosum OX=4113 GN=102600094 PE=4 SV=1	down	no
tr|M1A4T4|M1A4T4_SOLTU	Uncharacterized protein OS=Solanum tuberosum OX=4113 GN=102599328 PE=4 SV=1	up	no
tr|M1D249|M1D249_SOLTU	Uncharacterized protein OS=Solanum tuberosum OX=4113 GN=102604604 PE=4 SV=1	up	no
tr|M1CR31|M1CR31_SOLTU	Uncharacterized protein OS=Solanum tuberosum OX=4113 GN=102584171 PE=4 SV=1	up	no
tr|M1BS90|M1BS90_SOLTU	Peptidylprolyl isomerase OS=Solanum tuberosum OX=4113 GN=102590789 PE=4 SV=1	down	no
tr|M1AKN6|M1AKN6_SOLTU	Phospholipase D OS=Solanum tuberosum OX=4113 GN=102588687 PE=3 SV=1	down	down
tr|M1D8C5|M1D8C5_SOLTU	Uncharacterized protein OS=Solanum tuberosum OX=4113 PE=4 SV=1	no	down
tr|M1CBR8|M1CBR8_SOLTU	Coatomer subunit delta OS=Solanum tuberosum OX=4113 GN=102588907 PE=3 SV=1	down	down
tr|M1D610|M1D610_SOLTU	Proteasome subunit beta type OS=Solanum tuberosum OX=4113 GN=102599420 PE=3 SV=1	down	down
tr|M1B891|M1B891_SOLTU	Uncharacterized protein OS=Solanum tuberosum OX=4113 GN=102584848 PE=4 SV=1	up	no
tr|M1CS26|M1CS26_SOLTU	Phospholipase D OS=Solanum tuberosum OX=4113 GN=102595135 PE=3 SV=1	down	down
tr|M1D095|M1D095_SOLTU	Uncharacterized protein OS=Solanum tuberosum OX=4113 GN=102600228 PE=4 SV=1	no	down
tr|M1C5B7|M1C5B7_SOLTU	Serine/threonine-protein phosphatase OS=Solanum tuberosum OX=4113 GN=102587690 PE=3 SV=1	down	no
tr|M0ZR68|M0ZR68_SOLTU	Uncharacterized protein OS=Solanum tuberosum OX=4113 GN=102606040 PE=4 SV=1	up	no
tr|M1CSW4|M1CSW4_SOLTU	Uncharacterized protein OS=Solanum tuberosum OX=4113 GN=102586113 PE=4 SV=1	down	down
