# Supplementary material for: iTRAQ-based proteomic profiling of salt-tolerant and salt-sensitive potato (Solanum tuberosum) cultivars under salinity stress
Source: Front Plant Sci. 2025 Dec 1;16:1633048. doi: 10.3389/fpls.2025.1633048 (PMC12702756; doi:10.3389/fpls.2025.1633048)
Supplement: Supplementary Table 5 — Primers used for qRT-PCR. [file DataSheet5.xlsx]

## Sheet: Sheet1
Gene	Primer
G6PD1	F:ATTGGTCCTAGGGCACACTC
	R:TGCCCGCATAATCCATACCA
P5CSA	F:CACTTGTCAGCTCTGTTTGGC
	R:AGAGAGGAAGGACGACGAAGA
PP2A2	F:ACGATCAAAAACCGGATCGTC
	R:CTCGCAGATCACATACGGCT
TPS1	F:CATTGGGTGTTCTCCTGATTAT
	R:CCTCCTTCCCTCCTTTCAAC
GAPCP1	F:ACTTCTATGAGCTCTGGCCG
	R:CCCAATCCTCTGTACCAGTCC
HEXO	F:CATTGGGTGTTCTCCTGATTAT
	R:CCTCCTTCCCTCCTTTCAAC
EFI	F:ATTGGAAACGGATATGCTCCA
	R:TCCTTACCTGAACGCCTGTCA
